# Supplementary material for: Synthesis of robust underwater glues from common proteins via unfolding-aggregating strategy
Source: Nat Commun. 2023 Aug 24;14:5145. doi: 10.1038/s41467-023-40856-z (PMC10449925; doi:10.1038/s41467-023-40856-z)
Supplement: Supplementary file 15 — Source Data [file 41467_2023_40856_MOESM15_ESM.xlsx]

## Sheet: Figure 1d
Position	Force			Position (nm)	Coil	B-sheet	A-Helix
nm	kJ/mol/nm			0	255	32	21
0.0234866	8.46459e-07			0.01	256	39	21
0.0230435	5.44305			0.02	256	42	22
0.0239298	9.55674			0.03	255	32	21
0.028179	10.3076			0.04	254	38	18
0.035497	7.98959			0.05	251	40	20
0.0430821	5.40442			0.06	257	32	21
0.0447105	8.77605			0.07	262	34	21
0.0436932	14.7933			0.08	263	38	21
0.0413726	22.114			0.09	251	47	21
0.0384065	30.0801			0.1	260	36	19
0.0366081	36.8785			0.11	262	34	22
0.034537	43.9495			0.12	254	40	21
0.0356948	47.7917			0.13	260	34	21
0.0341838	54.3027			0.14	256	36	20
0.0335723	59.9143			0.15	256	34	21
0.0321892	66.2974			0.16	258	38	21
0.0362647	67.2218			0.17	266	24	21
0.04064	67.8466			0.18	263	40	21
0.0430511	70.4355			0.19	263	32	21
0.0415759	76.9106			0.2	253	38	21
0.0393269	84.1597			0.21	257	34	21
0.0383229	90.1637			0.22	258	32	21
0.0478391	85.6474			0.23	256	38	20
0.0533169	85.1697			0.24	259	34	20
0.0557124	87.7741			0.25	258	40	21
0.0546427	93.8439			0.26	256	31	21
0.0565843	96.9022			0.27	248	39	23
0.0608207	97.6658			0.28	259	32	21
0.0680439	95.4426			0.29	255	40	22
0.0659329	102.554			0.3	252	38	25
0.0664797	107.007			0.31	252	32	21
0.0704239	108.063			0.32	256	35	21
0.071636	111.851			0.33	261	32	21
0.0725017	115.985			0.34	247	39	21
0.0714208	122.066			0.35	253	39	21
0.0703231	128.163			0.36	256	39	21
0.0712307	132.256			0.37	253	39	20
0.0753455	133.141			0.38	259	32	21
0.0735701	139.916			0.39	256	38	20
0.0774156	141.071			0.4	253	41	21
0.0754021	148.084			0.41	257	40	23
0.0712211	157.265			0.42	250	41	21
0.0672299	166.257			0.43	257	34	21
0.063874	174.613			0.44	257	38	21
0.0606275	182.859			0.45	260	34	21
0.054616	193.871			0.46	253	41	21
0.0529775	200.509			0.47	264	32	20
0.0548212	203.665			0.48	253	43	21
0.0530378	210.449			0.49	262	30	21
0.0519547	216.532			0.5	255	30	21
0.0455014	227.985			0.51	255	32	21
0.0455714	232.915			0.52	254	32	21
0.041925	241.562			0.53	256	32	21
0.0447069	243.78			0.54	253	38	21
0.0489478	244.539			0.55	245	42	21
0.0545263	243.96			0.56	262	28	21
0.0586909	244.796			0.57	255	36	21
0.0570578	251.429			0.58	258	34	21
0.0640343	249.452			0.59	257	35	23
0.0704139	248.073			0.6	253	42	23
0.077783	245.704			0.61	258	34	21
0.0787261	249.76			0.62	256	43	23
0.0863004	247.186			0.63	257	41	20
0.0908093	247.677			0.64	259	38	21
0.09547	248.017			0.65	263	35	20
0.102141	246.345			0.66	256	34	19
0.108754	244.733			0.67	261	34	20
0.108915	249.571			0.68	261	34	19
0.111426	252.06			0.69	257	49	21
0.116891	251.596			0.7	253	40	20
0.121531	251.956			0.71	255	36	21
0.119768	258.719			0.72	255	42	23
0.122262	261.225			0.73	257	40	21
0.128396	260.091			0.74	257	40	20
0.137439	256.048			0.75	255	42	21
0.149004	249.482			0.76	256	41	21
0.156902	246.585			0.77	257	36	21
0.168703	239.784			0.78	260	36	21
0.182753	230.733			0.79	250	44	20
0.194062	224.425			0.8	259	36	21
0.209339	214.148			0.81	257	38	19
0.220319	208.168			0.82	258	40	20
0.230975	202.512			0.83	257	36	18
0.240584	197.903			0.84	259	37	20
0.247566	195.92			0.85	259	36	23
0.255254	193.232			0.86	250	41	20
0.261869	191.617			0.87	258	37	21
0.271475	187.011			0.88	257	36	22
0.27802	185.466			0.89	251	36	21
0.284845	183.641			0.9	252	38	15
0.290733	182.754			0.91	255	38	19
0.298986	179.501			0.92	250	44	19
0.302285	181.201			0.93	247	44	20
0.306834	181.653			0.94	252	36	21
0.31226	181.226			0.95	251	40	19
0.320892	177.595			0.96	253	42	19
0.333773	169.713			0.97	255	34	22
0.3377	170.786			0.98	258	34	15
0.335861	177.626			0.99	259	38	15
0.334325	184.162			1	261	38	21
0.32831	195.176			1.01	259	40	21
0.32783	200.657			1.02	252	38	21
0.324084	209.403			1.03	258	30	16
0.319948	218.539			1.04	254	38	18
0.322684	220.803			1.05	260	34	19
0.329767	218.72			1.06	257	38	21
0.334954	218.533			1.07	254	40	21
0.336309	222.178			1.08	256	38	20
0.333979	229.507			1.09	260	34	18
0.337118	231.369			1.1	258	40	21
0.335372	238.114			1.11	255	36	21
0.334644	243.842			1.12	258	42	19
0.34349	239.996			1.13	260	34	19
0.346741	241.745			1.14	258	40	20
0.346426	247.06			1.15	257	32	21
0.346878	251.608			1.16	260	34	19
0.34572	257.766			1.17	247	41	21
0.339795	268.691			1.18	253	39	21
0.340668	272.819			1.19	262	32	21
0.338624	279.862			1.2	263	32	15
0.339513	283.973			1.21	263	32	21
0.339101	289.386			1.22	262	30	20
0.344934	288.553			1.23	267	26	21
0.35096	287.527			1.24	256	34	21
0.355388	288.098			1.25	265	30	23
0.357381	291.105			1.26	261	34	18
0.363455	290.031			1.27	258	32	22
0.369383	289.103			1.28	257	40	22
0.37148	292.006			1.29	254	40	24
0.372827	295.659			1.3	257	38	18
0.371628	301.858			1.31	265	28	21
0.377542	300.945			1.32	263	34	23
0.382295	301.191			1.33	259	36	21
0.387698	300.789			1.34	255	38	23
0.391059	302.428			1.35	250	34	22
0.397282	301.204			1.36	263	41	21
0.403986	299.501			1.37	266	32	23
0.402536	305.95			1.38	257	45	23
0.39918	314.307			1.39	255	35	21
0.396377	322.11			1.4	259	34	21
0.394625	328.861			1.41	260	28	23
0.3929	335.586			1.42	257	38	20
0.398968	334.518			1.43	258	40	21
0.404335	334.152			1.44	259	33	21
0.409409	334.078			1.45	258	28	21
0.41534	333.146			1.46	259	34	20
0.423324	330.163			1.47	258	34	21
0.422413	336.074			1.48	259	28	19
0.42561	337.876			1.49	253	41	21
0.424206	344.281			1.5	261	37	21
0.42578	347.707			1.51	261	35	20
0.431101	347.385			1.52	254	41	21
0.435889	347.597			1.53	260	39	21
0.434454	354.033			1.54	257	43	21
0.440226	353.26			1.55	251	39	21
0.441441	357.046			1.56	253	43	21
0.447604	355.882			1.57	256	36	21
0.451077	357.409			1.58	263	34	23
0.450521	362.966			1.59	261	30	23
0.452011	366.475			1.6	262	34	16
0.452147	371.339			1.61	256	45	23
0.452945	375.541			1.62	256	45	16
0.456616	376.87			1.63	261	40	15
0.457193	381.293			1.64	261	39	21
0.458539	384.947			1.65	253	35	21
0.458648	389.838			1.66	261	32	23
0.454101	399.386			1.67	256	44	18
0.454502	403.984			1.68	258	34	22
0.457897	405.59			1.69	260	34	23
0.459636	408.851			1.7	260	32	17
0.463134	410.352			1.71	257	33	21
0.464637	413.85			1.72	258	39	23
0.464925	418.562			1.73	259	30	21
0.467903	420.583			1.74	257	36	21
0.470382	423.104			1.75	257	34	21
0.477198	421.288			1.76	263	32	21
0.489806	413.681			1.77	258	40	23
0.498892	409.594			1.78	254	41	20
0.505538	407.949			1.79	258	38	23
0.512522	405.964			1.8	262	34	18
0.5127	410.787			1.81	259	38	21
0.508952	419.535			1.82	259	34	21
0.512866	420.621			1.83	267	26	16
0.515233	423.254			1.84	253	36	23
0.510164	433.322			1.85	252	40	23
0.50835	440.137			1.86	257	34	20
0.506983	446.503			1.87	264	34	21
0.506004	452.483			1.88	261	36	23
0.506924	456.562			1.89	254	46	21
0.512916	455.571			1.9	252	46	21
0.521615	451.872			1.91	252	43	24
0.527273	451.214			1.92	261	40	21
0.528574	454.913			1.93	265	28	21
0.533914	454.572			1.94	262	43	21
0.540567	452.92			1.95	261	38	21
0.541284	457.203			1.96	255	43	23
0.536451	467.035			1.97	260	40	24
0.530956	477.531			1.98	260	40	23
0.530098	483.388			1.99	258	47	21
0.529016	489.471			2	259	38	18
0.535286	488.2			2.01	270	34	23
0.543376	485.111			2.02	262	35	18
0.545992	487.495			2.03	264	35	18
0.54537	493.116			2.04	258	39	23
0.549955	493.531			2.05	262	35	23
0.555392	493.094			2.06	256	44	18
0.562194	491.292			2.07	267	34	21
0.568367	490.12			2.08	256	40	20
0.572978	490.509			2.09	252	39	23
0.578634	489.852			2.1	253	43	20
0.584548	488.939			2.11	264	34	20
0.59302	485.467			2.12	263	34	21
0.595279	488.208			2.13	264	35	20
0.599602	488.885			2.14	263	44	23
0.610535	482.952			2.15	250	50	20
0.6188	479.687			2.16	257	39	21
0.620205	483.282			2.17	261	39	24
0.620987	487.5			2.18	254	43	21
0.627783	485.703			2.19	260	35	23
0.629661	488.826			2.2	268	31	23
0.634951	488.536			2.21	256	39	23
0.640054	488.433			2.22	252	43	23
0.639739	493.748			2.23	255	36	23
0.635958	502.529			2.24	250	46	23
0.636743	506.744			2.25	253	38	21
0.635052	513.434			2.26	252	40	23
0.634535	518.952			2.27	251	41	21
0.630468	528.019			2.28	265	38	23
0.636554	526.932			2.29	257	40	23
0.640299	528.188			2.3	261	32	18
0.640694	532.792			2.31	254	38	23
0.645769	532.717			2.32	252	39	23
0.646413	537.073			2.33	252	43	23
0.650552	537.935			2.34	259	39	23
0.65245	541.036			2.35	263	30	23
0.656364	542.122			2.36	262	36	23
0.661918	541.569			2.37	256	43	23
0.665351	543.136			2.38	251	40	23
0.669691	543.796			2.39	253	43	18
0.673311	545.176			2.4	253	40	23
0.677657	545.83			2.41	251	39	23
0.685759	542.727			2.42	251	45	23
0.69153	541.957			2.43	253	39	23
0.699652	538.834			2.44	255	38	23
0.707926	535.56			2.45	254	38	23
0.718071	530.415			2.46	263	32	23
0.724573	528.914			2.47	256	38	23
0.730304	528.182			2.48	257	41	23
0.73404	529.447			2.49	261	38	23
0.739758	528.729			2.5	260	38	23
0.739241	534.246			2.51	257	39	23
0.739801	538.685			2.52	258	38	23
0.739641	543.845			2.53	254	37	24
0.740218	548.269			2.54	270	32	23
0.744484	549.003			2.55	261	32	23
0.741442	557.045			2.56	259	36	23
0.743307	560.179			2.57	256	38	23
0.744587	563.9			2.58	256	36	23
0.746956	566.531			2.59	256	43	21
0.749039	569.447			2.6	259	42	23
0.750425	573.062			2.61	260	28	23
0.751031	577.456			2.62	265	28	23
0.752762	580.724			2.63	263	41	23
0.75563	582.857			2.64	254	30	23
0.76075	582.737			2.65	261	36	20
0.760166	588.32			2.66	264	35	23
0.763121	590.366			2.67	262	34	23
0.764214	594.273			2.68	254	43	23
0.770018	593.469			2.69	254	43	23
0.777925	590.561			2.7	260	39	23
0.779894	593.593			2.71	261	32	23
0.782529	595.957			2.72	258	34	21
0.780524	602.962			2.73	259	30	24
0.783271	605.216			2.74	257	35	23
0.787965	605.522			2.75	259	33	23
0.794069	604.418			2.76	258	34	23
0.795379	608.107			2.77	254	34	21
0.795985	612.501			2.78	256	38	21
0.80225	611.236			2.79	261	28	23
0.80944	609.047			2.8	262	38	23
0.808387	615.099			2.81	253	38	23
0.810408	618.079			2.82	259	38	23
0.81533	618.157			2.83	258	32	23
0.81818	620.307			2.84	258	39	23
0.819383	624.104			2.85	249	40	23
0.823285	625.201			2.86	258	41	23
0.829304	624.182			2.87	257	34	23
0.833628	624.858			2.88	253	39	23
0.841974	621.512			2.89	253	40	21
0.847312	621.174			2.9	264	33	23
0.852263	621.224			2.91	259	38	21
0.861262	617.225			2.92	264	27	21
0.868494	614.993			2.93	252	37	23
0.873505	614.981			2.94	264	31	21
0.876306	617.18			2.95	255	42	23
0.885436	613.051			2.96	254	46	23
0.888838	614.648			2.97	256	37	23
0.895904	612.582			2.98	260	42	23
0.901693	611.793			2.99	265	30	23
0.907127	611.359			3	258	45	23
0.913599	609.888			3.01	266	39	23
0.921653	606.834			3.02	258	34	23
0.927201	606.285			3.03	258	38	23
0.929456	609.03			3.04	260	36	23
0.931669	611.818			3.05	260	30	23
0.933553	614.934			3.06	257	39	23
0.938736	614.751			3.07	258	38	23
0.93674	621.746			3.08	254	39	21
0.935904	627.583			3.09	262	26	23
0.939503	628.984			3.1	258	45	23
0.940146	633.341			3.11	257	46	23
0.941266	637.221			3.12	263	34	23
0.944407	639.079			3.13	265	32	23
0.946687	641.8			3.14	268	28	23
0.949009	644.477			3.15	254	39	23
0.95075	647.736			3.16	261	35	23
0.957952	645.535			3.17	254	43	23
0.963988	644.498			3.18	251	35	23
0.969403	644.083			3.19	253	40	23
0.971552	646.935			3.2	253	35	23
0.971603	651.883			3.21	263	36	21
0.983037	645.449			3.22	261	37	23
0.993425	640.061			3.23	258	34	23
1.00309	635.396			3.24	264	37	23
1.00749	636			3.25	260	28	21
1.01421	634.278			3.26	257	38	21
1.01905	634.433			3.27	260	36	20
1.01872	639.763			3.28	258	30	23
1.01932	644.165			3.29	257	34	21
1.0167	651.789			3.3	258	30	23
1.01743	656.056			3.31	257	34	23
1.02273	655.76			3.32	254	39	23
1.02819	655.296			3.33	260	34	23
1.03736	651.131			3.34	256	39	23
1.03901	654.472			3.35	260	34	21
1.03545	663.035			3.36	261	32	23
1.03351	669.975			3.37	252	43	21
1.03021	678.276			3.38	255	33	23
1.03989	673.598			3.39	258	32	23
1.03897	679.52			3.4	252	43	23
1.04165	681.839			3.41	250	40	23
1.05162	676.863			3.42	256	40	23
1.05806	675.424			3.43	257	36	23
1.06377	674.714			3.44	256	41	21
1.06628	677.209			3.45	262	35	23
1.06909	679.398			3.46	255	42	23
1.06677	686.714			3.47	252	45	20
1.0645	693.985			3.48	257	41	20
1.06401	699.475			3.49	254	36	23
1.06221	706.274			3.5	250	39	22
1.06663	706.858			3.51	250	45	23
1.07214	706.342			3.52	259	30	23
1.07359	709.901			3.53	255	42	18
1.08215	706.338			3.54	255	32	23
1.09374	699.742			3.55	252	34	23
1.09961	698.878			3.56	257	35	22
1.10735	696.135			3.57	256	36	22
1.11441	694.081			3.58	263	32	23
1.12114	692.342			3.59	253	37	23
1.13281	685.677			3.6	252	38	21
1.13647	687.013			3.61	257	36	21
1.13607	692.415			3.62	264	34	21
1.14005	693.433			3.63	258	32	22
1.147	691.489			3.64	261	32	22
1.15481	688.672			3.65	253	36	22
1.16137	687.117			3.66	253	42	21
1.16911	684.376			3.67	261	35	21
1.16882	689.664			3.68	258	36	23
1.17223	691.259			3.69	258	34	23
1.17191	696.581			3.7	257	32	22
1.17528	698.207			3.71	260	34	20
1.17952	698.968			3.72	257	32	23
1.18026	703.228			3.73	250	44	21
1.18475	703.738			3.74	257	42	23
1.18813	705.353			3.75	262	32	23
1.19562	702.868			3.76	262	40	23
1.20622	697.271			3.77	251	32	23
1.21222	696.266			3.78	259	38	23
1.22098	692.509			3.79	259	34	23
1.22113	697.361			3.8	259	32	23
1.22337	700.114			3.81	251	44	23
1.22379	704.698			3.82	251	38	23
1.22109	712.394			3.83	257	34	23
1.21783	720.661			3.84	261	35	23
1.21725	726.237			3.85	267	35	23
1.21891	729.576			3.86	258	40	23
1.22337	730.114			3.87	263	39	22
1.22666	731.829			3.88	265	32	22
1.23397	729.517			3.89	260	37	23
1.23638	732.103			3.9	257	40	22
1.24071	732.779			3.91	267	30	23
1.24234	736.142			3.92	262	32	23
1.2443	739.182			3.93	263	33	23
1.24599	742.494			3.94	259	34	22
1.24235	751.133			3.95	258	34	22
1.24246	756.029			3.96	251	36	22
1.24763	755.86			3.97	256	39	23
1.25578	752.71			3.98	260	35	22
1.25447	759.019			3.99	257	32	23
1.25413	764.357			4	261	33	23
1.2631	760.39			4.01	260	28	23
1.26475	763.74			4.02	262	35	23
1.26332	770.163			4.03	262	34	23
1.26336	775.122			4.04	259	43	22
1.25789	785.594			4.05	259	32	23
1.25866	789.824			4.06	261	34	23
1.26291	790.578			4.07	256	37	23
1.26544	793.043			4.08	255	36	23
1.2667	796.789			4.09	256	34	23
1.26909	799.392			4.1	261	32	23
1.27033	803.161			4.11	253	41	23
1.27489	803.593			4.12	250	43	23
1.27533	808.152			4.13	259	36	23
1.27968	808.81			4.14	256	39	22
1.28158	811.908			4.15	255	39	22
1.2836	814.883			4.16	254	39	17
1.28526	818.228			4.17	255	41	22
1.28877	819.714			4.18	250	39	23
1.29102	822.466			4.19	256	30	23
1.29424	824.244			4.2	256	34	23
1.29427	829.221			4.21	259	32	24
1.29969	828.795			4.22	259	30	19
1.30884	824.651			4.23	256	36	19
1.31352	824.963			4.24	255	34	24
1.31942	824.062			4.25	256	35	23
1.32515	823.336			4.26	252	34	23
1.33385	819.633			4.27	261	30	23
1.33653	821.956			4.28	261	30	23
1.33768	825.809			4.29	260	38	23
1.33402	834.468			4.3	256	38	23
1.33619	837.301			4.31	261	32	23
1.34069	837.8			4.32	258	30	23
1.33941	844.081			4.33	256	36	24
1.33689	851.599			4.34	253	35	23
1.33366	859.826			4.35	257	28	23
1.33661	861.88			4.36	259	31	23
1.3424	861.085			4.37	259	34	23
1.34751	860.972			4.38	262	30	23
1.3508	862.683			4.39	252	34	23
1.35824	860.243			4.4	260	38	22
1.36608	857.406			4.41	262	32	21
1.37489	853.596			4.42	261	35	22
1.37793	855.557			4.43	252	37	22
1.38001	858.48			4.44	258	36	23
1.38626	857.225			4.45	258	35	21
1.3987	849.783			4.46	256	37	23
1.40777	845.714			4.47	256	30	23
1.41345	845.038			4.48	257	34	15
1.42189	841.597			4.49	262	30	18
1.42717	841.314			4.5	245	40	23
1.43806	835.428			4.51	254	41	23
1.44285	835.638			4.52	261	30	21
1.4462	837.286			4.53	263	30	21
1.44885	839.637			4.54	253	39	22
1.45579	837.699			4.55	254	36	23
1.46263	835.856			4.56	257	32	22
1.46903	834.456			4.57	255	36	23
1.46849	839.995			4.58	255	35	22
1.4662	847.286			4.59	263	32	18
1.46923	849.254			4.6	260	32	16
1.47355	849.939			4.61	256	34	15
1.47864	849.85			4.62	256	37	23
1.48356	849.923			4.63	256	39	18
1.49546	843.022			4.64	255	32	22
1.50518	838.31			4.65	260	38	23
1.51156	836.922			4.66	260	32	23
1.52041	833.074			4.67	253	34	21
1.52703	831.458			4.68	258	39	24
1.53464	828.851			4.69	249	45	21
1.53979	828.698			4.7	259	38	20
1.5476	825.885			4.71	255	34	18
1.55075	827.736			4.72	254	43	21
1.55046	833.027			4.73	263	42	17
1.554	834.486			4.74	261	38	20
1.55922	834.268			4.75	256	42	18
1.5622	836.283			4.76	256	32	17
1.56588	837.604			4.77	263	26	20
1.56728	841.21			4.78	254	38	22
1.56579	847.692			4.79	256	36	23
1.57239	846.097			4.8	258	36	23
1.57454	848.951			4.81	253	47	19
1.58441	844.076			4.82	258	36	19
1.59138	842.107			4.83	258	26	23
1.59767	840.818			4.84	260	24	23
1.60387	839.614			4.85	252	43	21
1.60357	844.919			4.86	255	34	17
1.6079	845.59			4.87	263	26	19
1.61592	842.567			4.88	259	28	20
1.62098	842.505			4.89	258	33	18
1.62983	838.652			4.9	251	36	18
1.63639	837.099			4.91	258	32	17
1.64102	837.471			4.92	257	41	18
1.64029	843.195			4.93	253	34	21
1.64561	842.879			4.94	259	33	17
1.65508	838.406			4.95	256	37	19
1.66255	835.932			4.96	257	32	19
1.67025	833.238			4.97	261	32	19
1.67483	833.656			4.98	253	37	17
1.67999	833.5			4.99	255	32	17
1.67863	839.859			5	256	32	20
1.68407	839.413			5.01	253	32	17
1.6885	839.99			5.02	253	38	20
1.69833	835.152			5.03	255	32	20
1.70665	831.839			5.04	256	32	20
1.71814	825.351			5.05	259	32	21
1.73067	817.819			5.06	257	37	22
1.73863	814.859			5.07	265	26	18
1.74319	815.295			5.08	263	25	20
1.74909	814.397			5.09	255	36	21
1.75162	816.869			5.1	255	36	23
1.75453	818.954			5.11	263	26	23
1.76021	818.276			5.12	260	36	22
1.76528	818.204			5.13	261	32	21
1.76927	819.218			5.14	256	30	23
1.77565	817.834			5.15	261	32	23
1.78435	814.136			5.16	255	32	20
1.78597	817.517			5.17	255	37	23
1.7893	819.189			5.18	256	38	22
1.79273	820.755			5.19	259	36	21
1.79611	822.378			5.2	256	37	22
1.797	826.486			5.21	253	41	18
1.79731	831.177			5.22	255	34	23
1.80472	828.768			5.23	256	36	24
1.80773	830.754			5.24	256	41	23
1.80838	835.105			5.25	254	32	23
1.81424	834.251			5.26	258	37	22
1.82008	833.402			5.27	258	40	23
1.81583	842.659			5.28	263	31	21
1.81699	846.492			5.29	260	31	23
1.82633	842.152			5.3	261	32	21
1.82811	845.375			5.31	259	34	20
1.83004	848.447			5.32	260	36	18
1.83174	851.747			5.33	249	47	18
1.83386	854.626			5.34	256	41	23
1.83413	859.356			5.35	261	32	20
1.83427	864.216			5.36	262	32	24
1.84019	863.296			5.37	251	36	23
1.84534	863.148			5.38	251	40	20
1.85293	860.559			5.39	256	40	20
1.86238	856.108			5.4	258	41	21
1.86983	853.655			5.41	256	34	22
1.87687	851.615			5.42	259	32	15
1.88309	850.397			5.43	255	39	18
1.88358	854.91			5.44	257	32	23
1.89151	851.976			5.45	258	36	19
1.89627	852.212			5.46	259	41	23
1.90337	850.116			5.47	256	36	21
1.91183	846.659			5.48	257	42	23
1.91882	844.665			5.49	256	42	19
1.92262	845.862			5.5	261	32	23
1.93079	842.694			5.51	265	32	19
1.93613	842.354			5.52	254	37	23
1.93635	847.134			5.53	257	37	23
1.93571	852.776			5.54	264	36	23
1.93798	855.507			5.55	256	41	23
1.94116	857.322			5.56	260	32	23
1.94891	854.581			5.57	259	41	23
1.95968	848.805			5.58	256	36	23
1.96431	849.173			5.59	262	32	22
1.96702	851.464			5.6	257	37	23
1.97159	851.901			5.61	256	32	23
1.97522	853.263			5.62	257	41	22
1.97445	859.038			5.63	260	36	22
1.97641	862.076			5.64	255	37	20
1.97328	870.211			5.65	261	32	22
1.9731	875.39			5.66	263	38	22
1.97172	881.771			5.67	262	35	24
1.97321	885.281			5.68	263	37	21
1.97752	885.967			5.69	258	41	22
1.98131	887.177			5.7	260	41	22
1.98503	888.456			5.71	265	37	22
1.99008	888.404			5.72	252	41	22
1.99551	887.981			5.73	257	39	22
1.99801	890.481			5.74	260	36	22
2.00072	892.765			5.75	261	35	22
2.00424	894.246			5.76	251	40	23
2.00623	897.26			5.77	259	41	20
2.01128	897.206			5.78	258	36	16
2.0161	897.383			5.79	256	36	21
2.02395	894.54			5.8	262	36	24
2.03234	891.146			5.81	268	38	20
2.03473	893.754			5.82	260	36	23
2.02626	907.223			5.83	256	33	22
2.02164	916.844			5.84	258	33	20
2.0252	918.29			5.85	260	36	20
2.02569	922.793			5.86	260	33	22
2.02382	929.665			5.87	263	36	22
2.02119	937.297			5.88	260	33	23
2.02073	942.753			5.89	256	32	24
2.02561	942.879			5.9	266	32	20
2.03065	942.841			5.91	261	37	25
2.03457	943.918			5.92	261	41	23
2.03668	946.808			5.93	263	42	24
2.04488	943.609			5.94	258	36	21
2.05025	943.24			5.95	255	41	23
2.05642	942.071			5.96	260	36	24
2.06946	934.028			5.97	259	36	23
2.08108	927.41			5.98	257	36	23
2.09317	920.321			5.99	258	36	21
2.10228	916.208			6	254	42	21
2.11086	912.622			6.01	266	32	21
2.12162	906.865			6.02	259	36	22
2.12698	906.508			6.03	258	38	23
2.12554	912.949			6.04	258	38	22
2.12613	917.358			6.05	255	38	23
2.12185	926.633			6.06	262	33	21
2.12102	932.471			6.07	258	44	19
2.12168	936.803			6.08	265	37	22
2.12153	941.952			6.09	256	42	20
2.12609	942.392			6.1	260	42	21
2.13593	937.559			6.11	264	37	22
2.14188	936.602			6.12	257	42	23
2.14168	941.805			6.13	270	32	22
2.14507	943.42			6.14	257	36	22
2.1486	944.883			6.15	263	33	23
2.14824	950.247			6.16	256	42	22
2.15314	950.344			6.17	263	32	23
2.1577	950.79			6.18	265	29	23
2.1621	951.384			6.19	265	35	21
2.16791	950.572			6.2	269	33	22
2.1741	949.382			6.21	267	32	22
2.18396	944.525			6.22	265	35	19
2.18871	944.777			6.23	258	47	24
2.19224	946.25			6.24	266	39	23
2.19979	943.7			6.25	265	41	22
2.20015	948.337			6.26	260	33	22
2.19887	954.613			6.27	261	36	20
2.19923	959.254			6.28	261	37	22
2.20192	961.57			6.29	267	32	24
2.20866	959.831			6.3	265	42	21
2.2192	954.285			6.31	262	33	20
2.22587	952.618			6.32	265	38	19
2.22802	955.47			6.33	264	42	21
2.2305	957.989			6.34	268	31	18
2.23451	958.98			6.35	262	42	19
2.23994	958.551			6.36	269	38	20
2.25165	951.84			6.37	268	38	23
2.25604	952.443			6.38	264	41	22
2.26044	953.05			6.39	270	36	19
2.26613	952.357			6.4	266	39	22
2.27047	953.013			6.41	266	38	23
2.27545	953.036			6.42	267	37	22
2.27747	956.021			6.43	269	42	23
2.27731	961.172			6.44	261	36	24
2.2857	957.782			6.45	264	36	23
2.29081	957.678			6.46	264	47	22
2.29521	958.278			6.47	262	41	20
2.29759	960.892			6.48	262	45	22
2.29771	965.772			6.49	268	39	21
2.30165	966.831			6.5	263	43	20
2.30243	971.052			6.51	267	41	20
2.30449	973.999			6.52	265	41	19
2.30845	975.036			6.53	266	39	19
2.31514	973.347			6.54	267	35	22
2.31631	977.181			6.55	266	39	22
2.32551	972.972			6.56	270	36	22
2.32997	973.516			6.57	266	35	23
2.32438	984.11			6.58	262	37	20
2.32516	988.322			6.59	267	36	22
2.32739	991.098			6.6	274	37	19
2.33419	989.3			6.61	263	45	18
2.33379	994.696			6.62	267	41	20
2.34136	992.13			6.63	270	35	20
2.34642	992.065			6.64	273	41	18
2.34827	995.221			6.65	267	35	20
2.34483	1003.65			6.66	267	37	20
2.34488	1008.61			6.67	266	45	20
2.35105	1007.44			6.68	268	39	19
2.35717	1006.32			6.69	265	41	19
2.36157	1006.92			6.7	268	37	18
2.36067	1012.82			6.71	270	35	17
2.36114	1017.35			6.72	267	34	19
2.3618	1021.69			6.73	269	39	19
2.363	1025.48			6.74	262	45	20
2.36119	1032.3			6.75	265	39	18
2.36169	1036.8			6.76	259	39	23
2.36982	1033.67			6.77	263	41	15
2.38007	1028.42			6.78	267	39	20
2.38702	1026.47			6.79	260	43	23
2.3878	1030.68			6.8	263	40	22
2.38962	1033.87			6.81	265	39	20
2.39192	1036.57			6.82	274	31	18
2.38738	1046.11			6.83	263	35	18
2.39127	1047.21			6.84	265	34	18
2.38886	1054.63			6.85	271	33	18
2.39339	1055.1			6.86	268	39	17
2.40092	1052.56			6.87	268	39	18
2.41102	1047.47			6.88	266	35	17
2.41757	1045.92			6.89	265	32	23
2.42436	1044.13			6.9	268	37	20
2.42945	1044.03			6.91	270	37	20
2.43588	1042.6			6.92	266	36	22
2.43731	1046.17			6.93	275	35	16
2.44256	1045.93			6.94	269	39	21
2.44808	1045.41			6.95	269	35	23
2.45222	1046.26			6.96	272	34	19
2.45182	1051.67			6.97	269	35	23
2.45169	1056.79			6.98	269	42	23
2.45394	1059.55			6.99	269	36	21
2.45655	1061.94			7	275	31	18
2.46029	1063.2			7.01	275	34	18
2.46649	1061.99			7.02	266	41	21
2.47196	1061.53			7.03	267	39	19
2.47271	1065.78			7.04	271	38	17
2.47826	1065.23			7.05	268	42	21
2.48512	1063.36			7.06	267	37	17
2.49052	1062.97			7.07	266	37	22
2.49725	1061.24			7.08	276	36	20
2.50392	1059.56			7.09	271	32	19
2.50845	1060.03			7.1	256	46	17
2.51266	1060.83			7.11	265	39	19
2.51782	1060.67			7.12	266	37	17
2.51533	1068.16			7.13	271	39	20
2.51882	1069.67			7.14	275	24	19
2.52462	1068.87			7.15	266	39	24
2.52318	1075.3			7.16	273	35	18
2.5251	1078.39			7.17	265	41	21
2.52626	1082.23			7.18	272	29	22
2.53217	1081.32			7.19	263	44	19
2.53713	1081.36			7.2	270	35	21
2.53695	1086.54			7.21	265	41	17
2.54405	1084.44			7.22	273	31	21
2.55338	1080.11			7.23	272	36	20
2.56632	1072.16			7.24	265	45	21
2.57353	1069.95			7.25	267	39	20
2.58246	1066.02			7.26	269	34	21
2.58762	1065.87			7.27	263	36	21
2.58836	1070.12			7.28	263	37	21
2.5889	1074.59			7.29	260	39	20
2.59112	1077.37			7.3	263	34	22
2.59153	1081.95			7.31	266	34	23
2.59787	1080.61			7.32	264	35	22
2.607	1076.49			7.33	263	39	20
2.61419	1074.29			7.34	265	41	20
2.61497	1078.52			7.35	262	30	21
2.61485	1083.64			7.36	264	30	24
2.61828	1085.2			7.37	266	41	22
2.62104	1087.44			7.38	267	35	22
2.6191	1094.39			7.39	268	28	20
2.6247	1093.79			7.4	259	49	20
2.62677	1096.72			7.41	262	45	21
2.6285	1099.98			7.42	261	35	17
2.62683	1106.66			7.43	264	30	19
2.62669	1111.79			7.44	267	36	17
2.63142	1112.07			7.45	266	41	22
2.63612	1112.36			7.46	264	37	20
2.64476	1108.73			7.47	257	44	15
2.65123	1107.26			7.48	263	45	17
2.65597	1107.52			7.49	266	45	19
2.6623	1106.18			7.5	272	30	13
2.66512	1108.37			7.51	266	35	21
2.67206	1106.43			7.52	270	36	20
2.6761	1107.39			7.53	273	36	23
2.68107	1107.42			7.54	266	31	22
2.68366	1109.83			7.55	273	27	14
2.68565	1112.84			7.56	270	34	21
2.68986	1113.63			7.57	263	34	23
2.69761	1110.88			7.58	269	39	19
2.70794	1105.55			7.59	262	41	12
2.71446	1104.03			7.6	267	33	22
2.71628	1107.21			7.61	270	39	19
2.71768	1110.81			7.62	274	30	15
2.72068	1112.81			7.63	267	34	22
2.72781	1110.68			7.64	268	34	19
2.73356	1109.93			7.65	275	27	15
2.73732	1111.17			7.66	268	39	15
2.74015	1113.34			7.67	271	37	15
2.74658	1111.91			7.68	272	26	13
2.75332	1110.16			7.69	269	32	11
2.75845	1110.03			7.7	273	34	18
2.76129	1112.2			7.71	269	36	16
2.76141	1117.07			7.72	265	42	18
2.76549	1118			7.73	269	32	18
2.76591	1122.58			7.74	260	36	19
2.77233	1121.16			7.75	268	36	17
2.78276	1115.73			7.76	263	40	17
2.78831	1115.17			7.77	270	38	15
2.79119	1117.3			7.78	269	36	15
2.79342	1120.07			7.79	272	30	19
2.80088	1117.61			7.8	269	34	13
2.8066	1116.88			7.81	269	38	12
2.80796	1120.53			7.82	276	30	17
2.81282	1120.67			7.83	270	36	13
2.80923	1129.26			7.84	274	36	15
2.82073	1122.76			7.85	270	34	18
2.83017	1118.32			7.86	269	34	18
2.83684	1116.65			7.87	269	34	16
2.84254	1115.95			7.88	267	38	13
2.84469	1118.79			7.89	265	35	16
2.84279	1125.7			7.9	269	39	19
2.84259	1130.9			7.91	266	44	18
2.84527	1133.22			7.92	272	32	18
2.8534	1130.09			7.93	275	35	17
2.85813	1130.35			7.94	266	42	15
2.85672	1136.77			7.95	271	32	18
2.86018	1138.31			7.96	275	36	18
2.86808	1135.4			7.97	269	32	18
2.87062	1137.87			7.98	271	35	22
2.87015	1143.34			7.99	269	45	18
2.8736	1144.89			8	266	39	18
2.88108	1142.41			8.01	265	38	19
2.88629	1142.2			8.02	276	30	18
2.88457	1148.92			8.03	269	41	18
2.88668	1151.81			8.04	268	41	18
2.88955	1153.93			8.05	266	41	18
2.89086	1157.62			8.06	265	42	19
2.89112	1162.36			8.07	274	32	18
2.8958	1162.68			8.08	268	40	18
2.89883	1164.66			8.09	267	37	18
2.90255	1165.94			8.1	275	35	18
2.9068	1166.69			8.11	273	30	19
2.91274	1165.75			8.12	267	43	19
2.91534	1168.15			8.13	266	40	24
2.91983	1168.66			8.14	267	36	18
2.92323	1170.26			8.15	277	28	19
2.92342	1175.07			8.16	273	35	18
2.92656	1176.92			8.17	271	36	18
2.93142	1177.07			8.18	274	34	23
2.93455	1178.94			8.19	269	34	19
2.93796	1180.53			8.2	272	36	19
2.94554	1177.94			8.21	267	34	19
2.94913	1179.36			8.22	271	39	19
2.95676	1176.72			8.23	271	36	22
2.95697	1181.52			8.24	266	45	18
2.9607	1182.78			8.25	267	41	16
2.96647	1182.02			8.26	269	39	15
2.97424	1179.24			8.27	271	32	17
2.982	1176.49			8.28	265	39	19
2.98567	1177.81			8.29	271	37	19
2.99023	1178.25			8.3	266	41	15
2.99474	1178.74			8.31	268	30	23
3.00105	1177.44			8.32	272	35	20
3.00536	1178.13			8.33	269	36	20
3.01031	1178.18			8.34	263	39	15
3.01494	1178.54			8.35	271	32	15
3.01786	1180.62			8.36	267	35	23
3.01924	1184.25			8.37	272	37	15
3.02345	1185.03			8.38	270	37	22
3.02381	1189.68			8.39	269	30	18
3.02773	1190.75			8.4	270	40	18
3.0349	1188.59			8.41	271	36	19
3.03803	1190.45			8.42	269	40	20
3.03973	1193.76			8.43	268	37	19
3.04422	1194.27			8.44	274	32	16
3.04515	1198.33			8.45	273	30	17
3.05059	1197.9			8.46	274	32	16
3.05301	1200.48			8.47	274	36	15
3.05704	1201.45			8.48	273	40	18
3.06625	1197.23			8.49	265	36	15
3.07322	1195.26			8.5	264	44	18
3.08037	1193.11			8.51	269	34	19
3.09103	1187.46			8.52	268	34	23
3.09757	1185.91			8.53	265	38	19
3.10756	1180.93			8.54	273	32	22
3.1156	1177.88			8.55	264	40	19
3.12901	1169.47			8.56	258	43	19
3.13473	1168.76			8.57	263	39	22
3.13937	1169.12			8.58	267	35	22
3.14656	1166.92			8.59	265	37	23
3.15259	1165.9			8.6	267	33	22
3.15625	1167.24			8.61	269	39	16
3.16115	1167.34			8.62	268	34	20
3.16991	1163.57			8.63	265	42	24
3.17624	1162.25			8.64	264	39	19
3.18164	1161.84			8.65	265	35	20
3.18929	1159.2			8.66	263	37	22
3.19318	1160.31			8.67	265	38	22
3.20088	1157.6			8.68	265	39	20
3.20256	1160.93			8.69	272	28	19
3.20072	1167.77			8.7	265	38	18
3.20322	1170.27			8.71	263	45	22
3.19859	1179.89			8.72	267	40	21
3.19892	1184.56			8.73	256	45	20
3.19821	1190.28			8.74	263	35	19
3.20334	1190.15			8.75	271	33	15
3.21047	1188.01			8.76	266	35	15
3.21853	1184.96			8.77	266	35	16
3.22534	1183.14			8.78	258	45	13
3.22568	1187.8			8.79	262	40	20
3.23162	1186.86			8.8	263	37	15
3.23447	1189.01			8.81	268	33	20
3.23955	1188.94			8.82	259	47	17
3.23911	1194.37			8.83	271	30	20
3.24449	1194			8.84	267	42	15
3.25117	1192.32			8.85	270	35	19
3.25476	1193.72			8.86	270	36	19
3.25636	1197.12			8.87	267	42	21
3.25885	1199.63			8.88	271	41	17
3.26168	1201.81			8.89	270	33	20
3.26444	1204.05			8.9	267	39	19
3.27145	1202.04			8.91	260	45	20
3.27909	1199.4			8.92	268	36	20
3.28338	1200.11			8.93	267	39	19
3.2909	1197.58			8.94	270	39	19
3.29388	1199.6			8.95	265	32	22
3.2958	1202.68			8.96	269	39	20
3.29723	1206.25			8.97	272	34	19
3.29339	1215.1			8.98	268	41	19
3.29751	1215.98			8.99	269	39	19
3.29677	1221.72			9	267	37	19
3.30337	1220.11			9.01	267	34	20
3.31436	1214.12			9.02	270	39	20
3.3232	1210.29			9.03	268	32	20
3.33027	1208.21			9.04	266	32	15
3.33499	1208.5			9.05	265	39	19
3.34261	1205.88			9.06	270	37	16
3.34241	1211.07			9.07	262	39	19
3.34303	1215.46			9.08	269	39	23
3.34532	1218.16			9.09	268	39	20
3.3522	1216.29			9.1	275	27	21
3.35602	1217.47			9.11	272	36	21
3.35554	1222.95			9.12	268	35	22
3.35291	1230.57			9.13	273	36	21
3.35345	1235.04			9.14	269	40	21
3.35727	1236.22			9.15	266	43	20
3.36429	1234.2			9.16	267	37	24
3.37318	1230.3			9.17	271	39	23
3.3864	1222.08			9.18	266	43	20
3.39298	1220.51			9.19	265	45	22
3.39284	1225.65			9.2	265	43	23
3.39789	1225.6			9.21	266	41	19
3.39773	1230.76			9.22	270	34	22
3.3932	1240.29			9.23	269	45	22
3.39027	1248.22			9.24	266	32	22
3.38648	1257.01			9.25	276	30	24
3.38815	1260.33			9.26	266	37	23
3.3917	1261.79			9.27	272	39	22
3.39701	1261.47			9.28	267	35	20
3.4044	1259.09			9.29	271	39	18
3.40965	1258.84			9.3	268	39	23
3.41651	1256.98			9.31	271	30	19
3.42755	1250.93			9.32	263	47	17
3.43246	1251.02			9.33	264	41	24
3.43661	1251.88			9.34	271	39	19
3.44435	1249.13			9.35	270	45	24
3.44722	1251.27			9.36	264	43	24
3.45197	1251.52			9.37	266	39	18
3.45354	1254.94			9.38	262	47	19
3.4514	1262.08			9.39	266	41	18
3.45306	1265.42			9.4	268	40	18
3.45603	1267.46			9.41	271	45	16
3.45723	1271.25			9.42	259	42	19
3.46829	1265.19			9.43	275	43	18
3.47185	1266.64			9.44	266	36	22
3.47663	1266.85			9.45	267	38	16
3.48167	1266.82			9.46	261	49	16
3.48754	1265.94			9.47	271	32	23
3.48946	1269.03			9.48	268	38	23
3.49348	1270			9.49	268	41	23
3.49515	1273.33			9.5	268	43	18
3.5012	1272.28			9.51	261	45	15
3.50481	1273.68			9.52	266	37	23
3.51089	1272.6			9.53	263	36	16
3.51885	1269.63			9.54	260	41	18
3.53128	1262.21			9.55	269	45	16
3.5388	1259.68			9.56	265	45	19
3.5448	1258.69			9.57	271	44	16
3.54821	1260.27			9.58	260	45	15
3.55178	1261.71			9.59	270	41	14
3.55529	1263.2			9.6	270	35	17
3.55914	1264.35			9.61	269	45	20
3.56293	1265.56			9.62	273	39	18
3.56409	1269.39			9.63	278	31	22
3.568	1270.49			9.64	272	35	19
3.57231	1271.17			9.65	273	33	20
3.57185	1276.64			9.66	277	27	22
3.57608	1277.41			9.67	269	41	19
3.57777	1280.71			9.68	268	43	20
3.57675	1286.73			9.69	268	36	20
3.5808	1287.69			9.7	273	30	15
3.58693	1286.56			9.71	271	39	22
3.58872	1289.76			9.72	274	28	19
3.58456	1298.93			9.73	268	31	21
3.58797	1300.51			9.74	267	37	22
3.59322	1300.26			9.75	273	23	22
3.59708	1301.41			9.76	270	33	22
3.60031	1303.18			9.77	267	41	18
3.61035	1298.13			9.78	273	37	18
3.6165	1296.99			9.79	275	31	22
3.61667	1301.82			9.8	278	33	21
3.6164	1307.09			9.81	272	37	24
3.62187	1306.61			9.82	273	37	21
3.62578	1307.7			9.83	278	33	22
3.63128	1307.2			9.84	275	33	16
3.63282	1310.67			9.85	275	33	17
3.63436	1314.13			9.86	273	41	21
3.63597	1317.52			9.87	280	33	23
3.63565	1322.84			9.88	278	37	17
3.63589	1327.6			9.89	278	34	22
3.6354	1333.09			9.9	274	34	20
3.64031	1333.18			9.91	283	22	20
3.6421	1336.39			9.92	282	28	19
3.64353	1339.96			9.93	274	32	19
3.64993	1338.56			9.94	279	35	22
3.6554	1338.08			9.95	274	45	20
3.6613	1337.18			9.96	273	39	21
3.66937	1334.12			9.97	274	34	20
3.67378	1334.71			9.98	279	35	19
3.67715	1336.34			9.99	273	32	15
3.67662	1341.87			10	286	24	20
3.67738	1346.11			10.01	274	37	18
3.67775	1350.74			10.02	276	33	21
3.68041	1353.07			10.03	277	33	20
3.68169	1356.79			10.04	278	35	25
3.68183	1361.66			10.05	277	37	20
3.68977	1358.72			10.06	278	28	20
3.69611	1357.37			10.07	279	28	18
3.70274	1355.75			10.08	280	30	20
3.70745	1356.04			10.09	281	28	12
3.71346	1355.02			10.1	277	32	17
3.71996	1353.52			10.11	279	32	18
3.72922	1349.27			10.12	283	30	24
3.73722	1346.26			10.13	283	26	15
3.74566	1342.83			10.14	284	26	16
3.7553	1338.19			10.15	287	31	17
3.75865	1339.83			10.16	286	33	19
3.75997	1343.51			10.17	284	24	17
3.76374	1344.75			10.18	288	22	18
3.76431	1349.18			10.19	283	26	23
3.7652	1353.28			10.2	286	30	24
3.76714	1356.35			10.21	289	28	18
3.77294	1355.55			10.22	281	30	19
3.78105	1352.44			10.23	290	26	19
3.79137	1347.11			10.24	288	26	18
3.79689	1346.6			10.25	282	36	20
3.80085	1347.63			10.26	284	36	19
3.8017	1351.78			10.27	279	34	19
3.80293	1355.56			10.28	284	36	19
3.80228	1361.21			10.29	280	28	20
3.80613	1362.36			10.3	286	24	24
3.81276	1360.73			10.31	288	30	24
3.8201	1358.39			10.32	280	30	18
3.8264	1357.08			10.33	292	20	21
3.83219	1356.29			10.34	277	35	16
3.83754	1355.95			10.35	284	27	17
3.83531	1363.17			10.36	278	35	13
3.83766	1365.82			10.37	285	24	15
3.83814	1370.35			10.38	287	23	22
3.84486	1368.63			10.39	281	35	17
3.84955	1368.94			10.4	287	20	21
3.84978	1373.71			10.41	290	28	18
3.85287	1375.61			10.42	285	24	23
3.85848	1375.01			10.43	279	31	24
3.86603	1372.45			10.44	278	35	23
3.87062	1372.87			10.45	291	23	19
3.87229	1376.19			10.46	282	33	17
3.87439	1379.1			10.47	285	29	19
3.87932	1379.17			10.48	287	32	18
3.87661	1386.88			10.49	285	30	26
3.87959	1388.89			10.5	291	29	19
3.88774	1385.75			10.51	292	20	19
3.89262	1385.87			10.52	284	31	17
3.89801	1385.48			10.53	286	26	17
3.90825	1380.24			10.54	284	29	19
3.91465	1378.84			10.55	288	25	18
3.91914	1379.35			10.56	287	35	18
3.92607	1377.42			10.57	286	29	18
3.92468	1383.81			10.58	281	33	22
3.92656	1386.93			10.59	279	30	19
3.92628	1392.21			10.6	290	27	19
3.93056	1392.92			10.61	280	31	23
3.93748	1391.01			10.62	287	27	20
3.94207	1391.42			10.63	282	30	22
3.94869	1389.79			10.64	275	34	23
3.95431	1389.18			10.65	282	35	24
3.95454	1393.95			10.66	283	28	23
3.95653	1396.96			10.67	287	20	23
3.96066	1397.82			10.68	282	24	18
3.9657	1397.78			10.69	287	29	21
3.96606	1402.42			10.7	278	33	20
3.9684	1405.08			10.71	288	28	20
3.97259	1405.9			10.72	282	35	24
3.97974	1403.75			10.73	284	31	18
3.98372	1404.76			10.74	285	31	22
3.98959	1403.89			10.75	286	29	16
3.99224	1406.25			10.76	285	29	22
3.98978	1413.7			10.77	282	28	17
3.99049	1417.99			10.78	287	26	22
3.99253	1420.96			10.79	287	26	20
3.99698	1421.51			10.8	287	27	16
3.9993	1424.18			10.81	288	27	20
4.00185	1426.63			10.82	294	18	18
4.00348	1430			10.83	284	30	15
4.00754	1430.94			10.84	285	22	14
4.01383	1429.65			10.85	284	26	23
4.01122	1437.26			10.86	290	22	13
4.01711	1436.38			10.87	287	26	15
4.02146	1437.02			10.88	291	23	9
4.02262	1440.87			10.89	280	30	18
4.02868	1439.8			10.9	275	30	15
4.03394	1439.54			10.91	285	22	16
4.03868	1439.81			10.92	287	26	17
4.03631	1447.18			10.93	285	26	21
4.03635	1452.13			10.94	287	26	19
4.03464	1458.85			10.95	284	31	17
4.04561	1452.87			10.96	290	27	18
4.05144	1452.05			10.97	288	18	14
4.05932	1449.16			10.98	282	33	19
4.06674	1446.74			10.99	288	24	21
4.06866	1449.82			11	284	22	23
4.0732	1450.29			11.01	278	35	15
4.0783	1450.19			11.02	285	29	17
4.08697	1446.52			11.03	286	30	15
4.09839	1440.1			11.04	280	28	18
4.10382	1439.66			11.05	284	28	16
4.10223	1446.26			11.06	277	33	13
4.1034	1450.08			11.07	285	25	17
4.11061	1447.88			11.08	288	31	19
4.11466	1448.83			11.09	286	22	20
4.11934	1449.15			11.1	289	28	18
4.12509	1448.39			11.11	290	22	19
4.12562	1452.86			11.12	282	30	15
4.12661	1456.87			11.13	294	27	15
4.13084	1457.64			11.14	287	29	15
4.13225	1461.24			11.15	289	31	15
4.13436	1464.13			11.16	288	28	18
4.1363	1467.18			11.17	291	31	16
4.14116	1467.33			11.18	291	27	16
4.14817	1465.31			11.19	287	30	17
4.15711	1461.37			11.2	293	18	15
4.16911	1454.38			11.21	286	28	13
4.17155	1456.94			11.22	286	31	14
4.17361	1459.88			11.23	290	27	18
4.18302	1455.46			11.24	287	31	16
4.18889	1454.59			11.25	288	27	14
4.18767	1460.81			11.26	293	23	18
4.18798	1465.51			11.27	290	23	11
4.19017	1468.32			11.28	299	22	18
4.18457	1478.92			11.29	289	31	14
4.17836	1490.13			11.3	298	26	13
4.17753	1495.96			11.31	290	29	18
4.17666	1501.83			11.32	292	25	16
4.1769	1506.59			11.33	290	28	18
4.18473	1503.76			11.34	290	35	17
4.19118	1502.31			11.35	289	32	14
4.19408	1504.41			11.36	293	33	14
4.20185	1501.63			11.37	288	27	16
4.20604	1502.45			11.38	298	24	12
4.20803	1505.45			11.39	291	28	17
4.21547	1503.02			11.4	292	20	16
4.21876	1504.73			11.41	290	31	17
4.23062	1497.86			11.42	296	18	21
4.23195	1501.53			11.43	290	23	17
4.2415	1496.99			11.44	296	22	14
4.2499	1493.59			11.45	290	28	17
4.24975	1498.73			11.46	292	22	18
4.24712	1506.36			11.47	293	22	14
4.24739	1511.09			11.48	290	27	19
4.24935	1514.14			11.49	294	27	15
4.26279	1505.69			11.5	295	18	19
4.26635	1507.14			11.51	289	33	13
4.27086	1507.63			11.52	290	27	18
4.27347	1510.01			11.53	291	27	18
4.28263	1505.85			11.54	294	27	19
4.29302	1500.47			11.55	298	18	11
4.2981	1500.38			11.56	288	23	12
4.30288	1500.61			11.57	294	20	15
4.30696	1501.53			11.58	291	18	14
4.31007	1503.42			11.59	294	14	14
4.31561	1502.88			11.6	297	14	15
4.31654	1506.95			11.61	295	19	14
4.31785	1510.64			11.62	291	27	14
4.32755	1505.94			11.63	295	18	18
4.32517	1513.31			11.64	297	14	15
4.32848	1515.01			11.65	291	20	18
4.3349	1513.59			11.66	295	16	19
4.33996	1513.52			11.67	293	16	18
4.35128	1507.21			11.68	297	28	14
4.35839	1505.1			11.69	295	24	14
4.36542	1503.07			11.7	289	22	13
4.3712	1502.29			11.71	298	22	12
4.37257	1505.91			11.72	295	18	14
4.37829	1505.2			11.73	292	18	17
4.38248	1506.01			11.74	295	22	17
4.39368	1499.81			11.75	293	32	17
4.39892	1499.57			11.76	284	40	17
4.40108	1502.41			11.77	292	22	12
4.40015	1508.34			11.78	291	22	15
4.40403	1509.45			11.79	292	18	17
4.39993	1518.56			11.8	289	26	19
4.39815	1525.34			11.81	300	14	18
4.39685	1531.64			11.82	294	14	13
4.39731	1536.18			11.83	279	36	18
4.39612	1542.37			11.84	297	14	17
4.39782	1545.66			11.85	293	18	19
4.40065	1547.84			11.86	294	14	16
4.40583	1547.66			11.87	296	14	15
4.41142	1547.07			11.88	285	20	18
4.41133	1552.16			11.89	288	22	22
4.41532	1553.17			11.9	294	14	14
4.41825	1555.23			11.91	291	19	21
4.41831	1560.18			11.92	286	30	14
4.42388	1559.61			11.93	290	29	14
4.43728	1551.21			11.94	292	29	17
4.44967	1543.81			11.95	293	27	13
4.46178	1536.71			11.96	294	18	14
4.47284	1530.65			11.97	292	19	13
4.48405	1524.43			11.98	286	26	16
4.49227	1521.22			11.99	280	28	15
4.49681	1521.68			12	290	22	11
4.49994	1523.55			12.01	292	16	11
4.50258	1525.91			12.02	293	24	13
4.50565	1527.83			12.03	290	26	15
4.50787	1530.62			12.04	291	18	13
4.51264	1530.84			12.05	288	22	13
4.52014	1528.34			12.06	289	18	15
4.52471	1528.78			12.07	295	23	13
4.52895	1529.54			12.08	290	20	18
4.53404	1529.45			12.09	290	24	15
4.53695	1531.54			12.1	298	18	13
4.54466	1528.83			12.11	288	22	12
4.55487	1523.62			12.12	297	16	13
4.56219	1521.29			12.13	287	21	11
4.5717	1516.78			12.14	295	18	11
4.57799	1515.49			12.15	280	31	14
4.57815	1520.34			12.16	285	35	5
4.57924	1524.24			12.17	288	29	13
4.57682	1531.66			12.18	290	23	17
4.57873	1534.75			12.19	290	21	11
4.58171	1536.78			12.2	288	18	13
4.58298	1540.5			12.21	286	22	12
4.58502	1543.46			12.22	293	23	14
4.58835	1545.14			12.23	287	27	11
4.59302	1545.47			12.24	291	29	14
4.59854	1544.95			12.25	294	20	10
4.60484	1543.64			12.26	297	25	15
4.60934	1544.15			12.27	295	20	10
4.6183	1540.18			12.28	284	23	12
4.63292	1530.57			12.29	292	24	10
4.64804	1520.45			12.3	296	24	11
4.66345	1510.03			12.31	295	22	15
4.67228	1506.21			12.32	286	32	14
4.67295	1510.53			12.33	295	16	15
4.67548	1513.01			12.34	296	24	16
4.68135	1512.14			12.35	295	24	21
4.68773	1510.76			12.36	297	16	14
4.68523	1518.26			12.37	293	16	12
4.68409	1524.4			12.38	296	16	12
4.6901	1523.39			12.39	291	18	15
4.69605	1522.43			12.4	297	19	14
4.69934	1524.14			12.41	285	31	14
4.69958	1528.91			12.42	291	25	13
4.70034	1533.15			12.43	292	20	15
4.70547	1533.02			12.44	293	25	13
4.70412	1539.37			12.45	290	29	12
4.7038	1544.69			12.46	290	27	13
4.70809	1545.4			12.47	293	22	14
4.71581	1542.68			12.48	288	29	11
4.72452	1538.96			12.49	292	26	15
4.73021	1538.27			12.5	294	24	13
4.73225	1541.24			12.51	294	25	14
4.73786	1540.63			12.52	292	22	16
4.73618	1547.3			12.53	292	29	14
4.73377	1554.72			12.54	287	37	12
4.74097	1552.51			12.55	293	29	14
4.74812	1550.37			12.56	291	25	12
4.75242	1551.07			12.57	287	31	13
4.75667	1551.81			12.58	296	16	14
4.75846	1555.02			12.59	291	27	18
4.7612	1557.29			12.6	293	25	13
4.76064	1562.84			12.61	293	21	16
4.76158	1566.91			12.62	285	27	14
4.77165	1561.83			12.63	288	31	15
4.7813	1557.19			12.64	292	25	12
4.78773	1555.75			12.65	286	31	15
4.79291	1555.58			12.66	288	29	11
4.80081	1552.67			12.67	287	29	14
4.81617	1542.32			12.68	282	29	15
4.82716	1536.33			12.69	293	29	11
4.83295	1535.53			12.7	296	35	17
4.83589	1537.6			12.71	298	21	11
4.83131	1547.18			12.72	290	29	15
4.82137	1562.11			12.73	296	20	11
4.81594	1572.55			12.74	295	25	10
4.81449	1579			12.75	295	25	14
4.81562	1582.87			12.76	301	25	10
4.81922	1584.26			12.77	299	22	12
4.8197	1588.79			12.78	297	29	15
4.82884	1584.65			12.79	297	29	13
4.83686	1581.63			12.8	294	29	10
4.84634	1577.15			12.81	296	21	11
4.85205	1576.44			12.82	295	29	10
4.85613	1577.35			12.83	292	33	12
4.85667	1581.82			12.84	288	29	16
4.8562	1587.28			12.85	298	21	12
4.85629	1592.19			12.86	292	35	17
4.85539	1598.1			12.87	287	37	15
4.84781	1610.67			12.88	300	23	11
4.84787	1615.62			12.89	291	33	12
4.85319	1615.3			12.9	295	25	13
4.86252	1610.97			12.91	292	25	10
4.86869	1609.79			12.92	291	25	10
4.87188	1611.61			12.93	294	21	10
4.87807	1610.42			12.94	293	29	12
4.88381	1609.67			12.95	295	25	10
4.88497	1613.51			12.96	289	29	12
4.888	1615.49			12.97	292	29	11
4.89415	1614.34			12.98	291	37	12
4.89949	1614			12.99	292	33	12
4.90003	1618.46			13	288	37	12
4.90416	1619.33			13.01	291	29	18
4.91252	1615.97			13.02	294	31	17
4.92253	1610.96			13.03	292	36	18
4.93044	1608.05			13.04	297	37	14
4.94106	1602.42			13.05	286	37	22
4.94517	1603.31			13.06	292	33	16
4.95151	1601.98			13.07	286	33	17
4.95608	1602.41			13.08	297	31	15
4.96141	1602.07			13.09	295	20	16
4.96915	1599.34			13.1	294	26	18
4.97298	1600.5			13.11	295	29	17
4.97045	1608.03			13.12	297	27	12
4.9725	1610.99			13.13	289	37	12
4.97776	1610.73			13.14	290	29	12
4.97757	1615.92			13.15	294	29	13
4.97916	1619.33			13.16	289	31	11
4.98503	1618.45			13.17	296	26	12
4.98902	1619.46			13.18	291	33	12
4.99401	1619.47			13.19	293	28	16
4.9964	1622.08			13.2	293	29	13
4.99995	1623.54			13.21	298	25	12
5.00472	1623.77			13.22	291	34	13
5.0125	1620.98			13.23	292	35	16
5.01794	1620.54			13.24	295	31	16
5.01899	1624.49			13.25	288	39	11
5.02249	1626			13.26	291	33	13
5.03097	1622.51			13.27	290	35	16
5.03842	1620.06			13.28	295	27	15
5.04228	1621.21			13.29	294	33	20
5.0478	1620.69			13.3	292	33	19
5.05018	1623.3			13.31	293	37	20
5.04581	1632.68			13.32	286	33	13
5.04812	1635.37			13.33	282	37	13
5.04685	1641.63			13.34	292	28	16
5.05188	1641.61			13.35	294	23	23
5.06076	1637.73			13.36	293	29	17
5.06759	1635.89			13.37	295	25	22
5.07441	1634.07			13.38	297	20	17
5.07944	1634.04			13.39	298	20	17
5.07903	1639.46			13.4	298	18	16
5.08593	1637.55			13.41	296	20	10
5.09339	1635.09			13.42	298	24	15
5.09642	1637.06			13.43	292	29	12
5.10525	1633.24			13.44	298	28	19
5.11295	1630.54			13.45	291	34	15
5.11839	1630.09			13.46	287	37	17
5.12807	1625.42			13.47	292	33	21
5.13898	1619.51			13.48	293	30	15
5.14136	1622.13			13.49	294	30	17
5.14716	1621.33			13.5	297	28	17
5.14746	1626.03			13.51	292	29	14
5.14796	1630.53			13.52	295	32	9
5.15151	1631.98			13.53	294	20	15
5.15367	1634.82			13.54	295	25	17
5.15567	1637.81			13.55	291	29	15
5.15959	1638.9			13.56	294	29	15
5.16669	1636.79			13.57	289	34	16
5.1752	1633.29			13.58	293	33	15
5.17902	1634.47			13.59	293	33	15
5.18168	1636.8			13.6	295	25	15
5.18078	1642.71			13.61	294	33	12
5.18206	1646.43			13.62	286	33	11
5.18194	1651.55			13.63	291	29	15
5.1862	1652.29			13.64	290	28	13
5.1958	1647.69			13.65	289	37	10
5.20407	1644.41			13.66	293	29	15
5.21344	1640.05			13.67	290	33	15
5.22382	1634.67			13.68	289	33	15
5.22842	1635.06			13.69	289	43	16
5.23143	1637.06			13.7	291	34	11
5.23509	1638.39			13.71	290	35	13
5.24116	1637.33			13.72	295	29	11
5.24979	1633.7			13.73	292	32	14
5.25914	1629.35			13.74	288	36	18
5.26666	1626.83			13.75	287	43	16
5.27847	1620.02			13.76	285	38	15
5.28922	1614.27			13.77	292	31	13
5.29791	1610.58			13.78	286	30	17
5.30498	1608.51			13.79	286	34	15
5.30786	1610.62			13.8	285	36	20
5.30982	1613.66			13.81	283	37	15
5.31385	1614.63			13.82	281	43	19
5.31073	1622.75			13.83	294	32	20
5.30614	1632.35			13.84	293	26	15
5.31068	1632.81			13.85	293	24	15
5.31521	1633.28			13.86	289	30	16
5.32571	1627.78			13.87	293	31	14
5.33255	1625.94			13.88	289	30	14
5.33297	1630.52			13.89	288	26	16
5.34192	1626.57			13.9	295	26	20
5.35016	1623.33			13.91	289	34	16
5.35678	1621.71			13.92	295	35	21
5.36107	1622.42			13.93	292	35	19
5.36337	1625.12			13.94	287	43	15
5.37038	1623.11			13.95	285	43	17
5.37946	1619.03			13.96	285	38	21
5.3818	1621.68			13.97	294	32	17
5.38203	1626.45			13.98	286	41	16
5.38389	1629.59			13.99	290	36	18
5.38551	1632.97			14	292	36	16
5.39274	1630.74			14.01	290	39	16
5.39712	1631.36			14.02	296	28	13
5.39961	1633.88			14.03	290	37	16
5.40499	1633.5			14.04	289	37	12
5.41273	1630.75			14.05	292	36	12
5.41844	1630.04			14.06	291	39	12
5.42109	1632.4			14.07	292	32	17
5.42494	1633.55			14.08	287	43	12
5.43078	1632.7			14.09	296	34	16
5.43851	1629.97			14.1	294	30	17
5.44436	1629.12			14.11	294	35	16
5.4542	1624.29			14.12	294	34	13
5.4636	1619.89			14.13	295	36	16
5.46865	1619.84			14.14	290	41	12
5.47632	1617.17			14.15	293	32	16
5.47954	1618.95			14.16	297	30	20
5.47719	1626.29			14.17	295	30	12
5.47855	1629.94			14.18	297	30	15
5.48692	1626.56			14.19	294	37	12
5.49864	1619.84			14.2	298	26	15
5.5074	1616.08			14.21	301	24	13
5.51344	1615.05			14.22	302	22	15
5.51735	1616.14			14.23	292	30	13
5.52044	1618.05			14.24	296	31	17
5.52176	1621.72			14.25	298	23	12
5.52207	1626.42			14.26	297	26	16
5.53195	1621.53			14.27	294	26	11
5.53203	1626.45			14.28	291	35	12
5.53717	1626.32			14.29	298	24	12
5.53752	1630.97			14.3	295	31	12
5.53505	1638.43			14.31	298	28	16
5.53752	1640.97			14.32	299	26	18
5.54452	1638.96			14.33	297	22	12
5.54923	1639.26			14.34	294	33	16
5.55254	1640.94			14.35	298	33	15
5.55119	1647.3			14.36	302	26	12
5.54964	1653.84			14.37	301	26	15
5.55333	1655.16			14.38	300	30	16
5.55584	1657.65			14.39	303	24	19
5.56161	1656.87			14.4	297	28	15
5.57025	1653.23			14.41	301	26	17
5.57141	1657.07			14.42	293	30	15
5.58182	1651.67			14.43	299	30	17
5.58853	1649.95			14.44	295	37	19
5.5895	1653.98			14.45	297	30	15
5.58923	1659.26			14.46	301	26	15
5.59015	1663.34			14.47	296	32	15
5.59687	1661.61			14.48	304	26	19
5.61027	1653.21			14.49	302	24	14
5.61519	1653.3			14.5	299	30	14
5.62295	1650.54			14.51	305	26	12
5.63189	1646.6			14.52	297	26	15
5.63708	1646.41			14.53	299	24	15
5.63599	1652.5			14.54	298	20	16
5.63434	1659.14			14.55	294	34	15
5.64034	1658.15			14.56	303	28	16
5.64421	1659.28			14.57	301	26	16
5.64802	1660.47			14.58	303	24	13
5.65665	1656.84			14.59	298	26	15
5.65929	1659.2			14.6	297	24	14
5.66143	1662.05			14.61	294	32	13
5.66742	1661.07			14.62	306	16	15
5.67403	1659.46			14.63	294	30	18
5.68679	1651.7			14.64	297	24	18
5.69648	1647			14.65	300	26	15
5.70638	1642.1			14.66	298	26	18
5.71104	1642.45			14.67	296	26	14
5.71636	1642.13			14.68	301	26	19
5.72226	1641.23			14.69	305	26	15
5.72443	1644.06			14.7	299	23	17
5.72931	1644.18			14.71	299	31	16
5.73139	1647.1			14.72	297	28	14
5.73568	1647.81			14.73	299	24	12
5.74096	1647.53			14.74	296	28	16
5.74025	1653.23			14.75	296	30	9
5.74981	1648.68			14.76	302	26	17
5.75674	1646.75			14.77	298	28	17
5.76598	1642.51			14.78	295	30	19
5.77211	1641.37			14.79	300	24	18
5.7783	1640.19			14.8	292	34	15
5.78716	1636.32			14.81	295	26	15
5.79194	1636.55			14.82	295	38	12
5.79501	1638.48			14.83	297	32	15
5.78813	1650.36			14.84	300	32	14
5.78828	1655.21			14.85	288	38	13
5.79032	1658.17			14.86	293	34	10
5.79301	1660.48			14.87	293	32	17
5.8021	1656.39			14.88	295	36	12
5.81058	1652.9			14.89	300	30	12
5.81253	1655.96			14.9	290	34	10
5.82179	1651.69			14.91	294	34	11
5.83488	1643.61			14.92	290	34	11
5.83857	1644.92			14.93	290	34	12
5.84559	1642.89			14.94	298	32	13
5.85756	1635.93			14.95	298	30	10
5.86425	1634.24			14.96	292	34	12
5.87289	1630.6			14.97	294	32	18
5.88001	1628.48			14.98	293	34	12
5.88373	1629.76			14.99	296	24	13
5.88385	1634.64			15	288	34	15
5.88231	1641.18			15.01	292	34	16
5.88623	1642.25			15.02	291	32	12
5.89187	1641.61			15.03	288	39	10
5.90249	1636			15.04	295	30	22
5.90752	1635.97			15.05	290	34	20
5.91168	1636.81			15.06	294	32	14
5.92413	1629.35			15.07	293	34	14
5.92635	1632.13			15.08	297	30	15
5.9337	1629.79			15.09	295	30	13
5.94074	1627.75			15.1	303	20	18
5.94334	1630.15			15.11	300	26	6
5.94642	1632.07			15.12	296	30	8
5.95331	1630.18			15.13	292	30	17
5.9588	1629.68			15.14	300	30	14
5.97001	1623.48			15.15	293	36	18
5.98256	1615.93			15.16	294	30	14
5.99334	1610.15			15.17	298	28	6
6.00709	1601.4			15.18	293	34	11
6.01272	1600.76			15.19	299	32	16
6.01364	1604.84			15.2	297	26	10
6.01234	1611.15			15.21	288	34	15
6.01551	1612.98			15.22	291	34	16
6.01682	1616.67			15.23	291	34	9
6.02451	1613.97			15.24	290	34	5
6.03427	1609.21			15.25	290	36	14
6.03814	1610.35			15.26	291	28	12
6.04093	1612.56			15.27	294	30	17
6.04472	1613.77			15.28	291	32	9
6.0469	1616.59			15.29	289	38	12
6.05048	1618.01			15.3	296	30	16
6.04572	1627.77			15.31	292	34	21
6.04567	1632.81			15.32	297	28	17
6.05073	1632.76			15.33	293	36	21
6.04833	1640.16			15.34	295	34	18
6.05109	1642.4			15.35	300	32	18
6.0555	1642.99			15.36	300	28	12
6.06048	1643.01			15.37	297	32	15
6.06473	1643.76			15.38	296	32	19
6.06714	1646.35			15.39	297	32	13
6.06926	1649.22			15.4	296	34	10
6.07594	1647.54			15.41	299	32	14
6.08022	1648.27			15.42	289	32	15
6.08582	1647.67			15.43	294	34	17
6.09173	1646.76			15.44	301	28	14
6.09494	1648.54			15.45	299	30	19
6.09784	1650.65			15.46	296	34	7
6.10098	1652.5			15.47	299	28	20
6.10247	1656.01			15.48	295	32	18
6.11604	1647.44			15.49	298	26	18
6.12497	1643.51			15.5	294	30	19
6.12748	1646.01			15.51	295	32	12
6.13729	1641.2			15.52	298	28	18
6.14488	1638.61			15.53	294	30	13
6.15346	1635.03			15.54	296	30	13
6.16094	1632.54			15.55	291	30	18
6.16181	1636.68			15.56	285	36	16
6.16701	1636.48			15.57	294	30	19
6.17367	1634.81			15.58	293	30	18
6.17713	1636.36			15.59	292	26	13
6.17997	1638.52			15.6	289	34	21
6.18751	1635.98			15.61	293	35	20
6.18822	1640.26			15.62	290	34	19
6.18869	1644.8			15.63	288	34	15
6.1867	1651.79			15.64	292	34	19
6.19348	1650.01			15.65	289	38	21
6.20257	1645.92			15.66	294	30	20
6.20444	1649.05			15.67	293	24	20
6.20827	1650.22			15.68	292	34	17
6.21171	1651.78			15.69	296	28	20
6.21256	1655.92			15.7	292	34	17
6.21805	1655.44			15.71	288	36	21
6.21755	1660.93			15.72	296	24	21
6.2213	1662.19			15.73	295	24	20
6.22189	1666.59			15.74	296	22	15
6.22565	1667.84			15.75	291	29	21
6.23632	1662.17			15.76	299	30	20
6.2436	1659.88			15.77	296	28	19
6.23972	1668.77			15.78	293	29	22
6.24391	1669.57			15.79	300	26	20
6.24606	1672.43			15.8	298	22	20
6.25672	1666.77			15.81	295	30	21
6.27044	1658.04			15.82	294	30	17
6.28105	1652.43			15.83	299	24	15
6.30018	1638.31			15.84	293	30	16
6.30888	1634.6			15.85	294	30	19
6.3176	1630.88			15.86	294	36	19
6.32036	1633.12			15.87	292	32	14
6.32075	1637.74			15.88	296	28	14
6.32308	1640.41			15.89	286	34	13
6.32598	1642.51			15.9	291	30	18
6.32314	1650.34			15.91	290	32	15
6.32604	1652.44			15.92	297	32	18
6.33075	1652.74			15.93	293	34	18
6.33233	1656.15			15.94	290	38	13
6.33949	1654			15.95	294	30	12
6.34564	1652.84			15.96	298	28	15
6.34989	1653.6			15.97	289	32	17
6.35824	1650.25			15.98	293	34	21
6.36291	1650.58			15.99	291	30	15
6.36791	1650.58			16	297	24	18
6.36988	1653.61			16.01	294	30	20
6.37028	1658.21			16.02	289	30	13
6.36822	1665.27			16.03	302	26	18
6.36577	1672.72			16.04	300	26	20
6.36753	1675.95			16.05	294	30	16
6.36965	1678.84			16.06	293	36	20
6.36956	1683.93			16.07	294	30	20
6.36746	1691.03			16.08	291	30	19
6.36762	1695.87			16.09	298	26	14
6.37195	1696.54			16.1	291	36	18
6.38142	1692.06			16.11	294	24	21
6.39047	1688.02			16.12	295	27	19
6.39799	1685.49			16.13	290	26	20
6.40128	1687.21			16.14	293	25	18
6.40546	1688.02			16.15	293	24	16
6.4065	1691.99			16.16	291	28	17
6.41156	1691.93			16.17	292	24	19
6.4177	1690.79			16.18	292	26	17
6.42083	1692.66			16.19	295	25	20
6.42475	1693.74			16.2	296	27	21
6.4328	1690.68			16.21	288	35	22
6.43911	1689.38			16.22	294	24	20
6.43978	1693.7			16.23	293	25	23
6.43976	1698.73			16.24	299	24	22
6.44075	1702.74			16.25	293	26	17
6.44645	1702.03			16.26	300	26	16
6.45112	1702.37			16.27	304	24	19
6.45787	1700.62			16.28	299	22	15
6.46129	1702.2			16.29	304	31	20
6.47129	1697.19			16.3	293	32	17
6.47687	1696.62			16.31	303	22	15
6.48427	1694.22			16.32	301	26	21
6.48557	1697.91			16.33	303	28	19
6.49249	1696			16.34	299	26	17
6.49431	1699.18			16.35	302	28	18
6.49983	1698.66			16.36	299	23	18
6.5036	1699.88			16.37	300	35	13
6.51235	1696.14			16.38	294	31	17
6.52045	1693.03			16.39	306	23	18
6.52462	1693.87			16.4	296	32	18
6.52934	1694.14			16.41	298	36	13
6.52748	1701			16.42	300	24	20
6.52942	1704.07			16.43	295	31	19
6.52959	1708.9			16.44	296	27	12
6.52766	1715.83			16.45	297	28	18
6.53531	1713.18			16.46	295	34	19
6.54249	1711			16.47	298	26	13
6.55024	1708.24			16.48	299	24	18
6.55945	1704.04			16.49	299	19	16
6.56637	1702.12			16.5	295	26	24
6.57754	1695.95			16.51	299	24	19
6.58611	1692.37			16.52	298	26	18
6.59172	1691.77			16.53	299	22	19
6.59205	1696.44			16.54	297	28	16
6.59218	1701.3			16.55	300	22	18
6.5954	1703.09			16.56	301	22	13
6.60333	1700.16			16.57	298	30	14
6.60604	1702.44			16.58	302	24	17
6.61014	1703.35			16.59	297	24	16
6.61426	1704.22			16.6	300	22	15
6.62097	1702.51			16.61	296	28	13
6.62453	1703.96			16.62	301	24	18
6.62543	1708.06			16.63	295	30	7
6.62715	1711.33			16.64	300	26	14
6.62987	1713.62			16.65	300	26	20
6.63308	1715.4			16.66	299	26	19
6.63507	1718.42			16.67	296	26	24
6.64215	1716.34			16.68	304	22	21
6.65325	1710.23			16.69	302	20	22
6.65798	1710.51			16.7	298	26	20
6.65716	1716.33			16.71	303	20	16
6.66019	1718.3			16.72	293	36	19
6.67021	1713.28			16.73	297	26	17
6.67928	1709.21			16.74	299	24	18
6.68128	1712.21			16.75	292	40	14
6.68681	1711.68			16.76	299	26	17
6.69442	1709.07			16.77	297	28	14
6.69964	1708.84			16.78	288	34	10
6.70775	1705.74			16.79	300	28	15
6.7106	1707.88			16.8	299	34	14
6.71425	1709.24			16.81	293	36	19
6.71948	1709.01			16.82	292	33	20
6.72659	1706.89			16.83	286	36	20
6.72867	1709.82			16.84	298	26	15
6.73653	1706.95			16.85	296	34	14
6.74199	1706.49			16.86	296	30	15
6.75235	1701.13			16.87	297	36	13
6.7596	1698.89			16.88	297	28	18
6.76559	1697.9			16.89	302	32	15
6.76977	1698.71			16.9	296	36	19
6.77339	1700.1			16.91	295	37	10
6.78178	1696.71			16.92	302	28	16
6.78639	1697.1			16.93	299	23	19
6.79022	1698.26			16.94	294	32	20
6.80123	1692.26			16.95	303	26	19
6.81031	1688.18			16.96	298	32	19
6.81669	1686.8			16.97	300	28	21
6.8246	1683.89			16.98	299	26	22
6.83095	1682.54			16.99	296	22	20
6.8305	1687.99			17	303	22	20
6.83162	1691.86			17.01	298	32	21
6.83117	1697.31			17.02	297	28	21
6.82973	1703.76			17.03	299	30	19
6.83134	1707.15			17.04	299	30	18
6.83471	1708.77			17.05	303	20	22
6.83932	1709.16			17.06	303	30	22
6.84495	1708.54			17.07	301	30	22
6.85002	1708.46			17.08	303	30	24
6.85531	1708.18			17.09	304	26	20
6.86149	1707			17.1	300	26	18
6.87268	1700.8			17.11	304	22	14
6.88164	1696.85			17.12	302	28	19
6.89299	1690.49			17.13	304	22	13
6.89658	1691.91			17.14	299	30	21
6.90057	1692.91			17.15	298	26	21
6.90998	1688.51			17.16	298	30	14
6.91345	1690.04			17.17	301	34	19
6.91485	1693.63			17.18	307	30	18
6.92057	1692.91			17.19	305	30	19
6.92154	1696.95			17.2	303	32	21
6.92614	1697.35			17.21	303	26	21
6.92913	1699.35			17.22	303	26	14
6.93764	1695.85			17.23	299	28	14
6.94458	1693.91			17.24	308	20	20
6.95717	1686.32			17.25	301	31	19
6.96598	1682.51			17.26	301	28	20
6.97264	1680.84			17.27	301	26	19
6.98232	1676.17			17.28	300	26	16
6.98955	1673.93			17.29	303	26	19
6.99551	1672.98			17.3	306	26	20
6.99626	1677.22			17.31	300	26	20
6.99908	1679.41			17.32	300	30	15
7.00293	1680.56			17.33	302	22	16
7.00797	1680.51			17.34	300	24	11
7.01283	1680.66			17.35	294	30	20
7.01206	1686.43			17.36	299	26	20
7.01823	1685.26			17.37	302	22	18
7.02416	1684.33			17.38	297	26	20
7.02636	1687.12			17.39	298	30	18
7.02481	1693.68			17.4	301	26	17
7.02518	1698.31			17.41	302	28	14
7.02689	1701.59			17.42	293	30	14
7.03083	1702.65			17.43	297	26	20
7.03409	1704.4			17.44	291	32	20
7.03581	1707.68			17.45	297	30	20
7.04112	1707.37			17.46	292	30	25
7.04912	1704.37			17.47	294	26	14
7.05341	1705.08			17.48	299	30	16
7.06066	1702.83			17.49	299	30	19
7.06909	1699.4			17.5	297	26	19
7.08264	1690.84			17.51	301	22	22
7.08947	1689.02			17.52	295	26	20
7.09372	1689.77			17.53	293	30	20
7.10782	1680.67			17.54	297	22	15
7.11394	1679.54			17.55	298	26	19
7.11832	1680.17			17.56	297	20	14
7.13014	1673.35			17.57	290	28	15
7.13937	1669.12			17.58	300	22	15
7.14801	1665.48			17.59	294	28	19
7.15252	1665.97			17.6	290	32	19
7.15622	1667.27			17.61	294	29	16
7.16291	1665.57			17.62	293	37	15
7.1656	1667.89			17.63	300	26	20
7.17543	1663.06			17.64	302	28	21
7.18267	1660.82			17.65	302	28	19
7.17814	1670.35			17.66	290	30	15
7.17994	1673.55			17.67	291	36	19
7.18299	1675.49			17.68	298	26	15
7.18928	1674.2			17.69	297	26	20
7.20318	1665.3			17.7	299	20	17
7.21412	1659.37			17.71	295	30	22
7.21933	1659.15			17.72	289	32	14
7.22319	1660.29			17.73	302	20	15
7.22452	1663.97			17.74	298	26	19
7.22727	1666.22			17.75	304	20	22
7.22828	1670.2			17.76	294	30	15
7.22515	1678.34			17.77	289	34	14
7.22229	1686.2			17.78	301	24	21
7.22776	1685.73			17.79	297	28	15
7.23485	1683.64			17.8	290	34	15
7.24268	1680.81			17.81	291	30	15
7.24758	1680.9			17.82	293	30	20
7.26171	1671.78			17.83	297	26	15
7.27168	1666.81			17.84	297	26	19
7.28086	1662.62			17.85	300	30	21
7.29147	1657.02			17.86	295	29	23
7.29027	1663.21			17.87	298	28	20
7.28939	1669.1			17.88	296	28	18
7.29109	1672.4			17.89	298	30	21
7.2889	1679.59			17.9	301	26	16
7.29486	1678.63			17.91	296	29	21
7.30226	1676.22			17.92	298	32	15
7.30882	1674.66			17.93	296	28	20
7.31793	1670.55			17.94	305	20	21
7.32585	1667.63			17.95	301	28	20
7.32811	1670.38			17.96	297	32	24
7.33327	1670.22			17.97	296	26	19
7.34097	1667.51			17.98	294	28	21
7.34469	1668.79			17.99	293	32	21
7.35306	1665.43			18	297	30	20
7.35873	1664.76			18.01	294	28	20
7.36746	1661.03			18.02	298	30	18
7.364	1669.49			18.03	301	30	20
7.36144	1677.04			18.04	289	34	23
7.36212	1681.37			18.05	298	28	19
7.36815	1680.33			18.06	300	28	16
7.3727	1680.78			18.07	295	26	22
7.37796	1680.53			18.08	301	26	17
7.38275	1680.73			18.09	306	26	23
7.38891	1679.58			18.1	300	32	23
7.39012	1683.36			18.11	298	30	19
7.39489	1683.6			18.12	305	22	20
7.39878	1684.7			18.13	300	30	19
7.40354	1684.95			18.14	302	26	15
7.41636	1677.13			18.15	306	22	15
7.42556	1672.93			18.16	301	26	19
7.43257	1670.92			18.17	307	24	20
7.43984	1668.64			18.18	299	22	20
7.44651	1666.97			18.19	306	20	18
7.45941	1659.07			18.2	297	26	23
7.46699	1656.49			18.21	303	22	19
7.47148	1657			18.22	302	24	21
7.47732	1656.17			18.23	300	27	20
7.47969	1658.8			18.24	300	16	21
7.47987	1663.62			18.25	306	16	18
7.48314	1665.34			18.26	302	26	18
7.48041	1673.08			18.27	303	32	22
7.4807	1677.78			18.28	304	18	21
7.48157	1681.92			18.29	303	26	17
7.48548	1683			18.3	297	28	21
7.48428	1689.21			18.31	299	24	20
7.47838	1700.11			18.32	300	26	19
7.4827	1700.79			18.33	302	30	21
7.49001	1698.47			18.34	300	30	20
7.49474	1698.75			18.35	301	28	20
7.50102	1697.46			18.36	304	20	23
7.50693	1696.56			18.37	301	24	18
7.51961	1688.87			18.38	297	32	23
7.52639	1687.1			18.39	294	32	21
7.52876	1689.72			18.4	296	24	10
7.52946	1694.03			18.41	292	36	15
7.53668	1691.8			18.42	299	29	14
7.53539	1698.09			18.43	303	26	18
7.53355	1704.93			18.44	296	25	15
7.53999	1703.49			18.45	296	24	18
7.54335	1705.14			18.46	293	28	20
7.55283	1700.65			18.47	290	28	15
7.56294	1695.55			18.48	297	30	19
7.5678	1695.69			18.49	292	32	18
7.57013	1698.36			18.5	298	28	17
7.57257	1700.91			18.51	300	24	23
7.57978	1698.71			18.52	295	28	21
7.58261	1700.87			18.53	297	30	21
7.59015	1698.34			18.54	302	24	20
7.5951	1698.38			18.55	296	32	23
7.60335	1695.13			18.56	301	26	18
7.60975	1693.74			18.57	296	26	13
7.61817	1690.31			18.58	297	32	18
7.62119	1692.3			18.59	301	28	13
7.6271	1691.39			18.6	293	32	17
7.62981	1693.68			18.61	293	32	13
7.64172	1686.77			18.62	292	32	16
7.65346	1680.03			18.63	300	34	16
7.66715	1671.33			18.64	299	28	16
7.6728	1670.69			18.65	297	32	20
7.67742	1671.06			18.66	296	28	18
7.68505	1668.43			18.67	300	28	19
7.69491	1663.58			18.68	298	32	15
7.70501	1658.47			18.69	299	32	14
7.71144	1657.05			18.7	298	32	16
7.71774	1655.74			18.71	297	32	16
7.71841	1660.08			18.72	305	20	16
7.72338	1660.11			18.73	301	30	18
7.73264	1655.85			18.74	293	32	18
7.7359	1657.59			18.75	299	28	15
7.73493	1663.56			18.76	300	32	20
7.73733	1666.15			18.77	297	30	22
7.74058	1667.91			18.78	301	24	22
7.74413	1669.36			18.79	302	28	20
7.74688	1671.61			18.8	299	26	16
7.74941	1674.07			18.81	297	36	15
7.75831	1670.18			18.82	299	26	14
7.76198	1671.51			18.83	301	26	17
7.7656	1672.88			18.84	302	29	21
7.76674	1676.75			18.85	298	24	15
7.76934	1679.15			18.86	303	19	22
7.77327	1680.22			18.87	294	30	18
7.77626	1682.22			18.88	299	22	18
7.77962	1683.86			18.89	302	24	17
7.78164	1686.84			18.9	299	30	17
7.7793	1694.19			18.91	297	28	17
7.7867	1691.79			18.92	298	28	17
7.79658	1686.91			18.93	292	30	18
7.80142	1687.06			18.94	295	28	14
7.80705	1686.44			18.95	300	29	16
7.81332	1685.17			18.96	301	26	16
7.82531	1678.18			18.97	299	27	17
7.83232	1676.17			18.98	296	30	16
7.8405	1672.99			18.99	296	30	15
7.84567	1672.82			19	291	36	15
7.85199	1671.49			19.01	294	32	13
7.85582	1672.67			19.02	292	31	14
7.86288	1670.61			19.03	299	29	15
7.87497	1663.52			19.04	296	29	14
7.8845	1658.98			19.05	297	29	17
7.89512	1653.37			19.06	298	26	17
7.89657	1656.92			19.07	299	23	15
7.90348	1655			19.08	298	28	15
7.90075	1662.74			19.09	298	26	15
7.90438	1664.1			19.1	298	28	18
7.90267	1670.81			19.11	296	28	14
7.90423	1674.26			19.12	293	30	16
7.91439	1669.1			19.13	291	33	14
7.91228	1676.21			19.14	290	29	22
7.91362	1679.86			19.15	294	27	18
7.91662	1681.86			19.16	295	33	17
7.9246	1678.89			19.17	290	32	15
7.93255	1675.94			19.18	294	28	15
7.94136	1672.13			19.19	296	23	17
7.94639	1672.1			19.2	292	22	15
7.95568	1667.8			19.21	293	28	17
7.96542	1663.07			19.22	298	28	18
7.97487	1658.61			19.23	293	30	17
7.98053	1657.96			19.24	289	33	15
7.98792	1655.56			19.25	299	20	17
7.98861	1659.88			19.26	290	28	16
7.99003	1663.46			19.27	292	29	17
7.99519	1663.3			19.28	291	33	22
7.99662	1666.86			19.29	297	28	17
8.00408	1664.4			19.3	296	28	17
8.01495	1658.54			19.31	295	29	17
8.0171	1661.38			19.32	298	29	16
8.02258	1660.91			19.33	297	28	18
8.03026	1658.22			19.34	294	31	15
8.03309	1660.4			19.35	297	29	15
8.04074	1657.74			19.36	296	22	17
8.04636	1657.12			19.37	296	27	15
8.0421	1666.38			19.38	293	33	16
8.04334	1670.15			19.39	300	27	13
8.04399	1674.5			19.4	293	36	14
8.04034	1683.14			19.41	295	29	21
8.04029	1688.19			19.42	301	27	16
8.04363	1689.86			19.43	298	29	19
8.05278	1685.71			19.44	299	28	17
8.06359	1679.9			19.45	300	26	15
8.06339	1685.09			19.46	296	31	18
8.0734	1680.09			19.47	295	28	15
8.08016	1678.32			19.48	298	27	16
8.08398	1679.51			19.49	300	28	17
8.09223	1676.26			19.5	301	28	16
8.09621	1677.28			19.51	296	31	18
8.09904	1679.44			19.52	298	29	15
8.10377	1679.72			19.53	295	30	17
8.10366	1684.82			19.54	295	29	12
8.11775	1675.73			19.55	296	28	18
8.12441	1674.08			19.56	297	28	21
8.12952	1673.97			19.57	294	28	15
8.14195	1666.54			19.58	303	23	18
8.13764	1675.85			19.59	295	23	18
8.14346	1675.02			19.6	298	29	18
8.14497	1678.52			19.61	297	33	18
8.14658	1681.91			19.62	301	23	20
8.15709	1676.4			19.63	294	29	14
8.16723	1671.25			19.64	298	23	19
8.16916	1674.32			19.65	291	33	16
8.17804	1670.45			19.66	296	25	16
8.18523	1668.25			19.67	296	23	18
8.19581	1662.68			19.68	296	25	18
8.20355	1659.93			19.69	300	25	16
8.20949	1659			19.7	300	29	18
8.21106	1662.43			19.71	301	29	19
8.21772	1660.76			19.72	298	28	15
8.23065	1652.83			19.73	294	33	18
8.24043	1648.06			19.74	293	33	14
8.24905	1644.43			19.75	294	31	12
8.26035	1638.14			19.76	293	29	17
8.26535	1638.14			19.77	292	29	17
8.2613	1647.19			19.78	292	33	12
8.26229	1651.19			19.79	289	35	12
8.26325	1655.24			19.8	299	27	14
8.27204	1651.45			19.81	290	33	15
8.27885	1649.64			19.82	297	29	18
8.28814	1645.34			19.83	295	28	18
8.30274	1635.75			19.84	295	35	16
8.3114	1632.09			19.85	294	28	14
8.3163	1632.19			19.86	295	28	13
8.31821	1635.27			19.87	292	28	16
8.322	1636.49			19.88	292	32	16
8.32774	1635.74			19.89	298	24	18
8.32477	1643.72			19.9	292	31	12
8.33022	1643.27			19.91	302	28	18
8.33094	1647.55			19.92	295	28	16
8.33113	1652.36			19.93	301	28	15
8.33531	1653.18			19.94	298	24	17
8.34497	1648.52			19.95	299	26	17
8.35473	1643.75			19.96	298	32	17
8.35817	1645.32			19.97	297	28	19
8.36332	1645.17			19.98	296	28	21
[truncated: 3,915 more rows]

## Sheet: Figure 2a 0ns
0	0	0	0	0	0	0.2	0.4	0.6	0.8	1	1	1	1	1	1	1	1	1	1	1	1	1	1	1	1	1	1	1	1	1	0.8	0.6	0.4	0.2	0	0	0	0	0	0	0.4	0.8	1.2	1.6	2	1.6	1.2	0.8	0.4
0.4	0.48	0.56	0.64	0.72	0.8	0.92	1.04	1.16	1.28	1.4	1.28	1.16	1.04	0.92	0.8	0.96	1.12	1.28	1.44	1.6	1.56	1.52	1.48	1.44	1.4	1.4	1.4	1.4	1.4	1.4	1.2	1	0.8	0.6	0.4	0.52	0.64	0.76	0.88	1	1.24	1.48	1.72	1.96	2.2	1.88	1.56	1.24	0.92
0.8	0.96	1.12	1.28	1.44	1.6	1.64	1.68	1.72	1.76	1.8	1.56	1.32	1.08	0.84	0.6	0.92	1.24	1.56	1.88	2.2	2.12	2.04	1.96	1.88	1.8	1.8	1.8	1.8	1.8	1.8	1.6	1.4	1.2	1	0.8	1.04	1.28	1.52	1.76	2	2.08	2.16	2.24	2.32	2.4	2.16	1.92	1.68	1.44
1.2	1.44	1.68	1.92	2.16	2.4	2.36	2.32	2.28	2.24	2.2	1.84	1.48	1.12	0.76	0.4	0.88	1.36	1.84	2.32	2.8	2.68	2.56	2.44	2.32	2.2	2.2	2.2	2.2	2.2	2.2	2	1.8	1.6	1.4	1.2	1.56	1.92	2.28	2.64	3	2.92	2.84	2.76	2.68	2.6	2.44	2.28	2.12	1.96
1.6	1.92	2.24	2.56	2.88	3.2	3.08	2.96	2.84	2.72	2.6	2.12	1.64	1.16	0.68	0.2	0.84	1.48	2.12	2.76	3.4	3.24	3.08	2.92	2.76	2.6	2.6	2.6	2.6	2.6	2.6	2.4	2.2	2	1.8	1.6	2.08	2.56	3.04	3.52	4	3.76	3.52	3.28	3.04	2.8	2.72	2.64	2.56	2.48
2	2.4	2.8	3.2	3.6	4	3.8	3.6	3.4	3.2	3	2.4	1.8	1.2	0.6	0	0.8	1.6	2.4	3.2	4	3.8	3.6	3.4	3.2	3	3	3	3	3	3	2.8	2.6	2.4	2.2	2	2.6	3.2	3.8	4.4	5	4.6	4.2	3.8	3.4	3	3	3	3	3
1.8	2.16	2.52	2.88	3.24	3.6	3.36	3.12	2.88	2.64	2.4	2.04	1.68	1.32	0.96	0.6	1.16	1.72	2.28	2.84	3.4	3.32	3.24	3.16	3.08	3	2.92	2.84	2.76	2.68	2.6	2.52	2.44	2.36	2.28	2.2	2.64	3.08	3.52	3.96	4.4	4.08	3.76	3.44	3.12	2.8	2.84	2.88	2.92	2.96
1.6	1.92	2.24	2.56	2.88	3.2	2.92	2.64	2.36	2.08	1.8	1.68	1.56	1.44	1.32	1.2	1.52	1.84	2.16	2.48	2.8	2.84	2.88	2.92	2.96	3	2.84	2.68	2.52	2.36	2.2	2.24	2.28	2.32	2.36	2.4	2.68	2.96	3.24	3.52	3.8	3.56	3.32	3.08	2.84	2.6	2.68	2.76	2.84	2.92
1.4	1.68	1.96	2.24	2.52	2.8	2.48	2.16	1.84	1.52	1.2	1.32	1.44	1.56	1.68	1.8	1.88	1.96	2.04	2.12	2.2	2.36	2.52	2.68	2.84	3	2.76	2.52	2.28	2.04	1.8	1.96	2.12	2.28	2.44	2.6	2.72	2.84	2.96	3.08	3.2	3.04	2.88	2.72	2.56	2.4	2.52	2.64	2.76	2.88
1.2	1.44	1.68	1.92	2.16	2.4	2.04	1.68	1.32	0.96	0.6	0.96	1.32	1.68	2.04	2.4	2.24	2.08	1.92	1.76	1.6	1.88	2.16	2.44	2.72	3	2.68	2.36	2.04	1.72	1.4	1.68	1.96	2.24	2.52	2.8	2.76	2.72	2.68	2.64	2.6	2.52	2.44	2.36	2.28	2.2	2.36	2.52	2.68	2.84
1	1.2	1.4	1.6	1.8	2	1.6	1.2	0.8	0.4	0	0.6	1.2	1.8	2.4	3	2.6	2.2	1.8	1.4	1	1.4	1.8	2.2	2.6	3	2.6	2.2	1.8	1.4	1	1.4	1.8	2.2	2.6	3	2.8	2.6	2.4	2.2	2	2	2	2	2	2	2.2	2.4	2.6	2.8
1	1.32	1.64	1.96	2.28	2.6	2.08	1.56	1.04	0.52	0	0.6	1.2	1.8	2.4	3	2.64	2.28	1.92	1.56	1.2	1.48	1.76	2.04	2.32	2.6	2.24	1.88	1.52	1.16	0.8	1.28	1.76	2.24	2.72	3.2	2.88	2.56	2.24	1.92	1.6	1.72	1.84	1.96	2.08	2.2	2.28	2.36	2.44	2.52
1	1.44	1.88	2.32	2.76	3.2	2.56	1.92	1.28	0.64	0	0.6	1.2	1.8	2.4	3	2.68	2.36	2.04	1.72	1.4	1.56	1.72	1.88	2.04	2.2	1.88	1.56	1.24	0.92	0.6	1.16	1.72	2.28	2.84	3.4	2.96	2.52	2.08	1.64	1.2	1.44	1.68	1.92	2.16	2.4	2.36	2.32	2.28	2.24
1	1.56	2.12	2.68	3.24	3.8	3.04	2.28	1.52	0.76	0	0.6	1.2	1.8	2.4	3	2.72	2.44	2.16	1.88	1.6	1.64	1.68	1.72	1.76	1.8	1.52	1.24	0.96	0.68	0.4	1.04	1.68	2.32	2.96	3.6	3.04	2.48	1.92	1.36	0.8	1.16	1.52	1.88	2.24	2.6	2.44	2.28	2.12	1.96
1	1.68	2.36	3.04	3.72	4.4	3.52	2.64	1.76	0.88	0	0.6	1.2	1.8	2.4	3	2.76	2.52	2.28	2.04	1.8	1.72	1.64	1.56	1.48	1.4	1.16	0.92	0.68	0.44	0.2	0.92	1.64	2.36	3.08	3.8	3.12	2.44	1.76	1.08	0.4	0.88	1.36	1.84	2.32	2.8	2.52	2.24	1.96	1.68
1	1.8	2.6	3.4	4.2	5	4	3	2	1	0	0.6	1.2	1.8	2.4	3	2.8	2.6	2.4	2.2	2	1.8	1.6	1.4	1.2	1	0.8	0.6	0.4	0.2	0	0.8	1.6	2.4	3.2	4	3.2	2.4	1.6	0.8	0	0.6	1.2	1.8	2.4	3	2.6	2.2	1.8	1.4
1	1.68	2.36	3.04	3.72	4.4	3.64	2.88	2.12	1.36	0.6	1.04	1.48	1.92	2.36	2.8	2.56	2.32	2.08	1.84	1.6	1.64	1.68	1.72	1.76	1.8	1.48	1.16	0.84	0.52	0.2	0.96	1.72	2.48	3.24	4	3.28	2.56	1.84	1.12	0.4	0.84	1.28	1.72	2.16	2.6	2.4	2.2	2	1.8
1	1.56	2.12	2.68	3.24	3.8	3.28	2.76	2.24	1.72	1.2	1.48	1.76	2.04	2.32	2.6	2.32	2.04	1.76	1.48	1.2	1.48	1.76	2.04	2.32	2.6	2.16	1.72	1.28	0.84	0.4	1.12	1.84	2.56	3.28	4	3.36	2.72	2.08	1.44	0.8	1.08	1.36	1.64	1.92	2.2	2.2	2.2	2.2	2.2
1	1.44	1.88	2.32	2.76	3.2	2.92	2.64	2.36	2.08	1.8	1.92	2.04	2.16	2.28	2.4	2.08	1.76	1.44	1.12	0.8	1.32	1.84	2.36	2.88	3.4	2.84	2.28	1.72	1.16	0.6	1.28	1.96	2.64	3.32	4	3.44	2.88	2.32	1.76	1.2	1.32	1.44	1.56	1.68	1.8	2	2.2	2.4	2.6
1	1.32	1.64	1.96	2.28	2.6	2.56	2.52	2.48	2.44	2.4	2.36	2.32	2.28	2.24	2.2	1.84	1.48	1.12	0.76	0.4	1.16	1.92	2.68	3.44	4.2	3.52	2.84	2.16	1.48	0.8	1.44	2.08	2.72	3.36	4	3.52	3.04	2.56	2.08	1.6	1.56	1.52	1.48	1.44	1.4	1.8	2.2	2.6	3
1	1.2	1.4	1.6	1.8	2	2.2	2.4	2.6	2.8	3	2.8	2.6	2.4	2.2	2	1.6	1.2	0.8	0.4	0	1	2	3	4	5	4.2	3.4	2.6	1.8	1	1.6	2.2	2.8	3.4	4	3.6	3.2	2.8	2.4	2	1.8	1.6	1.4	1.2	1	1.6	2.2	2.8	3.4
1.4	1.48	1.56	1.64	1.72	1.8	2	2.2	2.4	2.6	2.8	2.6	2.4	2.2	2	1.8	1.6	1.4	1.2	1	0.8	1.48	2.16	2.84	3.52	4.2	3.6	3	2.4	1.8	1.2	1.68	2.16	2.64	3.12	3.6	3.36	3.12	2.88	2.64	2.4	2.16	1.92	1.68	1.44	1.2	1.72	2.24	2.76	3.28
1.8	1.76	1.72	1.68	1.64	1.6	1.8	2	2.2	2.4	2.6	2.4	2.2	2	1.8	1.6	1.6	1.6	1.6	1.6	1.6	1.96	2.32	2.68	3.04	3.4	3	2.6	2.2	1.8	1.4	1.76	2.12	2.48	2.84	3.2	3.12	3.04	2.96	2.88	2.8	2.52	2.24	1.96	1.68	1.4	1.84	2.28	2.72	3.16
2.2	2.04	1.88	1.72	1.56	1.4	1.6	1.8	2	2.2	2.4	2.2	2	1.8	1.6	1.4	1.6	1.8	2	2.2	2.4	2.44	2.48	2.52	2.56	2.6	2.4	2.2	2	1.8	1.6	1.84	2.08	2.32	2.56	2.8	2.88	2.96	3.04	3.12	3.2	2.88	2.56	2.24	1.92	1.6	1.96	2.32	2.68	3.04
2.6	2.32	2.04	1.76	1.48	1.2	1.4	1.6	1.8	2	2.2	2	1.8	1.6	1.4	1.2	1.6	2	2.4	2.8	3.2	2.92	2.64	2.36	2.08	1.8	1.8	1.8	1.8	1.8	1.8	1.92	2.04	2.16	2.28	2.4	2.64	2.88	3.12	3.36	3.6	3.24	2.88	2.52	2.16	1.8	2.08	2.36	2.64	2.92
3	2.6	2.2	1.8	1.4	1	1.2	1.4	1.6	1.8	2	1.8	1.6	1.4	1.2	1	1.6	2.2	2.8	3.4	4	3.4	2.8	2.2	1.6	1	1.2	1.4	1.6	1.8	2	2	2	2	2	2	2.4	2.8	3.2	3.6	4	3.6	3.2	2.8	2.4	2	2.2	2.4	2.6	2.8
2.4	2.2	2	1.8	1.6	1.4	1.56	1.72	1.88	2.04	2.2	1.92	1.64	1.36	1.08	0.8	1.44	2.08	2.72	3.36	4	3.36	2.72	2.08	1.44	0.8	1.16	1.52	1.88	2.24	2.6	2.4	2.2	2	1.8	1.6	1.96	2.32	2.68	3.04	3.4	3.04	2.68	2.32	1.96	1.6	1.76	1.92	2.08	2.24
1.8	1.8	1.8	1.8	1.8	1.8	1.92	2.04	2.16	2.28	2.4	2.04	1.68	1.32	0.96	0.6	1.28	1.96	2.64	3.32	4	3.32	2.64	1.96	1.28	0.6	1.12	1.64	2.16	2.68	3.2	2.8	2.4	2	1.6	1.2	1.52	1.84	2.16	2.48	2.8	2.48	2.16	1.84	1.52	1.2	1.32	1.44	1.56	1.68
1.2	1.4	1.6	1.8	2	2.2	2.28	2.36	2.44	2.52	2.6	2.16	1.72	1.28	0.84	0.4	1.12	1.84	2.56	3.28	4	3.28	2.56	1.84	1.12	0.4	1.08	1.76	2.44	3.12	3.8	3.2	2.6	2	1.4	0.8	1.08	1.36	1.64	1.92	2.2	1.92	1.64	1.36	1.08	0.8	0.88	0.96	1.04	1.12
0.6	1	1.4	1.8	2.2	2.6	2.64	2.68	2.72	2.76	2.8	2.28	1.76	1.24	0.72	0.2	0.96	1.72	2.48	3.24	4	3.24	2.48	1.72	0.96	0.2	1.04	1.88	2.72	3.56	4.4	3.6	2.8	2	1.2	0.4	0.64	0.88	1.12	1.36	1.6	1.36	1.12	0.88	0.64	0.4	0.44	0.48	0.52	0.56
0	0.6	1.2	1.8	2.4	3	3	3	3	3	3	2.4	1.8	1.2	0.6	0	0.8	1.6	2.4	3.2	4	3.2	2.4	1.6	0.8	0	1	2	3	4	5	4	3	2	1	0	0.2	0.4	0.6	0.8	1	0.8	0.6	0.4	0.2	0	0	0	0	0
0.2	0.72	1.24	1.76	2.28	2.8	2.72	2.64	2.56	2.48	2.4	2.08	1.76	1.44	1.12	0.8	1.32	1.84	2.36	2.88	3.4	2.84	2.28	1.72	1.16	0.6	1.36	2.12	2.88	3.64	4.4	3.56	2.72	1.88	1.04	0.2	0.44	0.68	0.92	1.16	1.4	1.2	1	0.8	0.6	0.4	0.44	0.48	0.52	0.56
0.4	0.84	1.28	1.72	2.16	2.6	2.44	2.28	2.12	1.96	1.8	1.76	1.72	1.68	1.64	1.6	1.84	2.08	2.32	2.56	2.8	2.48	2.16	1.84	1.52	1.2	1.72	2.24	2.76	3.28	3.8	3.12	2.44	1.76	1.08	0.4	0.68	0.96	1.24	1.52	1.8	1.6	1.4	1.2	1	0.8	0.88	0.96	1.04	1.12
0.6	0.96	1.32	1.68	2.04	2.4	2.16	1.92	1.68	1.44	1.2	1.44	1.68	1.92	2.16	2.4	2.36	2.32	2.28	2.24	2.2	2.12	2.04	1.96	1.88	1.8	2.08	2.36	2.64	2.92	3.2	2.68	2.16	1.64	1.12	0.6	0.92	1.24	1.56	1.88	2.2	2	1.8	1.6	1.4	1.2	1.32	1.44	1.56	1.68
0.8	1.08	1.36	1.64	1.92	2.2	1.88	1.56	1.24	0.92	0.6	1.12	1.64	2.16	2.68	3.2	2.88	2.56	2.24	1.92	1.6	1.76	1.92	2.08	2.24	2.4	2.44	2.48	2.52	2.56	2.6	2.24	1.88	1.52	1.16	0.8	1.16	1.52	1.88	2.24	2.6	2.4	2.2	2	1.8	1.6	1.76	1.92	2.08	2.24
1	1.2	1.4	1.6	1.8	2	1.6	1.2	0.8	0.4	0	0.8	1.6	2.4	3.2	4	3.4	2.8	2.2	1.6	1	1.4	1.8	2.2	2.6	3	2.8	2.6	2.4	2.2	2	1.8	1.6	1.4	1.2	1	1.4	1.8	2.2	2.6	3	2.8	2.6	2.4	2.2	2	2.2	2.4	2.6	2.8
1.8	1.76	1.72	1.68	1.64	1.6	1.36	1.12	0.88	0.64	0.4	1.08	1.76	2.44	3.12	3.8	3.32	2.84	2.36	1.88	1.4	1.68	1.96	2.24	2.52	2.8	2.64	2.48	2.32	2.16	2	1.8	1.6	1.4	1.2	1	1.4	1.8	2.2	2.6	3	2.88	2.76	2.64	2.52	2.4	2.52	2.64	2.76	2.88
2.6	2.32	2.04	1.76	1.48	1.2	1.12	1.04	0.96	0.88	0.8	1.36	1.92	2.48	3.04	3.6	3.24	2.88	2.52	2.16	1.8	1.96	2.12	2.28	2.44	2.6	2.48	2.36	2.24	2.12	2	1.8	1.6	1.4	1.2	1	1.4	1.8	2.2	2.6	3	2.96	2.92	2.88	2.84	2.8	2.84	2.88	2.92	2.96
3.4	2.88	2.36	1.84	1.32	0.8	0.88	0.96	1.04	1.12	1.2	1.64	2.08	2.52	2.96	3.4	3.16	2.92	2.68	2.44	2.2	2.24	2.28	2.32	2.36	2.4	2.32	2.24	2.16	2.08	2	1.8	1.6	1.4	1.2	1	1.4	1.8	2.2	2.6	3	3.04	3.08	3.12	3.16	3.2	3.16	3.12	3.08	3.04
4.2	3.44	2.68	1.92	1.16	0.4	0.64	0.88	1.12	1.36	1.6	1.92	2.24	2.56	2.88	3.2	3.08	2.96	2.84	2.72	2.6	2.52	2.44	2.36	2.28	2.2	2.16	2.12	2.08	2.04	2	1.8	1.6	1.4	1.2	1	1.4	1.8	2.2	2.6	3	3.12	3.24	3.36	3.48	3.6	3.48	3.36	3.24	3.12
5	4	3	2	1	0	0.4	0.8	1.2	1.6	2	2.2	2.4	2.6	2.8	3	3	3	3	3	3	2.8	2.6	2.4	2.2	2	2	2	2	2	2	1.8	1.6	1.4	1.2	1	1.4	1.8	2.2	2.6	3	3.2	3.4	3.6	3.8	4	3.8	3.6	3.4	3.2
4	3.32	2.64	1.96	1.28	0.6	0.88	1.16	1.44	1.72	2	2.2	2.4	2.6	2.8	3	2.92	2.84	2.76	2.68	2.6	2.44	2.28	2.12	1.96	1.8	1.88	1.96	2.04	2.12	2.2	2	1.8	1.6	1.4	1.2	1.56	1.92	2.28	2.64	3	3.12	3.24	3.36	3.48	3.6	3.52	3.44	3.36	3.28
3	2.64	2.28	1.92	1.56	1.2	1.36	1.52	1.68	1.84	2	2.2	2.4	2.6	2.8	3	2.84	2.68	2.52	2.36	2.2	2.08	1.96	1.84	1.72	1.6	1.76	1.92	2.08	2.24	2.4	2.2	2	1.8	1.6	1.4	1.72	2.04	2.36	2.68	3	3.04	3.08	3.12	3.16	3.2	3.24	3.28	3.32	3.36
2	1.96	1.92	1.88	1.84	1.8	1.84	1.88	1.92	1.96	2	2.2	2.4	2.6	2.8	3	2.76	2.52	2.28	2.04	1.8	1.72	1.64	1.56	1.48	1.4	1.64	1.88	2.12	2.36	2.6	2.4	2.2	2	1.8	1.6	1.88	2.16	2.44	2.72	3	2.96	2.92	2.88	2.84	2.8	2.96	3.12	3.28	3.44
1	1.28	1.56	1.84	2.12	2.4	2.32	2.24	2.16	2.08	2	2.2	2.4	2.6	2.8	3	2.68	2.36	2.04	1.72	1.4	1.36	1.32	1.28	1.24	1.2	1.52	1.84	2.16	2.48	2.8	2.6	2.4	2.2	2	1.8	2.04	2.28	2.52	2.76	3	2.88	2.76	2.64	2.52	2.4	2.68	2.96	3.24	3.52
0	0.6	1.2	1.8	2.4	3	2.8	2.6	2.4	2.2	2	2.2	2.4	2.6	2.8	3	2.6	2.2	1.8	1.4	1	1	1	1	1	1	1.4	1.8	2.2	2.6	3	2.8	2.6	2.4	2.2	2	2.2	2.4	2.6	2.8	3	2.8	2.6	2.4	2.2	2	2.4	2.8	3.2	3.6
0.8	1.24	1.68	2.12	2.56	3	2.84	2.68	2.52	2.36	2.2	2.24	2.28	2.32	2.36	2.4	2.24	2.08	1.92	1.76	1.6	1.52	1.44	1.36	1.28	1.2	1.52	1.84	2.16	2.48	2.8	2.64	2.48	2.32	2.16	2	2.08	2.16	2.24	2.32	2.4	2.32	2.24	2.16	2.08	2	2.36	2.72	3.08	3.44
1.6	1.88	2.16	2.44	2.72	3	2.88	2.76	2.64	2.52	2.4	2.28	2.16	2.04	1.92	1.8	1.88	1.96	2.04	2.12	2.2	2.04	1.88	1.72	1.56	1.4	1.64	1.88	2.12	2.36	2.6	2.48	2.36	2.24	2.12	2	1.96	1.92	1.88	1.84	1.8	1.84	1.88	1.92	1.96	2	2.32	2.64	2.96	3.28
2.4	2.52	2.64	2.76	2.88	3	2.92	2.84	2.76	2.68	2.6	2.32	2.04	1.76	1.48	1.2	1.52	1.84	2.16	2.48	2.8	2.56	2.32	2.08	1.84	1.6	1.76	1.92	2.08	2.24	2.4	2.32	2.24	2.16	2.08	2	1.84	1.68	1.52	1.36	1.2	1.36	1.52	1.68	1.84	2	2.28	2.56	2.84	3.12
3.2	3.16	3.12	3.08	3.04	3	2.96	2.92	2.88	2.84	2.8	2.36	1.92	1.48	1.04	0.6	1.16	1.72	2.28	2.84	3.4	3.08	2.76	2.44	2.12	1.8	1.88	1.96	2.04	2.12	2.2	2.16	2.12	2.08	2.04	2	1.72	1.44	1.16	0.88	0.6	0.88	1.16	1.44	1.72	2	2.24	2.48	2.72	2.96
4	3.8	3.6	3.4	3.2	3	3	3	3	3	3	2.4	1.8	1.2	0.6	0	0.8	1.6	2.4	3.2	4	3.6	3.2	2.8	2.4	2	2	2	2	2	2	2	2	2	2	2	1.6	1.2	0.8	0.4	0	0.4	0.8	1.2	1.6	2	2.2	2.4	2.6	2.8
3.2	3.16	3.12	3.08	3.04	3	2.92	2.84	2.76	2.68	2.6	2.16	1.72	1.28	0.84	0.4	1.04	1.68	2.32	2.96	3.6	3.28	2.96	2.64	2.32	2	1.96	1.92	1.88	1.84	1.8	1.84	1.88	1.92	1.96	2	1.6	1.2	0.8	0.4	0	0.4	0.8	1.2	1.6	2	2.08	2.16	2.24	2.32
2.4	2.52	2.64	2.76	2.88	3	2.84	2.68	2.52	2.36	2.2	1.92	1.64	1.36	1.08	0.8	1.28	1.76	2.24	2.72	3.2	2.96	2.72	2.48	2.24	2	1.92	1.84	1.76	1.68	1.6	1.68	1.76	1.84	1.92	2	1.6	1.2	0.8	0.4	0	0.4	0.8	1.2	1.6	2	1.96	1.92	1.88	1.84
1.6	1.88	2.16	2.44	2.72	3	2.76	2.52	2.28	2.04	1.8	1.68	1.56	1.44	1.32	1.2	1.52	1.84	2.16	2.48	2.8	2.64	2.48	2.32	2.16	2	1.88	1.76	1.64	1.52	1.4	1.52	1.64	1.76	1.88	2	1.6	1.2	0.8	0.4	0	0.4	0.8	1.2	1.6	2	1.84	1.68	1.52	1.36
0.8	1.24	1.68	2.12	2.56	3	2.68	2.36	2.04	1.72	1.4	1.44	1.48	1.52	1.56	1.6	1.76	1.92	2.08	2.24	2.4	2.32	2.24	2.16	2.08	2	1.84	1.68	1.52	1.36	1.2	1.36	1.52	1.68	1.84	2	1.6	1.2	0.8	0.4	0	0.4	0.8	1.2	1.6	2	1.72	1.44	1.16	0.88
0	0.6	1.2	1.8	2.4	3	2.6	2.2	1.8	1.4	1	1.2	1.4	1.6	1.8	2	2	2	2	2	2	2	2	2	2	2	1.8	1.6	1.4	1.2	1	1.2	1.4	1.6	1.8	2	1.6	1.2	0.8	0.4	0	0.4	0.8	1.2	1.6	2	1.6	1.2	0.8	0.4
0	0.64	1.28	1.92	2.56	3.2	2.72	2.24	1.76	1.28	0.8	1.08	1.36	1.64	1.92	2.2	2.08	1.96	1.84	1.72	1.6	1.68	1.76	1.84	1.92	2	1.92	1.84	1.76	1.68	1.6	1.72	1.84	1.96	2.08	2.2	1.84	1.48	1.12	0.76	0.4	0.72	1.04	1.36	1.68	2	1.68	1.36	1.04	0.72
0	0.68	1.36	2.04	2.72	3.4	2.84	2.28	1.72	1.16	0.6	0.96	1.32	1.68	2.04	2.4	2.16	1.92	1.68	1.44	1.2	1.36	1.52	1.68	1.84	2	2.04	2.08	2.12	2.16	2.2	2.24	2.28	2.32	2.36	2.4	2.08	1.76	1.44	1.12	0.8	1.04	1.28	1.52	1.76	2	1.76	1.52	1.28	1.04
0	0.72	1.44	2.16	2.88	3.6	2.96	2.32	1.68	1.04	0.4	0.84	1.28	1.72	2.16	2.6	2.24	1.88	1.52	1.16	0.8	1.04	1.28	1.52	1.76	2	2.16	2.32	2.48	2.64	2.8	2.76	2.72	2.68	2.64	2.6	2.32	2.04	1.76	1.48	1.2	1.36	1.52	1.68	1.84	2	1.84	1.68	1.52	1.36
0	0.76	1.52	2.28	3.04	3.8	3.08	2.36	1.64	0.92	0.2	0.72	1.24	1.76	2.28	2.8	2.32	1.84	1.36	0.88	0.4	0.72	1.04	1.36	1.68	2	2.28	2.56	2.84	3.12	3.4	3.28	3.16	3.04	2.92	2.8	2.56	2.32	2.08	1.84	1.6	1.68	1.76	1.84	1.92	2	1.92	1.84	1.76	1.68
0	0.8	1.6	2.4	3.2	4	3.2	2.4	1.6	0.8	0	0.6	1.2	1.8	2.4	3	2.4	1.8	1.2	0.6	0	0.4	0.8	1.2	1.6	2	2.4	2.8	3.2	3.6	4	3.8	3.6	3.4	3.2	3	2.8	2.6	2.4	2.2	2	2	2	2	2	2	2	2	2	2
0.2	0.88	1.56	2.24	2.92	3.6	2.92	2.24	1.56	0.88	0.2	0.76	1.32	1.88	2.44	3	2.56	2.12	1.68	1.24	0.8	1.12	1.44	1.76	2.08	2.4	2.56	2.72	2.88	3.04	3.2	3.04	2.88	2.72	2.56	2.4	2.36	2.32	2.28	2.24	2.2	2.16	2.12	2.08	2.04	2	2	2	2	2
0.4	0.96	1.52	2.08	2.64	3.2	2.64	2.08	1.52	0.96	0.4	0.92	1.44	1.96	2.48	3	2.72	2.44	2.16	1.88	1.6	1.84	2.08	2.32	2.56	2.8	2.72	2.64	2.56	2.48	2.4	2.28	2.16	2.04	1.92	1.8	1.92	2.04	2.16	2.28	2.4	2.32	2.24	2.16	2.08	2	2	2	2	2
0.6	1.04	1.48	1.92	2.36	2.8	2.36	1.92	1.48	1.04	0.6	1.08	1.56	2.04	2.52	3	2.88	2.76	2.64	2.52	2.4	2.56	2.72	2.88	3.04	3.2	2.88	2.56	2.24	1.92	1.6	1.52	1.44	1.36	1.28	1.2	1.48	1.76	2.04	2.32	2.6	2.48	2.36	2.24	2.12	2	2	2	2	2
0.8	1.12	1.44	1.76	2.08	2.4	2.08	1.76	1.44	1.12	0.8	1.24	1.68	2.12	2.56	3	3.04	3.08	3.12	3.16	3.2	3.28	3.36	3.44	3.52	3.6	3.04	2.48	1.92	1.36	0.8	0.76	0.72	0.68	0.64	0.6	1.04	1.48	1.92	2.36	2.8	2.64	2.48	2.32	2.16	2	2	2	2	2
1	1.2	1.4	1.6	1.8	2	1.8	1.6	1.4	1.2	1	1.4	1.8	2.2	2.6	3	3.2	3.4	3.6	3.8	4	4	4	4	4	4	3.2	2.4	1.6	0.8	0	0	0	0	0	0	0.6	1.2	1.8	2.4	3	2.8	2.6	2.4	2.2	2	2	2	2	2
1.2	1.36	1.52	1.68	1.84	2	1.88	1.76	1.64	1.52	1.4	1.72	2.04	2.36	2.68	3	3.04	3.08	3.12	3.16	3.2	3.2	3.2	3.2	3.2	3.2	2.64	2.08	1.52	0.96	0.4	0.4	0.4	0.4	0.4	0.4	0.84	1.28	1.72	2.16	2.6	2.4	2.2	2	1.8	1.6	1.6	1.6	1.6	1.6
1.4	1.52	1.64	1.76	1.88	2	1.96	1.92	1.88	1.84	1.8	2.04	2.28	2.52	2.76	3	2.88	2.76	2.64	2.52	2.4	2.4	2.4	2.4	2.4	2.4	2.08	1.76	1.44	1.12	0.8	0.8	0.8	0.8	0.8	0.8	1.08	1.36	1.64	1.92	2.2	2	1.8	1.6	1.4	1.2	1.2	1.2	1.2	1.2
1.6	1.68	1.76	1.84	1.92	2	2.04	2.08	2.12	2.16	2.2	2.36	2.52	2.68	2.84	3	2.72	2.44	2.16	1.88	1.6	1.6	1.6	1.6	1.6	1.6	1.52	1.44	1.36	1.28	1.2	1.2	1.2	1.2	1.2	1.2	1.32	1.44	1.56	1.68	1.8	1.6	1.4	1.2	1	0.8	0.8	0.8	0.8	0.8
1.8	1.84	1.88	1.92	1.96	2	2.12	2.24	2.36	2.48	2.6	2.68	2.76	2.84	2.92	3	2.56	2.12	1.68	1.24	0.8	0.8	0.8	0.8	0.8	0.8	0.96	1.12	1.28	1.44	1.6	1.6	1.6	1.6	1.6	1.6	1.56	1.52	1.48	1.44	1.4	1.2	1	0.8	0.6	0.4	0.4	0.4	0.4	0.4
2	2	2	2	2	2	2.2	2.4	2.6	2.8	3	3	3	3	3	3	2.4	1.8	1.2	0.6	0	0	0	0	0	0	0.4	0.8	1.2	1.6	2	2	2	2	2	2	1.8	1.6	1.4	1.2	1	0.8	0.6	0.4	0.2	0	0	0	0	0
2	2	2	2	2	2	2.12	2.24	2.36	2.48	2.6	2.56	2.52	2.48	2.44	2.4	2.04	1.68	1.32	0.96	0.6	0.52	0.44	0.36	0.28	0.2	0.64	1.08	1.52	1.96	2.4	2.28	2.16	2.04	1.92	1.8	1.68	1.56	1.44	1.32	1.2	1.12	1.04	0.96	0.88	0.8	0.76	0.72	0.68	0.64
2	2	2	2	2	2	2.04	2.08	2.12	2.16	2.2	2.12	2.04	1.96	1.88	1.8	1.68	1.56	1.44	1.32	1.2	1.04	0.88	0.72	0.56	0.4	0.88	1.36	1.84	2.32	2.8	2.56	2.32	2.08	1.84	1.6	1.56	1.52	1.48	1.44	1.4	1.44	1.48	1.52	1.56	1.6	1.52	1.44	1.36	1.28
2	2	2	2	2	2	1.96	1.92	1.88	1.84	1.8	1.68	1.56	1.44	1.32	1.2	1.32	1.44	1.56	1.68	1.8	1.56	1.32	1.08	0.84	0.6	1.12	1.64	2.16	2.68	3.2	2.84	2.48	2.12	1.76	1.4	1.44	1.48	1.52	1.56	1.6	1.76	1.92	2.08	2.24	2.4	2.28	2.16	2.04	1.92
2	2	2	2	2	2	1.88	1.76	1.64	1.52	1.4	1.24	1.08	0.92	0.76	0.6	0.96	1.32	1.68	2.04	2.4	2.08	1.76	1.44	1.12	0.8	1.36	1.92	2.48	3.04	3.6	3.12	2.64	2.16	1.68	1.2	1.32	1.44	1.56	1.68	1.8	2.08	2.36	2.64	2.92	3.2	3.04	2.88	2.72	2.56
2	2	2	2	2	2	1.8	1.6	1.4	1.2	1	0.8	0.6	0.4	0.2	0	0.6	1.2	1.8	2.4	3	2.6	2.2	1.8	1.4	1	1.6	2.2	2.8	3.4	4	3.4	2.8	2.2	1.6	1	1.2	1.4	1.6	1.8	2	2.4	2.8	3.2	3.6	4	3.8	3.6	3.4	3.2
1.8	1.92	2.04	2.16	2.28	2.4	2.16	1.92	1.68	1.44	1.2	1.08	0.96	0.84	0.72	0.6	1.04	1.48	1.92	2.36	2.8	2.48	2.16	1.84	1.52	1.2	1.6	2	2.4	2.8	3.2	2.8	2.4	2	1.6	1.2	1.4	1.6	1.8	2	2.2	2.44	2.68	2.92	3.16	3.4	3.32	3.24	3.16	3.08
1.6	1.84	2.08	2.32	2.56	2.8	2.52	2.24	1.96	1.68	1.4	1.36	1.32	1.28	1.24	1.2	1.48	1.76	2.04	2.32	2.6	2.36	2.12	1.88	1.64	1.4	1.6	1.8	2	2.2	2.4	2.2	2	1.8	1.6	1.4	1.6	1.8	2	2.2	2.4	2.48	2.56	2.64	2.72	2.8	2.84	2.88	2.92	2.96
1.4	1.76	2.12	2.48	2.84	3.2	2.88	2.56	2.24	1.92	1.6	1.64	1.68	1.72	1.76	1.8	1.92	2.04	2.16	2.28	2.4	2.24	2.08	1.92	1.76	1.6	1.6	1.6	1.6	1.6	1.6	1.6	1.6	1.6	1.6	1.6	1.8	2	2.2	2.4	2.6	2.52	2.44	2.36	2.28	2.2	2.36	2.52	2.68	2.84
1.2	1.68	2.16	2.64	3.12	3.6	3.24	2.88	2.52	2.16	1.8	1.92	2.04	2.16	2.28	2.4	2.36	2.32	2.28	2.24	2.2	2.12	2.04	1.96	1.88	1.8	1.6	1.4	1.2	1	0.8	1	1.2	1.4	1.6	1.8	2	2.2	2.4	2.6	2.8	2.56	2.32	2.08	1.84	1.6	1.88	2.16	2.44	2.72
1	1.6	2.2	2.8	3.4	4	3.6	3.2	2.8	2.4	2	2.2	2.4	2.6	2.8	3	2.8	2.6	2.4	2.2	2	2	2	2	2	2	1.6	1.2	0.8	0.4	0	0.4	0.8	1.2	1.6	2	2.2	2.4	2.6	2.8	3	2.6	2.2	1.8	1.4	1	1.4	1.8	2.2	2.6
1.2	1.6	2	2.4	2.8	3.2	2.96	2.72	2.48	2.24	2	2.16	2.32	2.48	2.64	2.8	2.64	2.48	2.32	2.16	2	2.08	2.16	2.24	2.32	2.4	2	1.6	1.2	0.8	0.4	0.72	1.04	1.36	1.68	2	2.12	2.24	2.36	2.48	2.6	2.24	1.88	1.52	1.16	0.8	1.2	1.6	2	2.4
1.4	1.6	1.8	2	2.2	2.4	2.32	2.24	2.16	2.08	2	2.12	2.24	2.36	2.48	2.6	2.48	2.36	2.24	2.12	2	2.16	2.32	2.48	2.64	2.8	2.4	2	1.6	1.2	0.8	1.04	1.28	1.52	1.76	2	2.04	2.08	2.12	2.16	2.2	1.88	1.56	1.24	0.92	0.6	1	1.4	1.8	2.2
1.6	1.6	1.6	1.6	1.6	1.6	1.68	1.76	1.84	1.92	2	2.08	2.16	2.24	2.32	2.4	2.32	2.24	2.16	2.08	2	2.24	2.48	2.72	2.96	3.2	2.8	2.4	2	1.6	1.2	1.36	1.52	1.68	1.84	2	1.96	1.92	1.88	1.84	1.8	1.52	1.24	0.96	0.68	0.4	0.8	1.2	1.6	2
1.8	1.6	1.4	1.2	1	0.8	1.04	1.28	1.52	1.76	2	2.04	2.08	2.12	2.16	2.2	2.16	2.12	2.08	2.04	2	2.32	2.64	2.96	3.28	3.6	3.2	2.8	2.4	2	1.6	1.68	1.76	1.84	1.92	2	1.88	1.76	1.64	1.52	1.4	1.16	0.92	0.68	0.44	0.2	0.6	1	1.4	1.8
2	1.6	1.2	0.8	0.4	0	0.4	0.8	1.2	1.6	2	2	2	2	2	2	2	2	2	2	2	2.4	2.8	3.2	3.6	4	3.6	3.2	2.8	2.4	2	2	2	2	2	2	1.8	1.6	1.4	1.2	1	0.8	0.6	0.4	0.2	0	0.4	0.8	1.2	1.6
1.8	1.52	1.24	0.96	0.68	0.4	0.68	0.96	1.24	1.52	1.8	1.88	1.96	2.04	2.12	2.2	2.08	1.96	1.84	1.72	1.6	2.04	2.48	2.92	3.36	3.8	3.52	3.24	2.96	2.68	2.4	2.32	2.24	2.16	2.08	2	1.84	1.68	1.52	1.36	1.2	1.08	0.96	0.84	0.72	0.6	0.88	1.16	1.44	1.72
1.6	1.44	1.28	1.12	0.96	0.8	0.96	1.12	1.28	1.44	1.6	1.76	1.92	2.08	2.24	2.4	2.16	1.92	1.68	1.44	1.2	1.68	2.16	2.64	3.12	3.6	3.44	3.28	3.12	2.96	2.8	2.64	2.48	2.32	2.16	2	1.88	1.76	1.64	1.52	1.4	1.36	1.32	1.28	1.24	1.2	1.36	1.52	1.68	1.84
1.4	1.36	1.32	1.28	1.24	1.2	1.24	1.28	1.32	1.36	1.4	1.64	1.88	2.12	2.36	2.6	2.24	1.88	1.52	1.16	0.8	1.32	1.84	2.36	2.88	3.4	3.36	3.32	3.28	3.24	3.2	2.96	2.72	2.48	2.24	2	1.92	1.84	1.76	1.68	1.6	1.64	1.68	1.72	1.76	1.8	1.84	1.88	1.92	1.96
1.2	1.28	1.36	1.44	1.52	1.6	1.52	1.44	1.36	1.28	1.2	1.52	1.84	2.16	2.48	2.8	2.32	1.84	1.36	0.88	0.4	0.96	1.52	2.08	2.64	3.2	3.28	3.36	3.44	3.52	3.6	3.28	2.96	2.64	2.32	2	1.96	1.92	1.88	1.84	1.8	1.92	2.04	2.16	2.28	2.4	2.32	2.24	2.16	2.08
1	1.2	1.4	1.6	1.8	2	1.8	1.6	1.4	1.2	1	1.4	1.8	2.2	2.6	3	2.4	1.8	1.2	0.6	0	0.6	1.2	1.8	2.4	3	3.2	3.4	3.6	3.8	4	3.6	3.2	2.8	2.4	2	2	2	2	2	2	2.2	2.4	2.6	2.8	3	2.8	2.6	2.4	2.2
1.2	1.4	1.6	1.8	2	2.2	1.92	1.64	1.36	1.08	0.8	1.2	1.6	2	2.4	2.8	2.36	1.92	1.48	1.04	0.6	1.08	1.56	2.04	2.52	3	3.04	3.08	3.12	3.16	3.2	3.04	2.88	2.72	2.56	2.4	2.36	2.32	2.28	2.24	2.2	2.28	2.36	2.44	2.52	2.6	2.44	2.28	2.12	1.96
1.4	1.6	1.8	2	2.2	2.4	2.04	1.68	1.32	0.96	0.6	1	1.4	1.8	2.2	2.6	2.32	2.04	1.76	1.48	1.2	1.56	1.92	2.28	2.64	3	2.88	2.76	2.64	2.52	2.4	2.48	2.56	2.64	2.72	2.8	2.72	2.64	2.56	2.48	2.4	2.36	2.32	2.28	2.24	2.2	2.08	1.96	1.84	1.72
1.6	1.8	2	2.2	2.4	2.6	2.16	1.72	1.28	0.84	0.4	0.8	1.2	1.6	2	2.4	2.28	2.16	2.04	1.92	1.8	2.04	2.28	2.52	2.76	3	2.72	2.44	2.16	1.88	1.6	1.92	2.24	2.56	2.88	3.2	3.08	2.96	2.84	2.72	2.6	2.44	2.28	2.12	1.96	1.8	1.72	1.64	1.56	1.48
1.8	2	2.2	2.4	2.6	2.8	2.28	1.76	1.24	0.72	0.2	0.6	1	1.4	1.8	2.2	2.24	2.28	2.32	2.36	2.4	2.52	2.64	2.76	2.88	3	2.56	2.12	1.68	1.24	0.8	1.36	1.92	2.48	3.04	3.6	3.44	3.28	3.12	2.96	2.8	2.52	2.24	1.96	1.68	1.4	1.36	1.32	1.28	1.24
2	2.2	2.4	2.6	2.8	3	2.4	1.8	1.2	0.6	0	0.4	0.8	1.2	1.6	2	2.2	2.4	2.6	2.8	3	3	3	3	3	3	2.4	1.8	1.2	0.6	0	0.8	1.6	2.4	3.2	4	3.8	3.6	3.4	3.2	3	2.6	2.2	1.8	1.4	1	1	1	1	1
1.6	1.88	2.16	2.44	2.72	3	2.56	2.12	1.68	1.24	0.8	1.12	1.44	1.76	2.08	2.4	2.4	2.4	2.4	2.4	2.4	2.44	2.48	2.52	2.56	2.6	2.16	1.72	1.28	0.84	0.4	0.96	1.52	2.08	2.64	3.2	3.16	3.12	3.08	3.04	3	2.56	2.12	1.68	1.24	0.8	0.96	1.12	1.28	1.44
1.2	1.56	1.92	2.28	2.64	3	2.72	2.44	2.16	1.88	1.6	1.84	2.08	2.32	2.56	2.8	2.6	2.4	2.2	2	1.8	1.88	1.96	2.04	2.12	2.2	1.92	1.64	1.36	1.08	0.8	1.12	1.44	1.76	2.08	2.4	2.52	2.64	2.76	2.88	3	2.52	2.04	1.56	1.08	0.6	0.92	1.24	1.56	1.88
0.8	1.24	1.68	2.12	2.56	3	2.88	2.76	2.64	2.52	2.4	2.56	2.72	2.88	3.04	3.2	2.8	2.4	2	1.6	1.2	1.32	1.44	1.56	1.68	1.8	1.68	1.56	1.44	1.32	1.2	1.28	1.36	1.44	1.52	1.6	1.88	2.16	2.44	2.72	3	2.48	1.96	1.44	0.92	0.4	0.88	1.36	1.84	2.32
0.4	0.92	1.44	1.96	2.48	3	3.04	3.08	3.12	3.16	3.2	3.28	3.36	3.44	3.52	3.6	3	2.4	1.8	1.2	0.6	0.76	0.92	1.08	1.24	1.4	1.44	1.48	1.52	1.56	1.6	1.44	1.28	1.12	0.96	0.8	1.24	1.68	2.12	2.56	3	2.44	1.88	1.32	0.76	0.2	0.84	1.48	2.12	2.76
0	0.6	1.2	1.8	2.4	3	3.2	3.4	3.6	3.8	4	4	4	4	4	4	3.2	2.4	1.6	0.8	0	0.2	0.4	0.6	0.8	1	1.2	1.4	1.6	1.8	2	1.6	1.2	0.8	0.4	0	0.6	1.2	1.8	2.4	3	2.4	1.8	1.2	0.6	0	0.8	1.6	2.4	3.2
0.4	0.92	1.44	1.96	2.48	3	3.08	3.16	3.24	3.32	3.4	3.36	3.32	3.28	3.24	3.2	2.6	2	1.4	0.8	0.2	0.4	0.6	0.8	1	1.2	1.32	1.44	1.56	1.68	1.8	1.44	1.08	0.72	0.36	0	0.6	1.2	1.8	2.4	3	2.6	2.2	1.8	1.4	1	1.48	1.96	2.44	2.92
0.8	1.24	1.68	2.12	2.56	3	2.96	2.92	2.88	2.84	2.8	2.72	2.64	2.56	2.48	2.4	2	1.6	1.2	0.8	0.4	0.6	0.8	1	1.2	1.4	1.44	1.48	1.52	1.56	1.6	1.28	0.96	0.64	0.32	0	0.6	1.2	1.8	2.4	3	2.8	2.6	2.4	2.2	2	2.16	2.32	2.48	2.64
1.2	1.56	1.92	2.28	2.64	3	2.84	2.68	2.52	2.36	2.2	2.08	1.96	1.84	1.72	1.6	1.4	1.2	1	0.8	0.6	0.8	1	1.2	1.4	1.6	1.56	1.52	1.48	1.44	1.4	1.12	0.84	0.56	0.28	0	0.6	1.2	1.8	2.4	3	3	3	3	3	3	2.84	2.68	2.52	2.36
1.6	1.88	2.16	2.44	2.72	3	2.72	2.44	2.16	1.88	1.6	1.44	1.28	1.12	0.96	0.8	0.8	0.8	0.8	0.8	0.8	1	1.2	1.4	1.6	1.8	1.68	1.56	1.44	1.32	1.2	0.96	0.72	0.48	0.24	0	0.6	1.2	1.8	2.4	3	3.2	3.4	3.6	3.8	4	3.52	3.04	2.56	2.08
2	2.2	2.4	2.6	2.8	3	2.6	2.2	1.8	1.4	1	0.8	0.6	0.4	0.2	0	0.2	0.4	0.6	0.8	1	1.2	1.4	1.6	1.8	2	1.8	1.6	1.4	1.2	1	0.8	0.6	0.4	0.2	0	0.6	1.2	1.8	2.4	3	3.4	3.8	4.2	4.6	5	4.2	3.4	2.6	1.8
1.6	1.96	2.32	2.68	3.04	3.4	2.96	2.52	2.08	1.64	1.2	1.12	1.04	0.96	0.88	0.8	0.88	0.96	1.04	1.12	1.2	1.32	1.44	1.56	1.68	1.8	1.68	1.56	1.44	1.32	1.2	1.08	0.96	0.84	0.72	0.6	1.04	1.48	1.92	2.36	2.8	3.04	3.28	3.52	3.76	4	3.44	2.88	2.32	1.76
1.2	1.72	2.24	2.76	3.28	3.8	3.32	2.84	2.36	1.88	1.4	1.44	1.48	1.52	1.56	1.6	1.56	1.52	1.48	1.44	1.4	1.44	1.48	1.52	1.56	1.6	1.56	1.52	1.48	1.44	1.4	1.36	1.32	1.28	1.24	1.2	1.48	1.76	2.04	2.32	2.6	2.68	2.76	2.84	2.92	3	2.68	2.36	2.04	1.72
0.8	1.48	2.16	2.84	3.52	4.2	3.68	3.16	2.64	2.12	1.6	1.76	1.92	2.08	2.24	2.4	2.24	2.08	1.92	1.76	1.6	1.56	1.52	1.48	1.44	1.4	1.44	1.48	1.52	1.56	1.6	1.64	1.68	1.72	1.76	1.8	1.92	2.04	2.16	2.28	2.4	2.32	2.24	2.16	2.08	2	1.92	1.84	1.76	1.68
0.4	1.24	2.08	2.92	3.76	4.6	4.04	3.48	2.92	2.36	1.8	2.08	2.36	2.64	2.92	3.2	2.92	2.64	2.36	2.08	1.8	1.68	1.56	1.44	1.32	1.2	1.32	1.44	1.56	1.68	1.8	1.92	2.04	2.16	2.28	2.4	2.36	2.32	2.28	2.24	2.2	1.96	1.72	1.48	1.24	1	1.16	1.32	1.48	1.64
0	1	2	3	4	5	4.4	3.8	3.2	2.6	2	2.4	2.8	3.2	3.6	4	3.6	3.2	2.8	2.4	2	1.8	1.6	1.4	1.2	1	1.2	1.4	1.6	1.8	2	2.2	2.4	2.6	2.8	3	2.8	2.6	2.4	2.2	2	1.6	1.2	0.8	0.4	0	0.4	0.8	1.2	1.6
0.4	1.16	1.92	2.68	3.44	4.2	3.76	3.32	2.88	2.44	2	2.36	2.72	3.08	3.44	3.8	3.36	2.92	2.48	2.04	1.6	1.68	1.76	1.84	1.92	2	1.92	1.84	1.76	1.68	1.6	1.8	2	2.2	2.4	2.6	2.44	2.28	2.12	1.96	1.8	1.56	1.32	1.08	0.84	0.6	0.96	1.32	1.68	2.04
0.8	1.32	1.84	2.36	2.88	3.4	3.12	2.84	2.56	2.28	2	2.32	2.64	2.96	3.28	3.6	3.12	2.64	2.16	1.68	1.2	1.56	1.92	2.28	2.64	3	2.64	2.28	1.92	1.56	1.2	1.4	1.6	1.8	2	2.2	2.08	1.96	1.84	1.72	1.6	1.52	1.44	1.36	1.28	1.2	1.52	1.84	2.16	2.48
1.2	1.48	1.76	2.04	2.32	2.6	2.48	2.36	2.24	2.12	2	2.28	2.56	2.84	3.12	3.4	2.88	2.36	1.84	1.32	0.8	1.44	2.08	2.72	3.36	4	3.36	2.72	2.08	1.44	0.8	1	1.2	1.4	1.6	1.8	1.72	1.64	1.56	1.48	1.4	1.48	1.56	1.64	1.72	1.8	2.08	2.36	2.64	2.92
1.6	1.64	1.68	1.72	1.76	1.8	1.84	1.88	1.92	1.96	2	2.24	2.48	2.72	2.96	3.2	2.64	2.08	1.52	0.96	0.4	1.32	2.24	3.16	4.08	5	4.08	3.16	2.24	1.32	0.4	0.6	0.8	1	1.2	1.4	1.36	1.32	1.28	1.24	1.2	1.44	1.68	1.92	2.16	2.4	2.64	2.88	3.12	3.36
2	1.8	1.6	1.4	1.2	1	1.2	1.4	1.6	1.8	2	2.2	2.4	2.6	2.8	3	2.4	1.8	1.2	0.6	0	1.2	2.4	3.6	4.8	6	4.8	3.6	2.4	1.2	0	0.2	0.4	0.6	0.8	1	1	1	1	1	1	1.4	1.8	2.2	2.6	3	3.2	3.4	3.6	3.8
1.6	1.56	1.52	1.48	1.44	1.4	1.52	1.64	1.76	1.88	2	2.12	2.24	2.36	2.48	2.6	2.2	1.8	1.4	1	0.6	1.44	2.28	3.12	3.96	4.8	3.96	3.12	2.28	1.44	0.6	0.68	0.76	0.84	0.92	1	1.12	1.24	1.36	1.48	1.6	1.76	1.92	2.08	2.24	2.4	2.68	2.96	3.24	3.52
1.2	1.32	1.44	1.56	1.68	1.8	1.84	1.88	1.92	1.96	2	2.04	2.08	2.12	2.16	2.2	2	1.8	1.6	1.4	1.2	1.68	2.16	2.64	3.12	3.6	3.12	2.64	2.16	1.68	1.2	1.16	1.12	1.08	1.04	1	1.24	1.48	1.72	1.96	2.2	2.12	2.04	1.96	1.88	1.8	2.16	2.52	2.88	3.24
0.8	1.08	1.36	1.64	1.92	2.2	2.16	2.12	2.08	2.04	2	1.96	1.92	1.88	1.84	1.8	1.8	1.8	1.8	1.8	1.8	1.92	2.04	2.16	2.28	2.4	2.28	2.16	2.04	1.92	1.8	1.64	1.48	1.32	1.16	1	1.36	1.72	2.08	2.44	2.8	2.48	2.16	1.84	1.52	1.2	1.64	2.08	2.52	2.96
0.4	0.84	1.28	1.72	2.16	2.6	2.48	2.36	2.24	2.12	2	1.88	1.76	1.64	1.52	1.4	1.6	1.8	2	2.2	2.4	2.16	1.92	1.68	1.44	1.2	1.44	1.68	1.92	2.16	2.4	2.12	1.84	1.56	1.28	1	1.48	1.96	2.44	2.92	3.4	2.84	2.28	1.72	1.16	0.6	1.12	1.64	2.16	2.68
0	0.6	1.2	1.8	2.4	3	2.8	2.6	2.4	2.2	2	1.8	1.6	1.4	1.2	1	1.4	1.8	2.2	2.6	3	2.4	1.8	1.2	0.6	0	0.6	1.2	1.8	2.4	3	2.6	2.2	1.8	1.4	1	1.6	2.2	2.8	3.4	4	3.2	2.4	1.6	0.8	0	0.6	1.2	1.8	2.4
0	0.68	1.36	2.04	2.72	3.4	3.04	2.68	2.32	1.96	1.6	1.56	1.52	1.48	1.44	1.4	1.72	2.04	2.36	2.68	3	2.4	1.8	1.2	0.6	0	0.68	1.36	2.04	2.72	3.4	2.96	2.52	2.08	1.64	1.2	1.64	2.08	2.52	2.96	3.4	2.76	2.12	1.48	0.84	0.2	0.72	1.24	1.76	2.28
0	0.76	1.52	2.28	3.04	3.8	3.28	2.76	2.24	1.72	1.2	1.32	1.44	1.56	1.68	1.8	2.04	2.28	2.52	2.76	3	2.4	1.8	1.2	0.6	0	0.76	1.52	2.28	3.04	3.8	3.32	2.84	2.36	1.88	1.4	1.68	1.96	2.24	2.52	2.8	2.32	1.84	1.36	0.88	0.4	0.84	1.28	1.72	2.16
0	0.84	1.68	2.52	3.36	4.2	3.52	2.84	2.16	1.48	0.8	1.08	1.36	1.64	1.92	2.2	2.36	2.52	2.68	2.84	3	2.4	1.8	1.2	0.6	0	0.84	1.68	2.52	3.36	4.2	3.68	3.16	2.64	2.12	1.6	1.72	1.84	1.96	2.08	2.2	1.88	1.56	1.24	0.92	0.6	0.96	1.32	1.68	2.04
0	0.92	1.84	2.76	3.68	4.6	3.76	2.92	2.08	1.24	0.4	0.84	1.28	1.72	2.16	2.6	2.68	2.76	2.84	2.92	3	2.4	1.8	1.2	0.6	0	0.92	1.84	2.76	3.68	4.6	4.04	3.48	2.92	2.36	1.8	1.76	1.72	1.68	1.64	1.6	1.44	1.28	1.12	0.96	0.8	1.08	1.36	1.64	1.92
0	1	2	3	4	5	4	3	2	1	0	0.6	1.2	1.8	2.4	3	3	3	3	3	3	2.4	1.8	1.2	0.6	0	1	2	3	4	5	4.4	3.8	3.2	2.6	2	1.8	1.6	1.4	1.2	1	1	1	1	1	1	1.2	1.4	1.6	1.8
0	0.92	1.84	2.76	3.68	4.6	3.76	2.92	2.08	1.24	0.4	0.88	1.36	1.84	2.32	2.8	2.84	2.88	2.92	2.96	3	2.52	2.04	1.56	1.08	0.6	1.28	1.96	2.64	3.32	4	3.6	3.2	2.8	2.4	2	1.8	1.6	1.4	1.2	1	1.04	1.08	1.12	1.16	1.2	1.36	1.52	1.68	1.84
0	0.84	1.68	2.52	3.36	4.2	3.52	2.84	2.16	1.48	0.8	1.16	1.52	1.88	2.24	2.6	2.68	2.76	2.84	2.92	3	2.64	2.28	1.92	1.56	1.2	1.56	1.92	2.28	2.64	3	2.8	2.6	2.4	2.2	2	1.8	1.6	1.4	1.2	1	1.08	1.16	1.24	1.32	1.4	1.52	1.64	1.76	1.88
0	0.76	1.52	2.28	3.04	3.8	3.28	2.76	2.24	1.72	1.2	1.44	1.68	1.92	2.16	2.4	2.52	2.64	2.76	2.88	3	2.76	2.52	2.28	2.04	1.8	1.84	1.88	1.92	1.96	2	2	2	2	2	2	1.8	1.6	1.4	1.2	1	1.12	1.24	1.36	1.48	1.6	1.68	1.76	1.84	1.92
0	0.68	1.36	2.04	2.72	3.4	3.04	2.68	2.32	1.96	1.6	1.72	1.84	1.96	2.08	2.2	2.36	2.52	2.68	2.84	3	2.88	2.76	2.64	2.52	2.4	2.12	1.84	1.56	1.28	1	1.2	1.4	1.6	1.8	2	1.8	1.6	1.4	1.2	1	1.16	1.32	1.48	1.64	1.8	1.84	1.88	1.92	1.96
0	0.6	1.2	1.8	2.4	3	2.8	2.6	2.4	2.2	2	2	2	2	2	2	2.2	2.4	2.6	2.8	3	3	3	3	3	3	2.4	1.8	1.2	0.6	0	0.4	0.8	1.2	1.6	2	1.8	1.6	1.4	1.2	1	1.2	1.4	1.6	1.8	2	2	2	2	2
0.4	0.84	1.28	1.72	2.16	2.6	2.56	2.52	2.48	2.44	2.4	2.32	2.24	2.16	2.08	2	2.16	2.32	2.48	2.64	2.8	2.72	2.64	2.56	2.48	2.4	1.92	1.44	0.96	0.48	0	0.44	0.88	1.32	1.76	2.2	1.96	1.72	1.48	1.24	1	1.2	1.4	1.6	1.8	2	1.96	1.92	1.88	1.84
0.8	1.08	1.36	1.64	1.92	2.2	2.32	2.44	2.56	2.68	2.8	2.64	2.48	2.32	2.16	2	2.12	2.24	2.36	2.48	2.6	2.44	2.28	2.12	1.96	1.8	1.44	1.08	0.72	0.36	0	0.48	0.96	1.44	1.92	2.4	2.12	1.84	1.56	1.28	1	1.2	1.4	1.6	1.8	2	1.92	1.84	1.76	1.68
1.2	1.32	1.44	1.56	1.68	1.8	2.08	2.36	2.64	2.92	3.2	2.96	2.72	2.48	2.24	2	2.08	2.16	2.24	2.32	2.4	2.16	1.92	1.68	1.44	1.2	0.96	0.72	0.48	0.24	0	0.52	1.04	1.56	2.08	2.6	2.28	1.96	1.64	1.32	1	1.2	1.4	1.6	1.8	2	1.88	1.76	1.64	1.52
1.6	1.56	1.52	1.48	1.44	1.4	1.84	2.28	2.72	3.16	3.6	3.28	2.96	2.64	2.32	2	2.04	2.08	2.12	2.16	2.2	1.88	1.56	1.24	0.92	0.6	0.48	0.36	0.24	0.12	0	0.56	1.12	1.68	2.24	2.8	2.44	2.08	1.72	1.36	1	1.2	1.4	1.6	1.8	2	1.84	1.68	1.52	1.36
2	1.8	1.6	1.4	1.2	1	1.6	2.2	2.8	3.4	4	3.6	3.2	2.8	2.4	2	2	2	2	2	2	1.6	1.2	0.8	0.4	0	0	0	0	0	0	0.6	1.2	1.8	2.4	3	2.6	2.2	1.8	1.4	1	1.2	1.4	1.6	1.8	2	1.8	1.6	1.4	1.2
2.2	2.04	1.88	1.72	1.56	1.4	1.8	2.2	2.6	3	3.4	3.12	2.84	2.56	2.28	2	2	2	2	2	2	1.72	1.44	1.16	0.88	0.6	0.6	0.6	0.6	0.6	0.6	0.96	1.32	1.68	2.04	2.4	2.24	2.08	1.92	1.76	1.6	1.64	1.68	1.72	1.76	1.8	1.68	1.56	1.44	1.32
2.4	2.28	2.16	2.04	1.92	1.8	2	2.2	2.4	2.6	2.8	2.64	2.48	2.32	2.16	2	2	2	2	2	2	1.84	1.68	1.52	1.36	1.2	1.2	1.2	1.2	1.2	1.2	1.32	1.44	1.56	1.68	1.8	1.88	1.96	2.04	2.12	2.2	2.08	1.96	1.84	1.72	1.6	1.56	1.52	1.48	1.44
2.6	2.52	2.44	2.36	2.28	2.2	2.2	2.2	2.2	2.2	2.2	2.16	2.12	2.08	2.04	2	2	2	2	2	2	1.96	1.92	1.88	1.84	1.8	1.8	1.8	1.8	1.8	1.8	1.68	1.56	1.44	1.32	1.2	1.52	1.84	2.16	2.48	2.8	2.52	2.24	1.96	1.68	1.4	1.44	1.48	1.52	1.56
2.8	2.76	2.72	2.68	2.64	2.6	2.4	2.2	2	1.8	1.6	1.68	1.76	1.84	1.92	2	2	2	2	2	2	2.08	2.16	2.24	2.32	2.4	2.4	2.4	2.4	2.4	2.4	2.04	1.68	1.32	0.96	0.6	1.16	1.72	2.28	2.84	3.4	2.96	2.52	2.08	1.64	1.2	1.32	1.44	1.56	1.68
3	3	3	3	3	3	2.6	2.2	1.8	1.4	1	1.2	1.4	1.6	1.8	2	2	2	2	2	2	2.2	2.4	2.6	2.8	3	3	3	3	3	3	2.4	1.8	1.2	0.6	0	0.8	1.6	2.4	3.2	4	3.4	2.8	2.2	1.6	1	1.2	1.4	1.6	1.8
2.4	2.56	2.72	2.88	3.04	3.2	2.84	2.48	2.12	1.76	1.4	1.52	1.64	1.76	1.88	2	1.92	1.84	1.76	1.68	1.6	1.88	2.16	2.44	2.72	3	2.96	2.92	2.88	2.84	2.8	2.36	1.92	1.48	1.04	0.6	1.24	1.88	2.52	3.16	3.8	3.32	2.84	2.36	1.88	1.4	1.52	1.64	1.76	1.88
1.8	2.12	2.44	2.76	3.08	3.4	3.08	2.76	2.44	2.12	1.8	1.84	1.88	1.92	1.96	2	1.84	1.68	1.52	1.36	1.2	1.56	1.92	2.28	2.64	3	2.92	2.84	2.76	2.68	2.6	2.32	2.04	1.76	1.48	1.2	1.68	2.16	2.64	3.12	3.6	3.24	2.88	2.52	2.16	1.8	1.84	1.88	1.92	1.96
1.2	1.68	2.16	2.64	3.12	3.6	3.32	3.04	2.76	2.48	2.2	2.16	2.12	2.08	2.04	2	1.76	1.52	1.28	1.04	0.8	1.24	1.68	2.12	2.56	3	2.88	2.76	2.64	2.52	2.4	2.28	2.16	2.04	1.92	1.8	2.12	2.44	2.76	3.08	3.4	3.16	2.92	2.68	2.44	2.2	2.16	2.12	2.08	2.04
0.6	1.24	1.88	2.52	3.16	3.8	3.56	3.32	3.08	2.84	2.6	2.48	2.36	2.24	2.12	2	1.68	1.36	1.04	0.72	0.4	0.92	1.44	1.96	2.48	3	2.84	2.68	2.52	2.36	2.2	2.24	2.28	2.32	2.36	2.4	2.56	2.72	2.88	3.04	3.2	3.08	2.96	2.84	2.72	2.6	2.48	2.36	2.24	2.12
0	0.8	1.6	2.4	3.2	4	3.8	3.6	3.4	3.2	3	2.8	2.6	2.4	2.2	2	1.6	1.2	0.8	0.4	0	0.6	1.2	1.8	2.4	3	2.8	2.6	2.4	2.2	2	2.2	2.4	2.6	2.8	3	3	3	3	3	3	3	3	3	3	3	2.8	2.6	2.4	2.2
0	0.72	1.44	2.16	2.88	3.6	3.4	3.2	3	2.8	2.6	2.48	2.36	2.24	2.12	2	1.64	1.28	0.92	0.56	0.2	0.68	1.16	1.64	2.12	2.6	2.52	2.44	2.36	2.28	2.2	2.28	2.36	2.44	2.52	2.6	2.6	2.6	2.6	2.6	2.6	2.68	2.76	2.84	2.92	3	2.72	2.44	2.16	1.88
0	0.64	1.28	1.92	2.56	3.2	3	2.8	2.6	2.4	2.2	2.16	2.12	2.08	2.04	2	1.68	1.36	1.04	0.72	0.4	0.76	1.12	1.48	1.84	2.2	2.24	2.28	2.32	2.36	2.4	2.36	2.32	2.28	2.24	2.2	2.2	2.2	2.2	2.2	2.2	2.36	2.52	2.68	2.84	3	2.64	2.28	1.92	1.56
0	0.56	1.12	1.68	2.24	2.8	2.6	2.4	2.2	2	1.8	1.84	1.88	1.92	1.96	2	1.72	1.44	1.16	0.88	0.6	0.84	1.08	1.32	1.56	1.8	1.96	2.12	2.28	2.44	2.6	2.44	2.28	2.12	1.96	1.8	1.8	1.8	1.8	1.8	1.8	2.04	2.28	2.52	2.76	3	2.56	2.12	1.68	1.24
0	0.48	0.96	1.44	1.92	2.4	2.2	2	1.8	1.6	1.4	1.52	1.64	1.76	1.88	2	1.76	1.52	1.28	1.04	0.8	0.92	1.04	1.16	1.28	1.4	1.68	1.96	2.24	2.52	2.8	2.52	2.24	1.96	1.68	1.4	1.4	1.4	1.4	1.4	1.4	1.72	2.04	2.36	2.68	3	2.48	1.96	1.44	0.92
0	0.4	0.8	1.2	1.6	2	1.8	1.6	1.4	1.2	1	1.2	1.4	1.6	1.8	2	1.8	1.6	1.4	1.2	1	1	1	1	1	1	1.4	1.8	2.2	2.6	3	2.6	2.2	1.8	1.4	1	1	1	1	1	1	1.4	1.8	2.2	2.6	3	2.4	1.8	1.2	0.6
0.2	0.6	1	1.4	1.8	2.2	2	1.8	1.6	1.4	1.2	1.32	1.44	1.56	1.68	1.8	1.68	1.56	1.44	1.32	1.2	1.28	1.36	1.44	1.52	1.6	1.76	1.92	2.08	2.24	2.4	2.16	1.92	1.68	1.44	1.2	1.28	1.36	1.44	1.52	1.6	1.84	2.08	2.32	2.56	2.8	2.28	1.76	1.24	0.72
0.4	0.8	1.2	1.6	2	2.4	2.2	2	1.8	1.6	1.4	1.44	1.48	1.52	1.56	1.6	1.56	1.52	1.48	1.44	1.4	1.56	1.72	1.88	2.04	2.2	2.12	2.04	1.96	1.88	1.8	1.72	1.64	1.56	1.48	1.4	1.56	1.72	1.88	2.04	2.2	2.28	2.36	2.44	2.52	2.6	2.16	1.72	1.28	0.84
0.6	1	1.4	1.8	2.2	2.6	2.4	2.2	2	1.8	1.6	1.56	1.52	1.48	1.44	1.4	1.44	1.48	1.52	1.56	1.6	1.84	2.08	2.32	2.56	2.8	2.48	2.16	1.84	1.52	1.2	1.28	1.36	1.44	1.52	1.6	1.84	2.08	2.32	2.56	2.8	2.72	2.64	2.56	2.48	2.4	2.04	1.68	1.32	0.96
0.8	1.2	1.6	2	2.4	2.8	2.6	2.4	2.2	2	1.8	1.68	1.56	1.44	1.32	1.2	1.32	1.44	1.56	1.68	1.8	2.12	2.44	2.76	3.08	3.4	2.84	2.28	1.72	1.16	0.6	0.84	1.08	1.32	1.56	1.8	2.12	2.44	2.76	3.08	3.4	3.16	2.92	2.68	2.44	2.2	1.92	1.64	1.36	1.08
1	1.4	1.8	2.2	2.6	3	2.8	2.6	2.4	2.2	2	1.8	1.6	1.4	1.2	1	1.2	1.4	1.6	1.8	2	2.4	2.8	3.2	3.6	4	3.2	2.4	1.6	0.8	0	0.4	0.8	1.2	1.6	2	2.4	2.8	3.2	3.6	4	3.6	3.2	2.8	2.4	2	1.8	1.6	1.4	1.2
0.8	1.32	1.84	2.36	2.88	3.4	3.16	2.92	2.68	2.44	2.2	1.96	1.72	1.48	1.24	1	1.2	1.4	1.6	1.8	2	2.28	2.56	2.84	3.12	3.4	2.76	2.12	1.48	0.84	0.2	0.64	1.08	1.52	1.96	2.4	2.6	2.8	3	3.2	3.4	3.16	2.92	2.68	2.44	2.2	1.92	1.64	1.36	1.08
0.6	1.24	1.88	2.52	3.16	3.8	3.52	3.24	2.96	2.68	2.4	2.12	1.84	1.56	1.28	1	1.2	1.4	1.6	1.8	2	2.16	2.32	2.48	2.64	2.8	2.32	1.84	1.36	0.88	0.4	0.88	1.36	1.84	2.32	2.8	2.8	2.8	2.8	2.8	2.8	2.72	2.64	2.56	2.48	2.4	2.04	1.68	1.32	0.96
0.4	1.16	1.92	2.68	3.44	4.2	3.88	3.56	3.24	2.92	2.6	2.28	1.96	1.64	1.32	1	1.2	1.4	1.6	1.8	2	2.04	2.08	2.12	2.16	2.2	1.88	1.56	1.24	0.92	0.6	1.12	1.64	2.16	2.68	3.2	3	2.8	2.6	2.4	2.2	2.28	2.36	2.44	2.52	2.6	2.16	1.72	1.28	0.84
0.2	1.08	1.96	2.84	3.72	4.6	4.24	3.88	3.52	3.16	2.8	2.44	2.08	1.72	1.36	1	1.2	1.4	1.6	1.8	2	1.92	1.84	1.76	1.68	1.6	1.44	1.28	1.12	0.96	0.8	1.36	1.92	2.48	3.04	3.6	3.2	2.8	2.4	2	1.6	1.84	2.08	2.32	2.56	2.8	2.28	1.76	1.24	0.72
0	1	2	3	4	5	4.6	4.2	3.8	3.4	3	2.6	2.2	1.8	1.4	1	1.2	1.4	1.6	1.8	2	1.8	1.6	1.4	1.2	1	1	1	1	1	1	1.6	2.2	2.8	3.4	4	3.4	2.8	2.2	1.6	1	1.4	1.8	2.2	2.6	3	2.4	1.8	1.2	0.6
0.2	1.08	1.96	2.84	3.72	4.6	4.2	3.8	3.4	3	2.6	2.28	1.96	1.64	1.32	1	1.28	1.56	1.84	2.12	2.4	2.16	1.92	1.68	1.44	1.2	1.2	1.2	1.2	1.2	1.2	1.64	2.08	2.52	2.96	3.4	3	2.6	2.2	1.8	1.4	1.72	2.04	2.36	2.68	3	2.44	1.88	1.32	0.76
0.4	1.16	1.92	2.68	3.44	4.2	3.8	3.4	3	2.6	2.2	1.96	1.72	1.48	1.24	1	1.36	1.72	2.08	2.44	2.8	2.52	2.24	1.96	1.68	1.4	1.4	1.4	1.4	1.4	1.4	1.68	1.96	2.24	2.52	2.8	2.6	2.4	2.2	2	1.8	2.04	2.28	2.52	2.76	3	2.48	1.96	1.44	0.92
0.6	1.24	1.88	2.52	3.16	3.8	3.4	3	2.6	2.2	1.8	1.64	1.48	1.32	1.16	1	1.44	1.88	2.32	2.76	3.2	2.88	2.56	2.24	1.92	1.6	1.6	1.6	1.6	1.6	1.6	1.72	1.84	1.96	2.08	2.2	2.2	2.2	2.2	2.2	2.2	2.36	2.52	2.68	2.84	3	2.52	2.04	1.56	1.08
0.8	1.32	1.84	2.36	2.88	3.4	3	2.6	2.2	1.8	1.4	1.32	1.24	1.16	1.08	1	1.52	2.04	2.56	3.08	3.6	3.24	2.88	2.52	2.16	1.8	1.8	1.8	1.8	1.8	1.8	1.76	1.72	1.68	1.64	1.6	1.8	2	2.2	2.4	2.6	2.68	2.76	2.84	2.92	3	2.56	2.12	1.68	1.24
1	1.4	1.8	2.2	2.6	3	2.6	2.2	1.8	1.4	1	1	1	1	1	1	1.6	2.2	2.8	3.4	4	3.6	3.2	2.8	2.4	2	2	2	2	2	2	1.8	1.6	1.4	1.2	1	1.4	1.8	2.2	2.6	3	3	3	3	3	3	2.6	2.2	1.8	1.4
1	1.4	1.8	2.2	2.6	3	2.72	2.44	2.16	1.88	1.6	1.52	1.44	1.36	1.28	1.2	1.64	2.08	2.52	2.96	3.4	3.08	2.76	2.44	2.12	1.8	1.8	1.8	1.8	1.8	1.8	1.64	1.48	1.32	1.16	1	1.4	1.8	2.2	2.6	3	2.92	2.84	2.76	2.68	2.6	2.32	2.04	1.76	1.48
1	1.4	1.8	2.2	2.6	3	2.84	2.68	2.52	2.36	2.2	2.04	1.88	1.72	1.56	1.4	1.68	1.96	2.24	2.52	2.8	2.56	2.32	2.08	1.84	1.6	1.6	1.6	1.6	1.6	1.6	1.48	1.36	1.24	1.12	1	1.4	1.8	2.2	2.6	3	2.84	2.68	2.52	2.36	2.2	2.04	1.88	1.72	1.56
1	1.4	1.8	2.2	2.6	3	2.96	2.92	2.88	2.84	2.8	2.56	2.32	2.08	1.84	1.6	1.72	1.84	1.96	2.08	2.2	2.04	1.88	1.72	1.56	1.4	1.4	1.4	1.4	1.4	1.4	1.32	1.24	1.16	1.08	1	1.4	1.8	2.2	2.6	3	2.76	2.52	2.28	2.04	1.8	1.76	1.72	1.68	1.64
1	1.4	1.8	2.2	2.6	3	3.08	3.16	3.24	3.32	3.4	3.08	2.76	2.44	2.12	1.8	1.76	1.72	1.68	1.64	1.6	1.52	1.44	1.36	1.28	1.2	1.2	1.2	1.2	1.2	1.2	1.16	1.12	1.08	1.04	1	1.4	1.8	2.2	2.6	3	2.68	2.36	2.04	1.72	1.4	1.48	1.56	1.64	1.72
1	1.4	1.8	2.2	2.6	3	3.2	3.4	3.6	3.8	4	3.6	3.2	2.8	2.4	2	1.8	1.6	1.4	1.2	1	1	1	1	1	1	1	1	1	1	1	1	1	1	1	1	1.4	1.8	2.2	2.6	3	2.6	2.2	1.8	1.4	1	1.2	1.4	1.6	1.8
1	1.4	1.8	2.2	2.6	3	3.12	3.24	3.36	3.48	3.6	3.32	3.04	2.76	2.48	2.2	2	1.8	1.6	1.4	1.2	1.2	1.2	1.2	1.2	1.2	1.24	1.28	1.32	1.36	1.4	1.36	1.32	1.28	1.24	1.2	1.48	1.76	2.04	2.32	2.6	2.36	2.12	1.88	1.64	1.4	1.48	1.56	1.64	1.72
1	1.4	1.8	2.2	2.6	3	3.04	3.08	3.12	3.16	3.2	3.04	2.88	2.72	2.56	2.4	2.2	2	1.8	1.6	1.4	1.4	1.4	1.4	1.4	1.4	1.48	1.56	1.64	1.72	1.8	1.72	1.64	1.56	1.48	1.4	1.56	1.72	1.88	2.04	2.2	2.12	2.04	1.96	1.88	1.8	1.76	1.72	1.68	1.64
1	1.4	1.8	2.2	2.6	3	2.96	2.92	2.88	2.84	2.8	2.76	2.72	2.68	2.64	2.6	2.4	2.2	2	1.8	1.6	1.6	1.6	1.6	1.6	1.6	1.72	1.84	1.96	2.08	2.2	2.08	1.96	1.84	1.72	1.6	1.64	1.68	1.72	1.76	1.8	1.88	1.96	2.04	2.12	2.2	2.04	1.88	1.72	1.56
1	1.4	1.8	2.2	2.6	3	2.88	2.76	2.64	2.52	2.4	2.48	2.56	2.64	2.72	2.8	2.6	2.4	2.2	2	1.8	1.8	1.8	1.8	1.8	1.8	1.96	2.12	2.28	2.44	2.6	2.44	2.28	2.12	1.96	1.8	1.72	1.64	1.56	1.48	1.4	1.64	1.88	2.12	2.36	2.6	2.32	2.04	1.76	1.48
1	1.4	1.8	2.2	2.6	3	2.8	2.6	2.4	2.2	2	2.2	2.4	2.6	2.8	3	2.8	2.6	2.4	2.2	2	2	2	2	2	2	2.2	2.4	2.6	2.8	3	2.8	2.6	2.4	2.2	2	1.8	1.6	1.4	1.2	1	1.4	1.8	2.2	2.6	3	2.6	2.2	1.8	1.4
1.2	1.56	1.92	2.28	2.64	3	2.84	2.68	2.52	2.36	2.2	2.24	2.28	2.32	2.36	2.4	2.28	2.16	2.04	1.92	1.8	1.84	1.88	1.92	1.96	2	2.16	2.32	2.48	2.64	2.8	2.64	2.48	2.32	2.16	2	1.76	1.52	1.28	1.04	0.8	1.24	1.68	2.12	2.56	3	2.68	2.36	2.04	1.72
1.4	1.72	2.04	2.36	2.68	3	2.88	2.76	2.64	2.52	2.4	2.28	2.16	2.04	1.92	1.8	1.76	1.72	1.68	1.64	1.6	1.68	1.76	1.84	1.92	2	2.12	2.24	2.36	2.48	2.6	2.48	2.36	2.24	2.12	2	1.72	1.44	1.16	0.88	0.6	1.08	1.56	2.04	2.52	3	2.76	2.52	2.28	2.04
1.6	1.88	2.16	2.44	2.72	3	2.92	2.84	2.76	2.68	2.6	2.32	2.04	1.76	1.48	1.2	1.24	1.28	1.32	1.36	1.4	1.52	1.64	1.76	1.88	2	2.08	2.16	2.24	2.32	2.4	2.32	2.24	2.16	2.08	2	1.68	1.36	1.04	0.72	0.4	0.92	1.44	1.96	2.48	3	2.84	2.68	2.52	2.36
1.8	2.04	2.28	2.52	2.76	3	2.96	2.92	2.88	2.84	2.8	2.36	1.92	1.48	1.04	0.6	0.72	0.84	0.96	1.08	1.2	1.36	1.52	1.68	1.84	2	2.04	2.08	2.12	2.16	2.2	2.16	2.12	2.08	2.04	2	1.64	1.28	0.92	0.56	0.2	0.76	1.32	1.88	2.44	3	2.92	2.84	2.76	2.68
2	2.2	2.4	2.6	2.8	3	3	3	3	3	3	2.4	1.8	1.2	0.6	0	0.2	0.4	0.6	0.8	1	1.2	1.4	1.6	1.8	2	2	2	2	2	2	2	2	2	2	2	1.6	1.2	0.8	0.4	0	0.6	1.2	1.8	2.4	3	3	3	3	3
1.6	1.92	2.24	2.56	2.88	3.2	3.08	2.96	2.84	2.72	2.6	2.2	1.8	1.4	1	0.6	0.76	0.92	1.08	1.24	1.4	1.56	1.72	1.88	2.04	2.2	2.12	2.04	1.96	1.88	1.8	1.92	2.04	2.16	2.28	2.4	2.04	1.68	1.32	0.96	0.6	1.04	1.48	1.92	2.36	2.8	2.72	2.64	2.56	2.48
1.2	1.64	2.08	2.52	2.96	3.4	3.16	2.92	2.68	2.44	2.2	2	1.8	1.6	1.4	1.2	1.32	1.44	1.56	1.68	1.8	1.92	2.04	2.16	2.28	2.4	2.24	2.08	1.92	1.76	1.6	1.84	2.08	2.32	2.56	2.8	2.48	2.16	1.84	1.52	1.2	1.48	1.76	2.04	2.32	2.6	2.44	2.28	2.12	1.96
0.8	1.36	1.92	2.48	3.04	3.6	3.24	2.88	2.52	2.16	1.8	1.8	1.8	1.8	1.8	1.8	1.88	1.96	2.04	2.12	2.2	2.28	2.36	2.44	2.52	2.6	2.36	2.12	1.88	1.64	1.4	1.76	2.12	2.48	2.84	3.2	2.92	2.64	2.36	2.08	1.8	1.92	2.04	2.16	2.28	2.4	2.16	1.92	1.68	1.44
0.4	1.08	1.76	2.44	3.12	3.8	3.32	2.84	2.36	1.88	1.4	1.6	1.8	2	2.2	2.4	2.44	2.48	2.52	2.56	2.6	2.64	2.68	2.72	2.76	2.8	2.48	2.16	1.84	1.52	1.2	1.68	2.16	2.64	3.12	3.6	3.36	3.12	2.88	2.64	2.4	2.36	2.32	2.28	2.24	2.2	1.88	1.56	1.24	0.92
0	0.8	1.6	2.4	3.2	4	3.4	2.8	2.2	1.6	1	1.4	1.8	2.2	2.6	3	3	3	3	3	3	3	3	3	3	3	2.6	2.2	1.8	1.4	1	1.6	2.2	2.8	3.4	4	3.8	3.6	3.4	3.2	3	2.8	2.6	2.4	2.2	2	1.6	1.2	0.8	0.4
0	0.8	1.6	2.4	3.2	4	3.4	2.8	2.2	1.6	1	1.36	1.72	2.08	2.44	2.8	2.8	2.8	2.8	2.8	2.8	2.76	2.72	2.68	2.64	2.6	2.32	2.04	1.76	1.48	1.2	1.6	2	2.4	2.8	3.2	3.16	3.12	3.08	3.04	3	2.76	2.52	2.28	2.04	1.8	1.52	1.24	0.96	0.68
0	0.8	1.6	2.4	3.2	4	3.4	2.8	2.2	1.6	1	1.32	1.64	1.96	2.28	2.6	2.6	2.6	2.6	2.6	2.6	2.52	2.44	2.36	2.28	2.2	2.04	1.88	1.72	1.56	1.4	1.6	1.8	2	2.2	2.4	2.52	2.64	2.76	2.88	3	2.72	2.44	2.16	1.88	1.6	1.44	1.28	1.12	0.96
0	0.8	1.6	2.4	3.2	4	3.4	2.8	2.2	1.6	1	1.28	1.56	1.84	2.12	2.4	2.4	2.4	2.4	2.4	2.4	2.28	2.16	2.04	1.92	1.8	1.76	1.72	1.68	1.64	1.6	1.6	1.6	1.6	1.6	1.6	1.88	2.16	2.44	2.72	3	2.68	2.36	2.04	1.72	1.4	1.36	1.32	1.28	1.24
0	0.8	1.6	2.4	3.2	4	3.4	2.8	2.2	1.6	1	1.24	1.48	1.72	1.96	2.2	2.2	2.2	2.2	2.2	2.2	2.04	1.88	1.72	1.56	1.4	1.48	1.56	1.64	1.72	1.8	1.6	1.4	1.2	1	0.8	1.24	1.68	2.12	2.56	3	2.64	2.28	1.92	1.56	1.2	1.28	1.36	1.44	1.52
0	0.8	1.6	2.4	3.2	4	3.4	2.8	2.2	1.6	1	1.2	1.4	1.6	1.8	2	2	2	2	2	2	1.8	1.6	1.4	1.2	1	1.2	1.4	1.6	1.8	2	1.6	1.2	0.8	0.4	0	0.6	1.2	1.8	2.4	3	2.6	2.2	1.8	1.4	1	1.2	1.4	1.6	1.8
0.2	0.96	1.72	2.48	3.24	4	3.4	2.8	2.2	1.6	1	1.28	1.56	1.84	2.12	2.4	2.44	2.48	2.52	2.56	2.6	2.24	1.88	1.52	1.16	0.8	1.08	1.36	1.64	1.92	2.2	1.8	1.4	1	0.6	0.2	0.76	1.32	1.88	2.44	3	2.68	2.36	2.04	1.72	1.4	1.48	1.56	1.64	1.72
0.4	1.12	1.84	2.56	3.28	4	3.4	2.8	2.2	1.6	1	1.36	1.72	2.08	2.44	2.8	2.88	2.96	3.04	3.12	3.2	2.68	2.16	1.64	1.12	0.6	0.96	1.32	1.68	2.04	2.4	2	1.6	1.2	0.8	0.4	0.92	1.44	1.96	2.48	3	2.76	2.52	2.28	2.04	1.8	1.76	1.72	1.68	1.64
0.6	1.28	1.96	2.64	3.32	4	3.4	2.8	2.2	1.6	1	1.44	1.88	2.32	2.76	3.2	3.32	3.44	3.56	3.68	3.8	3.12	2.44	1.76	1.08	0.4	0.84	1.28	1.72	2.16	2.6	2.2	1.8	1.4	1	0.6	1.08	1.56	2.04	2.52	3	2.84	2.68	2.52	2.36	2.2	2.04	1.88	1.72	1.56
0.8	1.44	2.08	2.72	3.36	4	3.4	2.8	2.2	1.6	1	1.52	2.04	2.56	3.08	3.6	3.76	3.92	4.08	4.24	4.4	3.56	2.72	1.88	1.04	0.2	0.72	1.24	1.76	2.28	2.8	2.4	2	1.6	1.2	0.8	1.24	1.68	2.12	2.56	3	2.92	2.84	2.76	2.68	2.6	2.32	2.04	1.76	1.48
1	1.6	2.2	2.8	3.4	4	3.4	2.8	2.2	1.6	1	1.6	2.2	2.8	3.4	4	4.2	4.4	4.6	4.8	5	4	3	2	1	0	0.6	1.2	1.8	2.4	3	2.6	2.2	1.8	1.4	1	1.4	1.8	2.2	2.6	3	3	3	3	3	3	2.6	2.2	1.8	1.4
0.8	1.32	1.84	2.36	2.88	3.4	3	2.6	2.2	1.8	1.4	1.8	2.2	2.6	3	3.4	3.56	3.72	3.88	4.04	4.2	3.48	2.76	2.04	1.32	0.6	1	1.4	1.8	2.2	2.6	2.36	2.12	1.88	1.64	1.4	1.64	1.88	2.12	2.36	2.6	2.68	2.76	2.84	2.92	3	2.72	2.44	2.16	1.88
0.6	1.04	1.48	1.92	2.36	2.8	2.6	2.4	2.2	2	1.8	2	2.2	2.4	2.6	2.8	2.92	3.04	3.16	3.28	3.4	2.96	2.52	2.08	1.64	1.2	1.4	1.6	1.8	2	2.2	2.12	2.04	1.96	1.88	1.8	1.88	1.96	2.04	2.12	2.2	2.36	2.52	2.68	2.84	3	2.84	2.68	2.52	2.36
0.4	0.76	1.12	1.48	1.84	2.2	2.2	2.2	2.2	2.2	2.2	2.2	2.2	2.2	2.2	2.2	2.28	2.36	2.44	2.52	2.6	2.44	2.28	2.12	1.96	1.8	1.8	1.8	1.8	1.8	1.8	1.88	1.96	2.04	2.12	2.2	2.12	2.04	1.96	1.88	1.8	2.04	2.28	2.52	2.76	3	2.96	2.92	2.88	2.84
0.2	0.48	0.76	1.04	1.32	1.6	1.8	2	2.2	2.4	2.6	2.4	2.2	2	1.8	1.6	1.64	1.68	1.72	1.76	1.8	1.92	2.04	2.16	2.28	2.4	2.2	2	1.8	1.6	1.4	1.64	1.88	2.12	2.36	2.6	2.36	2.12	1.88	1.64	1.4	1.72	2.04	2.36	2.68	3	3.08	3.16	3.24	3.32
0	0.2	0.4	0.6	0.8	1	1.4	1.8	2.2	2.6	3	2.6	2.2	1.8	1.4	1	1	1	1	1	1	1.4	1.8	2.2	2.6	3	2.6	2.2	1.8	1.4	1	1.4	1.8	2.2	2.6	3	2.6	2.2	1.8	1.4	1	1.4	1.8	2.2	2.6	3	3.2	3.4	3.6	3.8
[truncated: 121 more columns]

## Sheet: Figure 2a 0.6ns
0	0.4	0.8	1.2	1.6	2	1.8	1.6	1.4	1.2	1	1.2	1.4	1.6	1.8	2	2	2	2	2	2	2	2	2	2	2	1.8	1.6	1.4	1.2	1	0.8	0.6	0.4	0.2	0	0.2	0.4	0.6	0.8	1	1.4	1.8	2.2	2.6	3	2.4	1.8	1.2	0.6
0	0.36	0.72	1.08	1.44	1.8	1.6	1.4	1.2	1	0.8	1.04	1.28	1.52	1.76	2	1.92	1.84	1.76	1.68	1.6	1.68	1.76	1.84	1.92	2	1.8	1.6	1.4	1.2	1	0.8	0.6	0.4	0.2	0	0.16	0.32	0.48	0.64	0.8	1.2	1.6	2	2.4	2.8	2.32	1.84	1.36	0.88
0	0.32	0.64	0.96	1.28	1.6	1.4	1.2	1	0.8	0.6	0.88	1.16	1.44	1.72	2	1.84	1.68	1.52	1.36	1.2	1.36	1.52	1.68	1.84	2	1.8	1.6	1.4	1.2	1	0.8	0.6	0.4	0.2	0	0.12	0.24	0.36	0.48	0.6	1	1.4	1.8	2.2	2.6	2.24	1.88	1.52	1.16
0	0.28	0.56	0.84	1.12	1.4	1.2	1	0.8	0.6	0.4	0.72	1.04	1.36	1.68	2	1.76	1.52	1.28	1.04	0.8	1.04	1.28	1.52	1.76	2	1.8	1.6	1.4	1.2	1	0.8	0.6	0.4	0.2	0	0.08	0.16	0.24	0.32	0.4	0.8	1.2	1.6	2	2.4	2.16	1.92	1.68	1.44
0	0.24	0.48	0.72	0.96	1.2	1	0.8	0.6	0.4	0.2	0.56	0.92	1.28	1.64	2	1.68	1.36	1.04	0.72	0.4	0.72	1.04	1.36	1.68	2	1.8	1.6	1.4	1.2	1	0.8	0.6	0.4	0.2	0	0.04	0.08	0.12	0.16	0.2	0.6	1	1.4	1.8	2.2	2.08	1.96	1.84	1.72
0	0.2	0.4	0.6	0.8	1	0.8	0.6	0.4	0.2	0	0.4	0.8	1.2	1.6	2	1.6	1.2	0.8	0.4	0	0.4	0.8	1.2	1.6	2	1.8	1.6	1.4	1.2	1	0.8	0.6	0.4	0.2	0	0	0	0	0	0	0.4	0.8	1.2	1.6	2	2	2	2	2
0	0.2	0.4	0.6	0.8	1	0.84	0.68	0.52	0.36	0.2	0.52	0.84	1.16	1.48	1.8	1.44	1.08	0.72	0.36	0	0.32	0.64	0.96	1.28	1.6	1.44	1.28	1.12	0.96	0.8	0.64	0.48	0.32	0.16	0	0.12	0.24	0.36	0.48	0.6	0.84	1.08	1.32	1.56	1.8	1.84	1.88	1.92	1.96
0	0.2	0.4	0.6	0.8	1	0.88	0.76	0.64	0.52	0.4	0.64	0.88	1.12	1.36	1.6	1.28	0.96	0.64	0.32	0	0.24	0.48	0.72	0.96	1.2	1.08	0.96	0.84	0.72	0.6	0.48	0.36	0.24	0.12	0	0.24	0.48	0.72	0.96	1.2	1.28	1.36	1.44	1.52	1.6	1.68	1.76	1.84	1.92
0	0.2	0.4	0.6	0.8	1	0.92	0.84	0.76	0.68	0.6	0.76	0.92	1.08	1.24	1.4	1.12	0.84	0.56	0.28	0	0.16	0.32	0.48	0.64	0.8	0.72	0.64	0.56	0.48	0.4	0.32	0.24	0.16	0.08	0	0.36	0.72	1.08	1.44	1.8	1.72	1.64	1.56	1.48	1.4	1.52	1.64	1.76	1.88
0	0.2	0.4	0.6	0.8	1	0.96	0.92	0.88	0.84	0.8	0.88	0.96	1.04	1.12	1.2	0.96	0.72	0.48	0.24	0	0.08	0.16	0.24	0.32	0.4	0.36	0.32	0.28	0.24	0.2	0.16	0.12	0.08	0.04	0	0.48	0.96	1.44	1.92	2.4	2.16	1.92	1.68	1.44	1.2	1.36	1.52	1.68	1.84
0	0.2	0.4	0.6	0.8	1	1	1	1	1	1	1	1	1	1	1	0.8	0.6	0.4	0.2	0	0	0	0	0	0	0	0	0	0	0	0	0	0	0	0	0.6	1.2	1.8	2.4	3	2.6	2.2	1.8	1.4	1	1.2	1.4	1.6	1.8
0.2	0.4	0.6	0.8	1	1.2	1.12	1.04	0.96	0.88	0.8	0.92	1.04	1.16	1.28	1.4	1.2	1	0.8	0.6	0.4	0.32	0.24	0.16	0.08	0	0.08	0.16	0.24	0.32	0.4	0.48	0.56	0.64	0.72	0.8	1.12	1.44	1.76	2.08	2.4	2.2	2	1.8	1.6	1.4	1.44	1.48	1.52	1.56
0.4	0.6	0.8	1	1.2	1.4	1.24	1.08	0.92	0.76	0.6	0.84	1.08	1.32	1.56	1.8	1.6	1.4	1.2	1	0.8	0.64	0.48	0.32	0.16	0	0.16	0.32	0.48	0.64	0.8	0.96	1.12	1.28	1.44	1.6	1.64	1.68	1.72	1.76	1.8	1.8	1.8	1.8	1.8	1.8	1.68	1.56	1.44	1.32
0.6	0.8	1	1.2	1.4	1.6	1.36	1.12	0.88	0.64	0.4	0.76	1.12	1.48	1.84	2.2	2	1.8	1.6	1.4	1.2	0.96	0.72	0.48	0.24	0	0.24	0.48	0.72	0.96	1.2	1.44	1.68	1.92	2.16	2.4	2.16	1.92	1.68	1.44	1.2	1.4	1.6	1.8	2	2.2	1.92	1.64	1.36	1.08
0.8	1	1.2	1.4	1.6	1.8	1.48	1.16	0.84	0.52	0.2	0.68	1.16	1.64	2.12	2.6	2.4	2.2	2	1.8	1.6	1.28	0.96	0.64	0.32	0	0.32	0.64	0.96	1.28	1.6	1.92	2.24	2.56	2.88	3.2	2.68	2.16	1.64	1.12	0.6	1	1.4	1.8	2.2	2.6	2.16	1.72	1.28	0.84
1	1.2	1.4	1.6	1.8	2	1.6	1.2	0.8	0.4	0	0.6	1.2	1.8	2.4	3	2.8	2.6	2.4	2.2	2	1.6	1.2	0.8	0.4	0	0.4	0.8	1.2	1.6	2	2.4	2.8	3.2	3.6	4	3.2	2.4	1.6	0.8	0	0.6	1.2	1.8	2.4	3	2.4	1.8	1.2	0.6
1.4	1.56	1.72	1.88	2.04	2.2	1.8	1.4	1	0.6	0.2	0.68	1.16	1.64	2.12	2.6	2.52	2.44	2.36	2.28	2.2	1.88	1.56	1.24	0.92	0.6	0.88	1.16	1.44	1.72	2	2.24	2.48	2.72	2.96	3.2	2.56	1.92	1.28	0.64	0	0.6	1.2	1.8	2.4	3	2.48	1.96	1.44	0.92
1.8	1.92	2.04	2.16	2.28	2.4	2	1.6	1.2	0.8	0.4	0.76	1.12	1.48	1.84	2.2	2.24	2.28	2.32	2.36	2.4	2.16	1.92	1.68	1.44	1.2	1.36	1.52	1.68	1.84	2	2.08	2.16	2.24	2.32	2.4	1.92	1.44	0.96	0.48	0	0.6	1.2	1.8	2.4	3	2.56	2.12	1.68	1.24
2.2	2.28	2.36	2.44	2.52	2.6	2.2	1.8	1.4	1	0.6	0.84	1.08	1.32	1.56	1.8	1.96	2.12	2.28	2.44	2.6	2.44	2.28	2.12	1.96	1.8	1.84	1.88	1.92	1.96	2	1.92	1.84	1.76	1.68	1.6	1.28	0.96	0.64	0.32	0	0.6	1.2	1.8	2.4	3	2.64	2.28	1.92	1.56
2.6	2.64	2.68	2.72	2.76	2.8	2.4	2	1.6	1.2	0.8	0.92	1.04	1.16	1.28	1.4	1.68	1.96	2.24	2.52	2.8	2.72	2.64	2.56	2.48	2.4	2.32	2.24	2.16	2.08	2	1.76	1.52	1.28	1.04	0.8	0.64	0.48	0.32	0.16	0	0.6	1.2	1.8	2.4	3	2.72	2.44	2.16	1.88
3	3	3	3	3	3	2.6	2.2	1.8	1.4	1	1	1	1	1	1	1.4	1.8	2.2	2.6	3	3	3	3	3	3	2.8	2.6	2.4	2.2	2	1.6	1.2	0.8	0.4	0	0	0	0	0	0	0.6	1.2	1.8	2.4	3	2.8	2.6	2.4	2.2
2.8	2.72	2.64	2.56	2.48	2.4	2.08	1.76	1.44	1.12	0.8	0.8	0.8	0.8	0.8	0.8	1.12	1.44	1.76	2.08	2.4	2.44	2.48	2.52	2.56	2.6	2.44	2.28	2.12	1.96	1.8	1.6	1.4	1.2	1	0.8	0.72	0.64	0.56	0.48	0.4	0.92	1.44	1.96	2.48	3	2.8	2.6	2.4	2.2
2.6	2.44	2.28	2.12	1.96	1.8	1.56	1.32	1.08	0.84	0.6	0.6	0.6	0.6	0.6	0.6	0.84	1.08	1.32	1.56	1.8	1.88	1.96	2.04	2.12	2.2	2.08	1.96	1.84	1.72	1.6	1.6	1.6	1.6	1.6	1.6	1.44	1.28	1.12	0.96	0.8	1.24	1.68	2.12	2.56	3	2.8	2.6	2.4	2.2
2.4	2.16	1.92	1.68	1.44	1.2	1.04	0.88	0.72	0.56	0.4	0.4	0.4	0.4	0.4	0.4	0.56	0.72	0.88	1.04	1.2	1.32	1.44	1.56	1.68	1.8	1.72	1.64	1.56	1.48	1.4	1.6	1.8	2	2.2	2.4	2.16	1.92	1.68	1.44	1.2	1.56	1.92	2.28	2.64	3	2.8	2.6	2.4	2.2
2.2	1.88	1.56	1.24	0.92	0.6	0.52	0.44	0.36	0.28	0.2	0.2	0.2	0.2	0.2	0.2	0.28	0.36	0.44	0.52	0.6	0.76	0.92	1.08	1.24	1.4	1.36	1.32	1.28	1.24	1.2	1.6	2	2.4	2.8	3.2	2.88	2.56	2.24	1.92	1.6	1.88	2.16	2.44	2.72	3	2.8	2.6	2.4	2.2
2	1.6	1.2	0.8	0.4	0	0	0	0	0	0	0	0	0	0	0	0	0	0	0	0	0.2	0.4	0.6	0.8	1	1	1	1	1	1	1.6	2.2	2.8	3.4	4	3.6	3.2	2.8	2.4	2	2.2	2.4	2.6	2.8	3	2.8	2.6	2.4	2.2
1.8	1.64	1.48	1.32	1.16	1	0.92	0.84	0.76	0.68	0.6	0.48	0.36	0.24	0.12	0	0.04	0.08	0.12	0.16	0.2	0.4	0.6	0.8	1	1.2	1.12	1.04	0.96	0.88	0.8	1.28	1.76	2.24	2.72	3.2	2.88	2.56	2.24	1.92	1.6	1.96	2.32	2.68	3.04	3.4	3.08	2.76	2.44	2.12
1.6	1.68	1.76	1.84	1.92	2	1.84	1.68	1.52	1.36	1.2	0.96	0.72	0.48	0.24	0	0.08	0.16	0.24	0.32	0.4	0.6	0.8	1	1.2	1.4	1.24	1.08	0.92	0.76	0.6	0.96	1.32	1.68	2.04	2.4	2.16	1.92	1.68	1.44	1.2	1.72	2.24	2.76	3.28	3.8	3.36	2.92	2.48	2.04
1.4	1.72	2.04	2.36	2.68	3	2.76	2.52	2.28	2.04	1.8	1.44	1.08	0.72	0.36	0	0.12	0.24	0.36	0.48	0.6	0.8	1	1.2	1.4	1.6	1.36	1.12	0.88	0.64	0.4	0.64	0.88	1.12	1.36	1.6	1.44	1.28	1.12	0.96	0.8	1.48	2.16	2.84	3.52	4.2	3.64	3.08	2.52	1.96
1.2	1.76	2.32	2.88	3.44	4	3.68	3.36	3.04	2.72	2.4	1.92	1.44	0.96	0.48	0	0.16	0.32	0.48	0.64	0.8	1	1.2	1.4	1.6	1.8	1.48	1.16	0.84	0.52	0.2	0.32	0.44	0.56	0.68	0.8	0.72	0.64	0.56	0.48	0.4	1.24	2.08	2.92	3.76	4.6	3.92	3.24	2.56	1.88
1	1.8	2.6	3.4	4.2	5	4.6	4.2	3.8	3.4	3	2.4	1.8	1.2	0.6	0	0.2	0.4	0.6	0.8	1	1.2	1.4	1.6	1.8	2	1.6	1.2	0.8	0.4	0	0	0	0	0	0	0	0	0	0	0	1	2	3	4	5	4.2	3.4	2.6	1.8
0.8	1.44	2.08	2.72	3.36	4	3.76	3.52	3.28	3.04	2.8	2.28	1.76	1.24	0.72	0.2	0.36	0.52	0.68	0.84	1	1.16	1.32	1.48	1.64	1.8	1.44	1.08	0.72	0.36	0	0.12	0.24	0.36	0.48	0.6	0.56	0.52	0.48	0.44	0.4	1.2	2	2.8	3.6	4.4	3.76	3.12	2.48	1.84
0.6	1.08	1.56	2.04	2.52	3	2.92	2.84	2.76	2.68	2.6	2.16	1.72	1.28	0.84	0.4	0.52	0.64	0.76	0.88	1	1.12	1.24	1.36	1.48	1.6	1.28	0.96	0.64	0.32	0	0.24	0.48	0.72	0.96	1.2	1.12	1.04	0.96	0.88	0.8	1.4	2	2.6	3.2	3.8	3.32	2.84	2.36	1.88
0.4	0.72	1.04	1.36	1.68	2	2.08	2.16	2.24	2.32	2.4	2.04	1.68	1.32	0.96	0.6	0.68	0.76	0.84	0.92	1	1.08	1.16	1.24	1.32	1.4	1.12	0.84	0.56	0.28	0	0.36	0.72	1.08	1.44	1.8	1.68	1.56	1.44	1.32	1.2	1.6	2	2.4	2.8	3.2	2.88	2.56	2.24	1.92
0.2	0.36	0.52	0.68	0.84	1	1.24	1.48	1.72	1.96	2.2	1.92	1.64	1.36	1.08	0.8	0.84	0.88	0.92	0.96	1	1.04	1.08	1.12	1.16	1.2	0.96	0.72	0.48	0.24	0	0.48	0.96	1.44	1.92	2.4	2.24	2.08	1.92	1.76	1.6	1.8	2	2.2	2.4	2.6	2.44	2.28	2.12	1.96
0	0	0	0	0	0	0.4	0.8	1.2	1.6	2	1.8	1.6	1.4	1.2	1	1	1	1	1	1	1	1	1	1	1	0.8	0.6	0.4	0.2	0	0.6	1.2	1.8	2.4	3	2.8	2.6	2.4	2.2	2	2	2	2	2	2	2	2	2	2
0	0.08	0.16	0.24	0.32	0.4	0.68	0.96	1.24	1.52	1.8	1.6	1.4	1.2	1	0.8	0.8	0.8	0.8	0.8	0.8	0.88	0.96	1.04	1.12	1.2	1	0.8	0.6	0.4	0.2	0.72	1.24	1.76	2.28	2.8	2.64	2.48	2.32	2.16	2	2	2	2	2	2	1.96	1.92	1.88	1.84
0	0.16	0.32	0.48	0.64	0.8	0.96	1.12	1.28	1.44	1.6	1.4	1.2	1	0.8	0.6	0.6	0.6	0.6	0.6	0.6	0.76	0.92	1.08	1.24	1.4	1.2	1	0.8	0.6	0.4	0.84	1.28	1.72	2.16	2.6	2.48	2.36	2.24	2.12	2	2	2	2	2	2	1.92	1.84	1.76	1.68
0	0.24	0.48	0.72	0.96	1.2	1.24	1.28	1.32	1.36	1.4	1.2	1	0.8	0.6	0.4	0.4	0.4	0.4	0.4	0.4	0.64	0.88	1.12	1.36	1.6	1.4	1.2	1	0.8	0.6	0.96	1.32	1.68	2.04	2.4	2.32	2.24	2.16	2.08	2	2	2	2	2	2	1.88	1.76	1.64	1.52
0	0.32	0.64	0.96	1.28	1.6	1.52	1.44	1.36	1.28	1.2	1	0.8	0.6	0.4	0.2	0.2	0.2	0.2	0.2	0.2	0.52	0.84	1.16	1.48	1.8	1.6	1.4	1.2	1	0.8	1.08	1.36	1.64	1.92	2.2	2.16	2.12	2.08	2.04	2	2	2	2	2	2	1.84	1.68	1.52	1.36
0	0.4	0.8	1.2	1.6	2	1.8	1.6	1.4	1.2	1	0.8	0.6	0.4	0.2	0	0	0	0	0	0	0.4	0.8	1.2	1.6	2	1.8	1.6	1.4	1.2	1	1.2	1.4	1.6	1.8	2	2	2	2	2	2	2	2	2	2	2	1.8	1.6	1.4	1.2
0.4	0.64	0.88	1.12	1.36	1.6	1.52	1.44	1.36	1.28	1.2	1	0.8	0.6	0.4	0.2	0.16	0.12	0.08	0.04	0	0.32	0.64	0.96	1.28	1.6	1.44	1.28	1.12	0.96	0.8	1	1.2	1.4	1.6	1.8	1.8	1.8	1.8	1.8	1.8	1.76	1.72	1.68	1.64	1.6	1.48	1.36	1.24	1.12
0.8	0.88	0.96	1.04	1.12	1.2	1.24	1.28	1.32	1.36	1.4	1.2	1	0.8	0.6	0.4	0.32	0.24	0.16	0.08	0	0.24	0.48	0.72	0.96	1.2	1.08	0.96	0.84	0.72	0.6	0.8	1	1.2	1.4	1.6	1.6	1.6	1.6	1.6	1.6	1.52	1.44	1.36	1.28	1.2	1.16	1.12	1.08	1.04
1.2	1.12	1.04	0.96	0.88	0.8	0.96	1.12	1.28	1.44	1.6	1.4	1.2	1	0.8	0.6	0.48	0.36	0.24	0.12	0	0.16	0.32	0.48	0.64	0.8	0.72	0.64	0.56	0.48	0.4	0.6	0.8	1	1.2	1.4	1.4	1.4	1.4	1.4	1.4	1.28	1.16	1.04	0.92	0.8	0.84	0.88	0.92	0.96
1.6	1.36	1.12	0.88	0.64	0.4	0.68	0.96	1.24	1.52	1.8	1.6	1.4	1.2	1	0.8	0.64	0.48	0.32	0.16	0	0.08	0.16	0.24	0.32	0.4	0.36	0.32	0.28	0.24	0.2	0.4	0.6	0.8	1	1.2	1.2	1.2	1.2	1.2	1.2	1.04	0.88	0.72	0.56	0.4	0.52	0.64	0.76	0.88
2	1.6	1.2	0.8	0.4	0	0.4	0.8	1.2	1.6	2	1.8	1.6	1.4	1.2	1	0.8	0.6	0.4	0.2	0	0	0	0	0	0	0	0	0	0	0	0.2	0.4	0.6	0.8	1	1	1	1	1	1	0.8	0.6	0.4	0.2	0	0.2	0.4	0.6	0.8
1.6	1.28	0.96	0.64	0.32	0	0.36	0.72	1.08	1.44	1.8	1.6	1.4	1.2	1	0.8	0.72	0.64	0.56	0.48	0.4	0.32	0.24	0.16	0.08	0	0	0	0	0	0	0.2	0.4	0.6	0.8	1	0.96	0.92	0.88	0.84	0.8	0.64	0.48	0.32	0.16	0	0.16	0.32	0.48	0.64
1.2	0.96	0.72	0.48	0.24	0	0.32	0.64	0.96	1.28	1.6	1.4	1.2	1	0.8	0.6	0.64	0.68	0.72	0.76	0.8	0.64	0.48	0.32	0.16	0	0	0	0	0	0	0.2	0.4	0.6	0.8	1	0.92	0.84	0.76	0.68	0.6	0.48	0.36	0.24	0.12	0	0.12	0.24	0.36	0.48
0.8	0.64	0.48	0.32	0.16	0	0.28	0.56	0.84	1.12	1.4	1.2	1	0.8	0.6	0.4	0.56	0.72	0.88	1.04	1.2	0.96	0.72	0.48	0.24	0	0	0	0	0	0	0.2	0.4	0.6	0.8	1	0.88	0.76	0.64	0.52	0.4	0.32	0.24	0.16	0.08	0	0.08	0.16	0.24	0.32
0.4	0.32	0.24	0.16	0.08	0	0.24	0.48	0.72	0.96	1.2	1	0.8	0.6	0.4	0.2	0.48	0.76	1.04	1.32	1.6	1.28	0.96	0.64	0.32	0	0	0	0	0	0	0.2	0.4	0.6	0.8	1	0.84	0.68	0.52	0.36	0.2	0.16	0.12	0.08	0.04	0	0.04	0.08	0.12	0.16
0	0	0	0	0	0	0.2	0.4	0.6	0.8	1	0.8	0.6	0.4	0.2	0	0.4	0.8	1.2	1.6	2	1.6	1.2	0.8	0.4	0	0	0	0	0	0	0.2	0.4	0.6	0.8	1	0.8	0.6	0.4	0.2	0	0	0	0	0	0	0	0	0	0
0.2	0.24	0.28	0.32	0.36	0.4	0.6	0.8	1	1.2	1.4	1.24	1.08	0.92	0.76	0.6	0.8	1	1.2	1.4	1.6	1.28	0.96	0.64	0.32	0	0.04	0.08	0.12	0.16	0.2	0.48	0.76	1.04	1.32	1.6	1.28	0.96	0.64	0.32	0	0	0	0	0	0	0	0	0	0
0.4	0.48	0.56	0.64	0.72	0.8	1	1.2	1.4	1.6	1.8	1.68	1.56	1.44	1.32	1.2	1.2	1.2	1.2	1.2	1.2	0.96	0.72	0.48	0.24	0	0.08	0.16	0.24	0.32	0.4	0.76	1.12	1.48	1.84	2.2	1.76	1.32	0.88	0.44	0	0	0	0	0	0	0	0	0	0
0.6	0.72	0.84	0.96	1.08	1.2	1.4	1.6	1.8	2	2.2	2.12	2.04	1.96	1.88	1.8	1.6	1.4	1.2	1	0.8	0.64	0.48	0.32	0.16	0	0.12	0.24	0.36	0.48	0.6	1.04	1.48	1.92	2.36	2.8	2.24	1.68	1.12	0.56	0	0	0	0	0	0	0	0	0	0
0.8	0.96	1.12	1.28	1.44	1.6	1.8	2	2.2	2.4	2.6	2.56	2.52	2.48	2.44	2.4	2	1.6	1.2	0.8	0.4	0.32	0.24	0.16	0.08	0	0.16	0.32	0.48	0.64	0.8	1.32	1.84	2.36	2.88	3.4	2.72	2.04	1.36	0.68	0	0	0	0	0	0	0	0	0	0
1	1.2	1.4	1.6	1.8	2	2.2	2.4	2.6	2.8	3	3	3	3	3	3	2.4	1.8	1.2	0.6	0	0	0	0	0	0	0.2	0.4	0.6	0.8	1	1.6	2.2	2.8	3.4	4	3.2	2.4	1.6	0.8	0	0	0	0	0	0	0	0	0	0
0.8	1	1.2	1.4	1.6	1.8	1.96	2.12	2.28	2.44	2.6	2.56	2.52	2.48	2.44	2.4	1.92	1.44	0.96	0.48	0	0	0	0	0	0	0.16	0.32	0.48	0.64	0.8	1.28	1.76	2.24	2.72	3.2	2.68	2.16	1.64	1.12	0.6	0.48	0.36	0.24	0.12	0	0	0	0	0
0.6	0.8	1	1.2	1.4	1.6	1.72	1.84	1.96	2.08	2.2	2.12	2.04	1.96	1.88	1.8	1.44	1.08	0.72	0.36	0	0	0	0	0	0	0.12	0.24	0.36	0.48	0.6	0.96	1.32	1.68	2.04	2.4	2.16	1.92	1.68	1.44	1.2	0.96	0.72	0.48	0.24	0	0	0	0	0
0.4	0.6	0.8	1	1.2	1.4	1.48	1.56	1.64	1.72	1.8	1.68	1.56	1.44	1.32	1.2	0.96	0.72	0.48	0.24	0	0	0	0	0	0	0.08	0.16	0.24	0.32	0.4	0.64	0.88	1.12	1.36	1.6	1.64	1.68	1.72	1.76	1.8	1.44	1.08	0.72	0.36	0	0	0	0	0
0.2	0.4	0.6	0.8	1	1.2	1.24	1.28	1.32	1.36	1.4	1.24	1.08	0.92	0.76	0.6	0.48	0.36	0.24	0.12	0	0	0	0	0	0	0.04	0.08	0.12	0.16	0.2	0.32	0.44	0.56	0.68	0.8	1.12	1.44	1.76	2.08	2.4	1.92	1.44	0.96	0.48	0	0	0	0	0
0	0.2	0.4	0.6	0.8	1	1	1	1	1	1	0.8	0.6	0.4	0.2	0	0	0	0	0	0	0	0	0	0	0	0	0	0	0	0	0	0	0	0	0	0.6	1.2	1.8	2.4	3	2.4	1.8	1.2	0.6	0	0	0	0	0
0.6	0.72	0.84	0.96	1.08	1.2	1.24	1.28	1.32	1.36	1.4	1.2	1	0.8	0.6	0.4	0.4	0.4	0.4	0.4	0.4	0.4	0.4	0.4	0.4	0.4	0.32	0.24	0.16	0.08	0	0	0	0	0	0	0.48	0.96	1.44	1.92	2.4	1.96	1.52	1.08	0.64	0.2	0.2	0.2	0.2	0.2
1.2	1.24	1.28	1.32	1.36	1.4	1.48	1.56	1.64	1.72	1.8	1.6	1.4	1.2	1	0.8	0.8	0.8	0.8	0.8	0.8	0.8	0.8	0.8	0.8	0.8	0.64	0.48	0.32	0.16	0	0	0	0	0	0	0.36	0.72	1.08	1.44	1.8	1.52	1.24	0.96	0.68	0.4	0.4	0.4	0.4	0.4
1.8	1.76	1.72	1.68	1.64	1.6	1.72	1.84	1.96	2.08	2.2	2	1.8	1.6	1.4	1.2	1.2	1.2	1.2	1.2	1.2	1.2	1.2	1.2	1.2	1.2	0.96	0.72	0.48	0.24	0	0	0	0	0	0	0.24	0.48	0.72	0.96	1.2	1.08	0.96	0.84	0.72	0.6	0.6	0.6	0.6	0.6
2.4	2.28	2.16	2.04	1.92	1.8	1.96	2.12	2.28	2.44	2.6	2.4	2.2	2	1.8	1.6	1.6	1.6	1.6	1.6	1.6	1.6	1.6	1.6	1.6	1.6	1.28	0.96	0.64	0.32	0	0	0	0	0	0	0.12	0.24	0.36	0.48	0.6	0.64	0.68	0.72	0.76	0.8	0.8	0.8	0.8	0.8
3	2.8	2.6	2.4	2.2	2	2.2	2.4	2.6	2.8	3	2.8	2.6	2.4	2.2	2	2	2	2	2	2	2	2	2	2	2	1.6	1.2	0.8	0.4	0	0	0	0	0	0	0	0	0	0	0	0.2	0.4	0.6	0.8	1	1	1	1	1
2.4	2.36	2.32	2.28	2.24	2.2	2.36	2.52	2.68	2.84	3	2.8	2.6	2.4	2.2	2	1.96	1.92	1.88	1.84	1.8	1.88	1.96	2.04	2.12	2.2	1.76	1.32	0.88	0.44	0	0	0	0	0	0	0.04	0.08	0.12	0.16	0.2	0.32	0.44	0.56	0.68	0.8	0.88	0.96	1.04	1.12
1.8	1.92	2.04	2.16	2.28	2.4	2.52	2.64	2.76	2.88	3	2.8	2.6	2.4	2.2	2	1.92	1.84	1.76	1.68	1.6	1.76	1.92	2.08	2.24	2.4	1.92	1.44	0.96	0.48	0	0	0	0	0	0	0.08	0.16	0.24	0.32	0.4	0.44	0.48	0.52	0.56	0.6	0.76	0.92	1.08	1.24
1.2	1.48	1.76	2.04	2.32	2.6	2.68	2.76	2.84	2.92	3	2.8	2.6	2.4	2.2	2	1.88	1.76	1.64	1.52	1.4	1.64	1.88	2.12	2.36	2.6	2.08	1.56	1.04	0.52	0	0	0	0	0	0	0.12	0.24	0.36	0.48	0.6	0.56	0.52	0.48	0.44	0.4	0.64	0.88	1.12	1.36
0.6	1.04	1.48	1.92	2.36	2.8	2.84	2.88	2.92	2.96	3	2.8	2.6	2.4	2.2	2	1.84	1.68	1.52	1.36	1.2	1.52	1.84	2.16	2.48	2.8	2.24	1.68	1.12	0.56	0	0	0	0	0	0	0.16	0.32	0.48	0.64	0.8	0.68	0.56	0.44	0.32	0.2	0.52	0.84	1.16	1.48
0	0.6	1.2	1.8	2.4	3	3	3	3	3	3	2.8	2.6	2.4	2.2	2	1.8	1.6	1.4	1.2	1	1.4	1.8	2.2	2.6	3	2.4	1.8	1.2	0.6	0	0	0	0	0	0	0.2	0.4	0.6	0.8	1	0.8	0.6	0.4	0.2	0	0.4	0.8	1.2	1.6
0.2	0.68	1.16	1.64	2.12	2.6	2.56	2.52	2.48	2.44	2.4	2.24	2.08	1.92	1.76	1.6	1.52	1.44	1.36	1.28	1.2	1.44	1.68	1.92	2.16	2.4	2	1.6	1.2	0.8	0.4	0.4	0.4	0.4	0.4	0.4	0.48	0.56	0.64	0.72	0.8	0.72	0.64	0.56	0.48	0.4	0.72	1.04	1.36	1.68
0.4	0.76	1.12	1.48	1.84	2.2	2.12	2.04	1.96	1.88	1.8	1.68	1.56	1.44	1.32	1.2	1.24	1.28	1.32	1.36	1.4	1.48	1.56	1.64	1.72	1.8	1.6	1.4	1.2	1	0.8	0.8	0.8	0.8	0.8	0.8	0.76	0.72	0.68	0.64	0.6	0.64	0.68	0.72	0.76	0.8	1.04	1.28	1.52	1.76
0.6	0.84	1.08	1.32	1.56	1.8	1.68	1.56	1.44	1.32	1.2	1.12	1.04	0.96	0.88	0.8	0.96	1.12	1.28	1.44	1.6	1.52	1.44	1.36	1.28	1.2	1.2	1.2	1.2	1.2	1.2	1.2	1.2	1.2	1.2	1.2	1.04	0.88	0.72	0.56	0.4	0.56	0.72	0.88	1.04	1.2	1.36	1.52	1.68	1.84
0.8	0.92	1.04	1.16	1.28	1.4	1.24	1.08	0.92	0.76	0.6	0.56	0.52	0.48	0.44	0.4	0.68	0.96	1.24	1.52	1.8	1.56	1.32	1.08	0.84	0.6	0.8	1	1.2	1.4	1.6	1.6	1.6	1.6	1.6	1.6	1.32	1.04	0.76	0.48	0.2	0.48	0.76	1.04	1.32	1.6	1.68	1.76	1.84	1.92
1	1	1	1	1	1	0.8	0.6	0.4	0.2	0	0	0	0	0	0	0.4	0.8	1.2	1.6	2	1.6	1.2	0.8	0.4	0	0.4	0.8	1.2	1.6	2	2	2	2	2	2	1.6	1.2	0.8	0.4	0	0.4	0.8	1.2	1.6	2	2	2	2	2
0.8	0.8	0.8	0.8	0.8	0.8	0.64	0.48	0.32	0.16	0	0.12	0.24	0.36	0.48	0.6	0.88	1.16	1.44	1.72	2	1.68	1.36	1.04	0.72	0.4	0.76	1.12	1.48	1.84	2.2	2.08	1.96	1.84	1.72	1.6	1.28	0.96	0.64	0.32	0	0.36	0.72	1.08	1.44	1.8	1.8	1.8	1.8	1.8
0.6	0.6	0.6	0.6	0.6	0.6	0.48	0.36	0.24	0.12	0	0.24	0.48	0.72	0.96	1.2	1.36	1.52	1.68	1.84	2	1.76	1.52	1.28	1.04	0.8	1.12	1.44	1.76	2.08	2.4	2.16	1.92	1.68	1.44	1.2	0.96	0.72	0.48	0.24	0	0.32	0.64	0.96	1.28	1.6	1.6	1.6	1.6	1.6
0.4	0.4	0.4	0.4	0.4	0.4	0.32	0.24	0.16	0.08	0	0.36	0.72	1.08	1.44	1.8	1.84	1.88	1.92	1.96	2	1.84	1.68	1.52	1.36	1.2	1.48	1.76	2.04	2.32	2.6	2.24	1.88	1.52	1.16	0.8	0.64	0.48	0.32	0.16	0	0.28	0.56	0.84	1.12	1.4	1.4	1.4	1.4	1.4
0.2	0.2	0.2	0.2	0.2	0.2	0.16	0.12	0.08	0.04	0	0.48	0.96	1.44	1.92	2.4	2.32	2.24	2.16	2.08	2	1.92	1.84	1.76	1.68	1.6	1.84	2.08	2.32	2.56	2.8	2.32	1.84	1.36	0.88	0.4	0.32	0.24	0.16	0.08	0	0.24	0.48	0.72	0.96	1.2	1.2	1.2	1.2	1.2
0	0	0	0	0	0	0	0	0	0	0	0.6	1.2	1.8	2.4	3	2.8	2.6	2.4	2.2	2	2	2	2	2	2	2.2	2.4	2.6	2.8	3	2.4	1.8	1.2	0.6	0	0	0	0	0	0	0.2	0.4	0.6	0.8	1	1	1	1	1
0	0.04	0.08	0.12	0.16	0.2	0.16	0.12	0.08	0.04	0	0.48	0.96	1.44	1.92	2.4	2.32	2.24	2.16	2.08	2	1.96	1.92	1.88	1.84	1.8	1.96	2.12	2.28	2.44	2.6	2.24	1.88	1.52	1.16	0.8	0.8	0.8	0.8	0.8	0.8	0.92	1.04	1.16	1.28	1.4	1.32	1.24	1.16	1.08
0	0.08	0.16	0.24	0.32	0.4	0.32	0.24	0.16	0.08	0	0.36	0.72	1.08	1.44	1.8	1.84	1.88	1.92	1.96	2	1.92	1.84	1.76	1.68	1.6	1.72	1.84	1.96	2.08	2.2	2.08	1.96	1.84	1.72	1.6	1.6	1.6	1.6	1.6	1.6	1.64	1.68	1.72	1.76	1.8	1.64	1.48	1.32	1.16
0	0.12	0.24	0.36	0.48	0.6	0.48	0.36	0.24	0.12	0	0.24	0.48	0.72	0.96	1.2	1.36	1.52	1.68	1.84	2	1.88	1.76	1.64	1.52	1.4	1.48	1.56	1.64	1.72	1.8	1.92	2.04	2.16	2.28	2.4	2.4	2.4	2.4	2.4	2.4	2.36	2.32	2.28	2.24	2.2	1.96	1.72	1.48	1.24
0	0.16	0.32	0.48	0.64	0.8	0.64	0.48	0.32	0.16	0	0.12	0.24	0.36	0.48	0.6	0.88	1.16	1.44	1.72	2	1.84	1.68	1.52	1.36	1.2	1.24	1.28	1.32	1.36	1.4	1.76	2.12	2.48	2.84	3.2	3.2	3.2	3.2	3.2	3.2	3.08	2.96	2.84	2.72	2.6	2.28	1.96	1.64	1.32
0	0.2	0.4	0.6	0.8	1	0.8	0.6	0.4	0.2	0	0	0	0	0	0	0.4	0.8	1.2	1.6	2	1.8	1.6	1.4	1.2	1	1	1	1	1	1	1.6	2.2	2.8	3.4	4	4	4	4	4	4	3.8	3.6	3.4	3.2	3	2.6	2.2	1.8	1.4
0	0.24	0.48	0.72	0.96	1.2	0.96	0.72	0.48	0.24	0	0	0	0	0	0	0.4	0.8	1.2	1.6	2	1.76	1.52	1.28	1.04	0.8	0.8	0.8	0.8	0.8	0.8	1.28	1.76	2.24	2.72	3.2	3.2	3.2	3.2	3.2	3.2	3.08	2.96	2.84	2.72	2.6	2.4	2.2	2	1.8
0	0.28	0.56	0.84	1.12	1.4	1.12	0.84	0.56	0.28	0	0	0	0	0	0	0.4	0.8	1.2	1.6	2	1.72	1.44	1.16	0.88	0.6	0.6	0.6	0.6	0.6	0.6	0.96	1.32	1.68	2.04	2.4	2.4	2.4	2.4	2.4	2.4	2.36	2.32	2.28	2.24	2.2	2.2	2.2	2.2	2.2
0	0.32	0.64	0.96	1.28	1.6	1.28	0.96	0.64	0.32	0	0	0	0	0	0	0.4	0.8	1.2	1.6	2	1.68	1.36	1.04	0.72	0.4	0.4	0.4	0.4	0.4	0.4	0.64	0.88	1.12	1.36	1.6	1.6	1.6	1.6	1.6	1.6	1.64	1.68	1.72	1.76	1.8	2	2.2	2.4	2.6
0	0.36	0.72	1.08	1.44	1.8	1.44	1.08	0.72	0.36	0	0	0	0	0	0	0.4	0.8	1.2	1.6	2	1.64	1.28	0.92	0.56	0.2	0.2	0.2	0.2	0.2	0.2	0.32	0.44	0.56	0.68	0.8	0.8	0.8	0.8	0.8	0.8	0.92	1.04	1.16	1.28	1.4	1.8	2.2	2.6	3
0	0.4	0.8	1.2	1.6	2	1.6	1.2	0.8	0.4	0	0	0	0	0	0	0.4	0.8	1.2	1.6	2	1.6	1.2	0.8	0.4	0	0	0	0	0	0	0	0	0	0	0	0	0	0	0	0	0.2	0.4	0.6	0.8	1	1.6	2.2	2.8	3.4
0	0.48	0.96	1.44	1.92	2.4	2.04	1.68	1.32	0.96	0.6	0.6	0.6	0.6	0.6	0.6	0.84	1.08	1.32	1.56	1.8	1.44	1.08	0.72	0.36	0	0	0	0	0	0	0	0	0	0	0	0	0	0	0	0	0.16	0.32	0.48	0.64	0.8	1.32	1.84	2.36	2.88
0	0.56	1.12	1.68	2.24	2.8	2.48	2.16	1.84	1.52	1.2	1.2	1.2	1.2	1.2	1.2	1.28	1.36	1.44	1.52	1.6	1.28	0.96	0.64	0.32	0	0	0	0	0	0	0	0	0	0	0	0	0	0	0	0	0.12	0.24	0.36	0.48	0.6	1.04	1.48	1.92	2.36
0	0.64	1.28	1.92	2.56	3.2	2.92	2.64	2.36	2.08	1.8	1.8	1.8	1.8	1.8	1.8	1.72	1.64	1.56	1.48	1.4	1.12	0.84	0.56	0.28	0	0	0	0	0	0	0	0	0	0	0	0	0	0	0	0	0.08	0.16	0.24	0.32	0.4	0.76	1.12	1.48	1.84
0	0.72	1.44	2.16	2.88	3.6	3.36	3.12	2.88	2.64	2.4	2.4	2.4	2.4	2.4	2.4	2.16	1.92	1.68	1.44	1.2	0.96	0.72	0.48	0.24	0	0	0	0	0	0	0	0	0	0	0	0	0	0	0	0	0.04	0.08	0.12	0.16	0.2	0.48	0.76	1.04	1.32
0	0.8	1.6	2.4	3.2	4	3.8	3.6	3.4	3.2	3	3	3	3	3	3	2.6	2.2	1.8	1.4	1	0.8	0.6	0.4	0.2	0	0	0	0	0	0	0	0	0	0	0	0	0	0	0	0	0	0	0	0	0	0.2	0.4	0.6	0.8
0	0.64	1.28	1.92	2.56	3.2	3.16	3.12	3.08	3.04	3	2.92	2.84	2.76	2.68	2.6	2.32	2.04	1.76	1.48	1.2	1	0.8	0.6	0.4	0.2	0.16	0.12	0.08	0.04	0	0.12	0.24	0.36	0.48	0.6	0.48	0.36	0.24	0.12	0	0.04	0.08	0.12	0.16	0.2	0.4	0.6	0.8	1
0	0.48	0.96	1.44	1.92	2.4	2.52	2.64	2.76	2.88	3	2.84	2.68	2.52	2.36	2.2	2.04	1.88	1.72	1.56	1.4	1.2	1	0.8	0.6	0.4	0.32	0.24	0.16	0.08	0	0.24	0.48	0.72	0.96	1.2	0.96	0.72	0.48	0.24	0	0.08	0.16	0.24	0.32	0.4	0.6	0.8	1	1.2
0	0.32	0.64	0.96	1.28	1.6	1.88	2.16	2.44	2.72	3	2.76	2.52	2.28	2.04	1.8	1.76	1.72	1.68	1.64	1.6	1.4	1.2	1	0.8	0.6	0.48	0.36	0.24	0.12	0	0.36	0.72	1.08	1.44	1.8	1.44	1.08	0.72	0.36	0	0.12	0.24	0.36	0.48	0.6	0.8	1	1.2	1.4
0	0.16	0.32	0.48	0.64	0.8	1.24	1.68	2.12	2.56	3	2.68	2.36	2.04	1.72	1.4	1.48	1.56	1.64	1.72	1.8	1.6	1.4	1.2	1	0.8	0.64	0.48	0.32	0.16	0	0.48	0.96	1.44	1.92	2.4	1.92	1.44	0.96	0.48	0	0.16	0.32	0.48	0.64	0.8	1	1.2	1.4	1.6
0	0	0	0	0	0	0.6	1.2	1.8	2.4	3	2.6	2.2	1.8	1.4	1	1.2	1.4	1.6	1.8	2	1.8	1.6	1.4	1.2	1	0.8	0.6	0.4	0.2	0	0.6	1.2	1.8	2.4	3	2.4	1.8	1.2	0.6	0	0.2	0.4	0.6	0.8	1	1.2	1.4	1.6	1.8
0	0.12	0.24	0.36	0.48	0.6	0.96	1.32	1.68	2.04	2.4	2.16	1.92	1.68	1.44	1.2	1.36	1.52	1.68	1.84	2	1.84	1.68	1.52	1.36	1.2	1	0.8	0.6	0.4	0.2	0.72	1.24	1.76	2.28	2.8	2.28	1.76	1.24	0.72	0.2	0.4	0.6	0.8	1	1.2	1.28	1.36	1.44	1.52
0	0.24	0.48	0.72	0.96	1.2	1.32	1.44	1.56	1.68	1.8	1.72	1.64	1.56	1.48	1.4	1.52	1.64	1.76	1.88	2	1.88	1.76	1.64	1.52	1.4	1.2	1	0.8	0.6	0.4	0.84	1.28	1.72	2.16	2.6	2.16	1.72	1.28	0.84	0.4	0.6	0.8	1	1.2	1.4	1.36	1.32	1.28	1.24
0	0.36	0.72	1.08	1.44	1.8	1.68	1.56	1.44	1.32	1.2	1.28	1.36	1.44	1.52	1.6	1.68	1.76	1.84	1.92	2	1.92	1.84	1.76	1.68	1.6	1.4	1.2	1	0.8	0.6	0.96	1.32	1.68	2.04	2.4	2.04	1.68	1.32	0.96	0.6	0.8	1	1.2	1.4	1.6	1.44	1.28	1.12	0.96
0	0.48	0.96	1.44	1.92	2.4	2.04	1.68	1.32	0.96	0.6	0.84	1.08	1.32	1.56	1.8	1.84	1.88	1.92	1.96	2	1.96	1.92	1.88	1.84	1.8	1.6	1.4	1.2	1	0.8	1.08	1.36	1.64	1.92	2.2	1.92	1.64	1.36	1.08	0.8	1	1.2	1.4	1.6	1.8	1.52	1.24	0.96	0.68
0	0.6	1.2	1.8	2.4	3	2.4	1.8	1.2	0.6	0	0.4	0.8	1.2	1.6	2	2	2	2	2	2	2	2	2	2	2	1.8	1.6	1.4	1.2	1	1.2	1.4	1.6	1.8	2	1.8	1.6	1.4	1.2	1	1.2	1.4	1.6	1.8	2	1.6	1.2	0.8	0.4
0.2	0.72	1.24	1.76	2.28	2.8	2.28	1.76	1.24	0.72	0.2	0.48	0.76	1.04	1.32	1.6	1.64	1.68	1.72	1.76	1.8	1.88	1.96	2.04	2.12	2.2	2	1.8	1.6	1.4	1.2	1.32	1.44	1.56	1.68	1.8	1.76	1.72	1.68	1.64	1.6	1.6	1.6	1.6	1.6	1.6	1.32	1.04	0.76	0.48
0.4	0.84	1.28	1.72	2.16	2.6	2.16	1.72	1.28	0.84	0.4	0.56	0.72	0.88	1.04	1.2	1.28	1.36	1.44	1.52	1.6	1.76	1.92	2.08	2.24	2.4	2.2	2	1.8	1.6	1.4	1.44	1.48	1.52	1.56	1.6	1.72	1.84	1.96	2.08	2.2	2	1.8	1.6	1.4	1.2	1.04	0.88	0.72	0.56
0.6	0.96	1.32	1.68	2.04	2.4	2.04	1.68	1.32	0.96	0.6	0.64	0.68	0.72	0.76	0.8	0.92	1.04	1.16	1.28	1.4	1.64	1.88	2.12	2.36	2.6	2.4	2.2	2	1.8	1.6	1.56	1.52	1.48	1.44	1.4	1.68	1.96	2.24	2.52	2.8	2.4	2	1.6	1.2	0.8	0.76	0.72	0.68	0.64
0.8	1.08	1.36	1.64	1.92	2.2	1.92	1.64	1.36	1.08	0.8	0.72	0.64	0.56	0.48	0.4	0.56	0.72	0.88	1.04	1.2	1.52	1.84	2.16	2.48	2.8	2.6	2.4	2.2	2	1.8	1.68	1.56	1.44	1.32	1.2	1.64	2.08	2.52	2.96	3.4	2.8	2.2	1.6	1	0.4	0.48	0.56	0.64	0.72
1	1.2	1.4	1.6	1.8	2	1.8	1.6	1.4	1.2	1	0.8	0.6	0.4	0.2	0	0.2	0.4	0.6	0.8	1	1.4	1.8	2.2	2.6	3	2.8	2.6	2.4	2.2	2	1.8	1.6	1.4	1.2	1	1.6	2.2	2.8	3.4	4	3.2	2.4	1.6	0.8	0	0.2	0.4	0.6	0.8
1	1.12	1.24	1.36	1.48	1.6	1.44	1.28	1.12	0.96	0.8	0.64	0.48	0.32	0.16	0	0.28	0.56	0.84	1.12	1.4	1.6	1.8	2	2.2	2.4	2.24	2.08	1.92	1.76	1.6	1.56	1.52	1.48	1.44	1.4	1.76	2.12	2.48	2.84	3.2	2.64	2.08	1.52	0.96	0.4	0.64	0.88	1.12	1.36
1	1.04	1.08	1.12	1.16	1.2	1.08	0.96	0.84	0.72	0.6	0.48	0.36	0.24	0.12	0	0.36	0.72	1.08	1.44	1.8	1.8	1.8	1.8	1.8	1.8	1.68	1.56	1.44	1.32	1.2	1.32	1.44	1.56	1.68	1.8	1.92	2.04	2.16	2.28	2.4	2.08	1.76	1.44	1.12	0.8	1.08	1.36	1.64	1.92
1	0.96	0.92	0.88	0.84	0.8	0.72	0.64	0.56	0.48	0.4	0.32	0.24	0.16	0.08	0	0.44	0.88	1.32	1.76	2.2	2	1.8	1.6	1.4	1.2	1.12	1.04	0.96	0.88	0.8	1.08	1.36	1.64	1.92	2.2	2.08	1.96	1.84	1.72	1.6	1.52	1.44	1.36	1.28	1.2	1.52	1.84	2.16	2.48
1	0.88	0.76	0.64	0.52	0.4	0.36	0.32	0.28	0.24	0.2	0.16	0.12	0.08	0.04	0	0.52	1.04	1.56	2.08	2.6	2.2	1.8	1.4	1	0.6	0.56	0.52	0.48	0.44	0.4	0.84	1.28	1.72	2.16	2.6	2.24	1.88	1.52	1.16	0.8	0.96	1.12	1.28	1.44	1.6	1.96	2.32	2.68	3.04
1	0.8	0.6	0.4	0.2	0	0	0	0	0	0	0	0	0	0	0	0.6	1.2	1.8	2.4	3	2.4	1.8	1.2	0.6	0	0	0	0	0	0	0.6	1.2	1.8	2.4	3	2.4	1.8	1.2	0.6	0	0.4	0.8	1.2	1.6	2	2.4	2.8	3.2	3.6
0.8	0.8	0.8	0.8	0.8	0.8	0.72	0.64	0.56	0.48	0.4	0.44	0.48	0.52	0.56	0.6	0.96	1.32	1.68	2.04	2.4	1.92	1.44	0.96	0.48	0	0.08	0.16	0.24	0.32	0.4	0.88	1.36	1.84	2.32	2.8	2.32	1.84	1.36	0.88	0.4	0.64	0.88	1.12	1.36	1.6	2.04	2.48	2.92	3.36
0.6	0.8	1	1.2	1.4	1.6	1.44	1.28	1.12	0.96	0.8	0.88	0.96	1.04	1.12	1.2	1.32	1.44	1.56	1.68	1.8	1.44	1.08	0.72	0.36	0	0.16	0.32	0.48	0.64	0.8	1.16	1.52	1.88	2.24	2.6	2.24	1.88	1.52	1.16	0.8	0.88	0.96	1.04	1.12	1.2	1.68	2.16	2.64	3.12
0.4	0.8	1.2	1.6	2	2.4	2.16	1.92	1.68	1.44	1.2	1.32	1.44	1.56	1.68	1.8	1.68	1.56	1.44	1.32	1.2	0.96	0.72	0.48	0.24	0	0.24	0.48	0.72	0.96	1.2	1.44	1.68	1.92	2.16	2.4	2.16	1.92	1.68	1.44	1.2	1.12	1.04	0.96	0.88	0.8	1.32	1.84	2.36	2.88
0.2	0.8	1.4	2	2.6	3.2	2.88	2.56	2.24	1.92	1.6	1.76	1.92	2.08	2.24	2.4	2.04	1.68	1.32	0.96	0.6	0.48	0.36	0.24	0.12	0	0.32	0.64	0.96	1.28	1.6	1.72	1.84	1.96	2.08	2.2	2.08	1.96	1.84	1.72	1.6	1.36	1.12	0.88	0.64	0.4	0.96	1.52	2.08	2.64
0	0.8	1.6	2.4	3.2	4	3.6	3.2	2.8	2.4	2	2.2	2.4	2.6	2.8	3	2.4	1.8	1.2	0.6	0	0	0	0	0	0	0.4	0.8	1.2	1.6	2	2	2	2	2	2	2	2	2	2	2	1.6	1.2	0.8	0.4	0	0.6	1.2	1.8	2.4
0.2	0.88	1.56	2.24	2.92	3.6	3.2	2.8	2.4	2	1.6	1.8	2	2.2	2.4	2.6	2.12	1.64	1.16	0.68	0.2	0.16	0.12	0.08	0.04	0	0.32	0.64	0.96	1.28	1.6	1.6	1.6	1.6	1.6	1.6	1.64	1.68	1.72	1.76	1.8	1.52	1.24	0.96	0.68	0.4	0.8	1.2	1.6	2
0.4	0.96	1.52	2.08	2.64	3.2	2.8	2.4	2	1.6	1.2	1.4	1.6	1.8	2	2.2	1.84	1.48	1.12	0.76	0.4	0.32	0.24	0.16	0.08	0	0.24	0.48	0.72	0.96	1.2	1.2	1.2	1.2	1.2	1.2	1.28	1.36	1.44	1.52	1.6	1.44	1.28	1.12	0.96	0.8	1	1.2	1.4	1.6
0.6	1.04	1.48	1.92	2.36	2.8	2.4	2	1.6	1.2	0.8	1	1.2	1.4	1.6	1.8	1.56	1.32	1.08	0.84	0.6	0.48	0.36	0.24	0.12	0	0.16	0.32	0.48	0.64	0.8	0.8	0.8	0.8	0.8	0.8	0.92	1.04	1.16	1.28	1.4	1.36	1.32	1.28	1.24	1.2	1.2	1.2	1.2	1.2
0.8	1.12	1.44	1.76	2.08	2.4	2	1.6	1.2	0.8	0.4	0.6	0.8	1	1.2	1.4	1.28	1.16	1.04	0.92	0.8	0.64	0.48	0.32	0.16	0	0.08	0.16	0.24	0.32	0.4	0.4	0.4	0.4	0.4	0.4	0.56	0.72	0.88	1.04	1.2	1.28	1.36	1.44	1.52	1.6	1.4	1.2	1	0.8
1	1.2	1.4	1.6	1.8	2	1.6	1.2	0.8	0.4	0	0.2	0.4	0.6	0.8	1	1	1	1	1	1	0.8	0.6	0.4	0.2	0	0	0	0	0	0	0	0	0	0	0	0.2	0.4	0.6	0.8	1	1.2	1.4	1.6	1.8	2	1.6	1.2	0.8	0.4
1	1.16	1.32	1.48	1.64	1.8	1.52	1.24	0.96	0.68	0.4	0.52	0.64	0.76	0.88	1	1.04	1.08	1.12	1.16	1.2	0.96	0.72	0.48	0.24	0	0	0	0	0	0	0.04	0.08	0.12	0.16	0.2	0.4	0.6	0.8	1	1.2	1.36	1.52	1.68	1.84	2	1.68	1.36	1.04	0.72
1	1.12	1.24	1.36	1.48	1.6	1.44	1.28	1.12	0.96	0.8	0.84	0.88	0.92	0.96	1	1.08	1.16	1.24	1.32	1.4	1.12	0.84	0.56	0.28	0	0	0	0	0	0	0.08	0.16	0.24	0.32	0.4	0.6	0.8	1	1.2	1.4	1.52	1.64	1.76	1.88	2	1.76	1.52	1.28	1.04
1	1.08	1.16	1.24	1.32	1.4	1.36	1.32	1.28	1.24	1.2	1.16	1.12	1.08	1.04	1	1.12	1.24	1.36	1.48	1.6	1.28	0.96	0.64	0.32	0	0	0	0	0	0	0.12	0.24	0.36	0.48	0.6	0.8	1	1.2	1.4	1.6	1.68	1.76	1.84	1.92	2	1.84	1.68	1.52	1.36
1	1.04	1.08	1.12	1.16	1.2	1.28	1.36	1.44	1.52	1.6	1.48	1.36	1.24	1.12	1	1.16	1.32	1.48	1.64	1.8	1.44	1.08	0.72	0.36	0	0	0	0	0	0	0.16	0.32	0.48	0.64	0.8	1	1.2	1.4	1.6	1.8	1.84	1.88	1.92	1.96	2	1.92	1.84	1.76	1.68
1	1	1	1	1	1	1.2	1.4	1.6	1.8	2	1.8	1.6	1.4	1.2	1	1.2	1.4	1.6	1.8	2	1.6	1.2	0.8	0.4	0	0	0	0	0	0	0.2	0.4	0.6	0.8	1	1.2	1.4	1.6	1.8	2	2	2	2	2	2	2	2	2	2
0.8	0.8	0.8	0.8	0.8	0.8	1.04	1.28	1.52	1.76	2	1.76	1.52	1.28	1.04	0.8	0.96	1.12	1.28	1.44	1.6	1.28	0.96	0.64	0.32	0	0	0	0	0	0	0.32	0.64	0.96	1.28	1.6	1.68	1.76	1.84	1.92	2	1.96	1.92	1.88	1.84	1.8	1.88	1.96	2.04	2.12
0.6	0.6	0.6	0.6	0.6	0.6	0.88	1.16	1.44	1.72	2	1.72	1.44	1.16	0.88	0.6	0.72	0.84	0.96	1.08	1.2	0.96	0.72	0.48	0.24	0	0	0	0	0	0	0.44	0.88	1.32	1.76	2.2	2.16	2.12	2.08	2.04	2	1.92	1.84	1.76	1.68	1.6	1.76	1.92	2.08	2.24
0.4	0.4	0.4	0.4	0.4	0.4	0.72	1.04	1.36	1.68	2	1.68	1.36	1.04	0.72	0.4	0.48	0.56	0.64	0.72	0.8	0.64	0.48	0.32	0.16	0	0	0	0	0	0	0.56	1.12	1.68	2.24	2.8	2.64	2.48	2.32	2.16	2	1.88	1.76	1.64	1.52	1.4	1.64	1.88	2.12	2.36
0.2	0.2	0.2	0.2	0.2	0.2	0.56	0.92	1.28	1.64	2	1.64	1.28	0.92	0.56	0.2	0.24	0.28	0.32	0.36	0.4	0.32	0.24	0.16	0.08	0	0	0	0	0	0	0.68	1.36	2.04	2.72	3.4	3.12	2.84	2.56	2.28	2	1.84	1.68	1.52	1.36	1.2	1.52	1.84	2.16	2.48
0	0	0	0	0	0	0.4	0.8	1.2	1.6	2	1.6	1.2	0.8	0.4	0	0	0	0	0	0	0	0	0	0	0	0	0	0	0	0	0.8	1.6	2.4	3.2	4	3.6	3.2	2.8	2.4	2	1.8	1.6	1.4	1.2	1	1.4	1.8	2.2	2.6
0.2	0.36	0.52	0.68	0.84	1	1.12	1.24	1.36	1.48	1.6	1.36	1.12	0.88	0.64	0.4	0.36	0.32	0.28	0.24	0.2	0.28	0.36	0.44	0.52	0.6	0.52	0.44	0.36	0.28	0.2	0.84	1.48	2.12	2.76	3.4	3.16	2.92	2.68	2.44	2.2	2.04	1.88	1.72	1.56	1.4	1.6	1.8	2	2.2
0.4	0.72	1.04	1.36	1.68	2	1.84	1.68	1.52	1.36	1.2	1.12	1.04	0.96	0.88	0.8	0.72	0.64	0.56	0.48	0.4	0.56	0.72	0.88	1.04	1.2	1.04	0.88	0.72	0.56	0.4	0.88	1.36	1.84	2.32	2.8	2.72	2.64	2.56	2.48	2.4	2.28	2.16	2.04	1.92	1.8	1.8	1.8	1.8	1.8
0.6	1.08	1.56	2.04	2.52	3	2.56	2.12	1.68	1.24	0.8	0.88	0.96	1.04	1.12	1.2	1.08	0.96	0.84	0.72	0.6	0.84	1.08	1.32	1.56	1.8	1.56	1.32	1.08	0.84	0.6	0.92	1.24	1.56	1.88	2.2	2.28	2.36	2.44	2.52	2.6	2.52	2.44	2.36	2.28	2.2	2	1.8	1.6	1.4
0.8	1.44	2.08	2.72	3.36	4	3.28	2.56	1.84	1.12	0.4	0.64	0.88	1.12	1.36	1.6	1.44	1.28	1.12	0.96	0.8	1.12	1.44	1.76	2.08	2.4	2.08	1.76	1.44	1.12	0.8	0.96	1.12	1.28	1.44	1.6	1.84	2.08	2.32	2.56	2.8	2.76	2.72	2.68	2.64	2.6	2.2	1.8	1.4	1
1	1.8	2.6	3.4	4.2	5	4	3	2	1	0	0.4	0.8	1.2	1.6	2	1.8	1.6	1.4	1.2	1	1.4	1.8	2.2	2.6	3	2.6	2.2	1.8	1.4	1	1	1	1	1	1	1.4	1.8	2.2	2.6	3	3	3	3	3	3	2.4	1.8	1.2	0.6
0.8	1.52	2.24	2.96	3.68	4.4	3.6	2.8	2	1.2	0.4	0.68	0.96	1.24	1.52	1.8	1.6	1.4	1.2	1	0.8	1.12	1.44	1.76	2.08	2.4	2.12	1.84	1.56	1.28	1	0.96	0.92	0.88	0.84	0.8	1.16	1.52	1.88	2.24	2.6	2.68	2.76	2.84	2.92	3	2.4	1.8	1.2	0.6
0.6	1.24	1.88	2.52	3.16	3.8	3.2	2.6	2	1.4	0.8	0.96	1.12	1.28	1.44	1.6	1.4	1.2	1	0.8	0.6	0.84	1.08	1.32	1.56	1.8	1.64	1.48	1.32	1.16	1	0.92	0.84	0.76	0.68	0.6	0.92	1.24	1.56	1.88	2.2	2.36	2.52	2.68	2.84	3	2.4	1.8	1.2	0.6
0.4	0.96	1.52	2.08	2.64	3.2	2.8	2.4	2	1.6	1.2	1.24	1.28	1.32	1.36	1.4	1.2	1	0.8	0.6	0.4	0.56	0.72	0.88	1.04	1.2	1.16	1.12	1.08	1.04	1	0.88	0.76	0.64	0.52	0.4	0.68	0.96	1.24	1.52	1.8	2.04	2.28	2.52	2.76	3	2.4	1.8	1.2	0.6
0.2	0.68	1.16	1.64	2.12	2.6	2.4	2.2	2	1.8	1.6	1.52	1.44	1.36	1.28	1.2	1	0.8	0.6	0.4	0.2	0.28	0.36	0.44	0.52	0.6	0.68	0.76	0.84	0.92	1	0.84	0.68	0.52	0.36	0.2	0.44	0.68	0.92	1.16	1.4	1.72	2.04	2.36	2.68	3	2.4	1.8	1.2	0.6
0	0.4	0.8	1.2	1.6	2	2	2	2	2	2	1.8	1.6	1.4	1.2	1	0.8	0.6	0.4	0.2	0	0	0	0	0	0	0.2	0.4	0.6	0.8	1	0.8	0.6	0.4	0.2	0	0.2	0.4	0.6	0.8	1	1.4	1.8	2.2	2.6	3	2.4	1.8	1.2	0.6
0.2	0.6	1	1.4	1.8	2.2	2.08	1.96	1.84	1.72	1.6	1.44	1.28	1.12	0.96	0.8	0.64	0.48	0.32	0.16	0	0	0	0	0	0	0.24	0.48	0.72	0.96	1.2	1.04	0.88	0.72	0.56	0.4	0.56	0.72	0.88	1.04	1.2	1.52	1.84	2.16	2.48	2.8	2.24	1.68	1.12	0.56
0.4	0.8	1.2	1.6	2	2.4	2.16	1.92	1.68	1.44	1.2	1.08	0.96	0.84	0.72	0.6	0.48	0.36	0.24	0.12	0	0	0	0	0	0	0.28	0.56	0.84	1.12	1.4	1.28	1.16	1.04	0.92	0.8	0.92	1.04	1.16	1.28	1.4	1.64	1.88	2.12	2.36	2.6	2.08	1.56	1.04	0.52
0.6	1	1.4	1.8	2.2	2.6	2.24	1.88	1.52	1.16	0.8	0.72	0.64	0.56	0.48	0.4	0.32	0.24	0.16	0.08	0	0	0	0	0	0	0.32	0.64	0.96	1.28	1.6	1.52	1.44	1.36	1.28	1.2	1.28	1.36	1.44	1.52	1.6	1.76	1.92	2.08	2.24	2.4	1.92	1.44	0.96	0.48
0.8	1.2	1.6	2	2.4	2.8	2.32	1.84	1.36	0.88	0.4	0.36	0.32	0.28	0.24	0.2	0.16	0.12	0.08	0.04	0	0	0	0	0	0	0.36	0.72	1.08	1.44	1.8	1.76	1.72	1.68	1.64	1.6	1.64	1.68	1.72	1.76	1.8	1.88	1.96	2.04	2.12	2.2	1.76	1.32	0.88	0.44
1	1.4	1.8	2.2	2.6	3	2.4	1.8	1.2	0.6	0	0	0	0	0	0	0	0	0	0	0	0	0	0	0	0	0.4	0.8	1.2	1.6	2	2	2	2	2	2	2	2	2	2	2	2	2	2	2	2	1.6	1.2	0.8	0.4
0.8	1.12	1.44	1.76	2.08	2.4	2	1.6	1.2	0.8	0.4	0.36	0.32	0.28	0.24	0.2	0.28	0.36	0.44	0.52	0.6	0.48	0.36	0.24	0.12	0	0.32	0.64	0.96	1.28	1.6	1.6	1.6	1.6	1.6	1.6	1.72	1.84	1.96	2.08	2.2	2.12	2.04	1.96	1.88	1.8	1.44	1.08	0.72	0.36
0.6	0.84	1.08	1.32	1.56	1.8	1.6	1.4	1.2	1	0.8	0.72	0.64	0.56	0.48	0.4	0.56	0.72	0.88	1.04	1.2	0.96	0.72	0.48	0.24	0	0.24	0.48	0.72	0.96	1.2	1.2	1.2	1.2	1.2	1.2	1.44	1.68	1.92	2.16	2.4	2.24	2.08	1.92	1.76	1.6	1.28	0.96	0.64	0.32
0.4	0.56	0.72	0.88	1.04	1.2	1.2	1.2	1.2	1.2	1.2	1.08	0.96	0.84	0.72	0.6	0.84	1.08	1.32	1.56	1.8	1.44	1.08	0.72	0.36	0	0.16	0.32	0.48	0.64	0.8	0.8	0.8	0.8	0.8	0.8	1.16	1.52	1.88	2.24	2.6	2.36	2.12	1.88	1.64	1.4	1.12	0.84	0.56	0.28
0.2	0.28	0.36	0.44	0.52	0.6	0.8	1	1.2	1.4	1.6	1.44	1.28	1.12	0.96	0.8	1.12	1.44	1.76	2.08	2.4	1.92	1.44	0.96	0.48	0	0.08	0.16	0.24	0.32	0.4	0.4	0.4	0.4	0.4	0.4	0.88	1.36	1.84	2.32	2.8	2.48	2.16	1.84	1.52	1.2	0.96	0.72	0.48	0.24
0	0	0	0	0	0	0.4	0.8	1.2	1.6	2	1.8	1.6	1.4	1.2	1	1.4	1.8	2.2	2.6	3	2.4	1.8	1.2	0.6	0	0	0	0	0	0	0	0	0	0	0	0.6	1.2	1.8	2.4	3	2.6	2.2	1.8	1.4	1	0.8	0.6	0.4	0.2
0	0.12	0.24	0.36	0.48	0.6	0.8	1	1.2	1.4	1.6	1.44	1.28	1.12	0.96	0.8	1.12	1.44	1.76	2.08	2.4	1.92	1.44	0.96	0.48	0	0	0	0	0	0	0	0	0	0	0	0.48	0.96	1.44	1.92	2.4	2.12	1.84	1.56	1.28	1	0.8	0.6	0.4	0.2
0	0.24	0.48	0.72	0.96	1.2	1.2	1.2	1.2	1.2	1.2	1.08	0.96	0.84	0.72	0.6	0.84	1.08	1.32	1.56	1.8	1.44	1.08	0.72	0.36	0	0	0	0	0	0	0	0	0	0	0	0.36	0.72	1.08	1.44	1.8	1.64	1.48	1.32	1.16	1	0.8	0.6	0.4	0.2
0	0.36	0.72	1.08	1.44	1.8	1.6	1.4	1.2	1	0.8	0.72	0.64	0.56	0.48	0.4	0.56	0.72	0.88	1.04	1.2	0.96	0.72	0.48	0.24	0	0	0	0	0	0	0	0	0	0	0	0.24	0.48	0.72	0.96	1.2	1.16	1.12	1.08	1.04	1	0.8	0.6	0.4	0.2
0	0.48	0.96	1.44	1.92	2.4	2	1.6	1.2	0.8	0.4	0.36	0.32	0.28	0.24	0.2	0.28	0.36	0.44	0.52	0.6	0.48	0.36	0.24	0.12	0	0	0	0	0	0	0	0	0	0	0	0.12	0.24	0.36	0.48	0.6	0.68	0.76	0.84	0.92	1	0.8	0.6	0.4	0.2
0	0.6	1.2	1.8	2.4	3	2.4	1.8	1.2	0.6	0	0	0	0	0	0	0	0	0	0	0	0	0	0	0	0	0	0	0	0	0	0	0	0	0	0	0	0	0	0	0	0.2	0.4	0.6	0.8	1	0.8	0.6	0.4	0.2
0	0.52	1.04	1.56	2.08	2.6	2.08	1.56	1.04	0.52	0	0	0	0	0	0	0.08	0.16	0.24	0.32	0.4	0.32	0.24	0.16	0.08	0	0	0	0	0	0	0	0	0	0	0	0	0	0	0	0	0.2	0.4	0.6	0.8	1	0.8	0.6	0.4	0.2
0	0.44	0.88	1.32	1.76	2.2	1.76	1.32	0.88	0.44	0	0	0	0	0	0	0.16	0.32	0.48	0.64	0.8	0.64	0.48	0.32	0.16	0	0	0	0	0	0	0	0	0	0	0	0	0	0	0	0	0.2	0.4	0.6	0.8	1	0.8	0.6	0.4	0.2
0	0.36	0.72	1.08	1.44	1.8	1.44	1.08	0.72	0.36	0	0	0	0	0	0	0.24	0.48	0.72	0.96	1.2	0.96	0.72	0.48	0.24	0	0	0	0	0	0	0	0	0	0	0	0	0	0	0	0	0.2	0.4	0.6	0.8	1	0.8	0.6	0.4	0.2
0	0.28	0.56	0.84	1.12	1.4	1.12	0.84	0.56	0.28	0	0	0	0	0	0	0.32	0.64	0.96	1.28	1.6	1.28	0.96	0.64	0.32	0	0	0	0	0	0	0	0	0	0	0	0	0	0	0	0	0.2	0.4	0.6	0.8	1	0.8	0.6	0.4	0.2
0	0.2	0.4	0.6	0.8	1	0.8	0.6	0.4	0.2	0	0	0	0	0	0	0.4	0.8	1.2	1.6	2	1.6	1.2	0.8	0.4	0	0	0	0	0	0	0	0	0	0	0	0	0	0	0	0	0.2	0.4	0.6	0.8	1	0.8	0.6	0.4	0.2
0	0.24	0.48	0.72	0.96	1.2	1	0.8	0.6	0.4	0.2	0.16	0.12	0.08	0.04	0	0.32	0.64	0.96	1.28	1.6	1.28	0.96	0.64	0.32	0	0	0	0	0	0	0	0	0	0	0	0	0	0	0	0	0.2	0.4	0.6	0.8	1	0.92	0.84	0.76	0.68
0	0.28	0.56	0.84	1.12	1.4	1.2	1	0.8	0.6	0.4	0.32	0.24	0.16	0.08	0	0.24	0.48	0.72	0.96	1.2	0.96	0.72	0.48	0.24	0	0	0	0	0	0	0	0	0	0	0	0	0	0	0	0	0.2	0.4	0.6	0.8	1	1.04	1.08	1.12	1.16
0	0.32	0.64	0.96	1.28	1.6	1.4	1.2	1	0.8	0.6	0.48	0.36	0.24	0.12	0	0.16	0.32	0.48	0.64	0.8	0.64	0.48	0.32	0.16	0	0	0	0	0	0	0	0	0	0	0	0	0	0	0	0	0.2	0.4	0.6	0.8	1	1.16	1.32	1.48	1.64
0	0.36	0.72	1.08	1.44	1.8	1.6	1.4	1.2	1	0.8	0.64	0.48	0.32	0.16	0	0.08	0.16	0.24	0.32	0.4	0.32	0.24	0.16	0.08	0	0	0	0	0	0	0	0	0	0	0	0	0	0	0	0	0.2	0.4	0.6	0.8	1	1.28	1.56	1.84	2.12
0	0.4	0.8	1.2	1.6	2	1.8	1.6	1.4	1.2	1	0.8	0.6	0.4	0.2	0	0	0	0	0	0	0	0	0	0	0	0	0	0	0	0	0	0	0	0	0	0	0	0	0	0	0.2	0.4	0.6	0.8	1	1.4	1.8	2.2	2.6
0.2	0.56	0.92	1.28	1.64	2	1.84	1.68	1.52	1.36	1.2	0.96	0.72	0.48	0.24	0	0.04	0.08	0.12	0.16	0.2	0.16	0.12	0.08	0.04	0	0.08	0.16	0.24	0.32	0.4	0.4	0.4	0.4	0.4	0.4	0.4	0.4	0.4	0.4	0.4	0.48	0.56	0.64	0.72	0.8	1.16	1.52	1.88	2.24
0.4	0.72	1.04	1.36	1.68	2	1.88	1.76	1.64	1.52	1.4	1.12	0.84	0.56	0.28	0	0.08	0.16	0.24	0.32	0.4	0.32	0.24	0.16	0.08	0	0.16	0.32	0.48	0.64	0.8	0.8	0.8	0.8	0.8	0.8	0.8	0.8	0.8	0.8	0.8	0.76	0.72	0.68	0.64	0.6	0.92	1.24	1.56	1.88
0.6	0.88	1.16	1.44	1.72	2	1.92	1.84	1.76	1.68	1.6	1.28	0.96	0.64	0.32	0	0.12	0.24	0.36	0.48	0.6	0.48	0.36	0.24	0.12	0	0.24	0.48	0.72	0.96	1.2	1.2	1.2	1.2	1.2	1.2	1.2	1.2	1.2	1.2	1.2	1.04	0.88	0.72	0.56	0.4	0.68	0.96	1.24	1.52
0.8	1.04	1.28	1.52	1.76	2	1.96	1.92	1.88	1.84	1.8	1.44	1.08	0.72	0.36	0	0.16	0.32	0.48	0.64	0.8	0.64	0.48	0.32	0.16	0	0.32	0.64	0.96	1.28	1.6	1.6	1.6	1.6	1.6	1.6	1.6	1.6	1.6	1.6	1.6	1.32	1.04	0.76	0.48	0.2	0.44	0.68	0.92	1.16
1	1.2	1.4	1.6	1.8	2	2	2	2	2	2	1.6	1.2	0.8	0.4	0	0.2	0.4	0.6	0.8	1	0.8	0.6	0.4	0.2	0	0.4	0.8	1.2	1.6	2	2	2	2	2	2	2	2	2	2	2	1.6	1.2	0.8	0.4	0	0.2	0.4	0.6	0.8
0.8	1	1.2	1.4	1.6	1.8	1.84	1.88	1.92	1.96	2	1.68	1.36	1.04	0.72	0.4	0.56	0.72	0.88	1.04	1.2	1.08	0.96	0.84	0.72	0.6	0.88	1.16	1.44	1.72	2	1.96	1.92	1.88	1.84	1.8	1.8	1.8	1.8	1.8	1.8	1.56	1.32	1.08	0.84	0.6	0.64	0.68	0.72	0.76
0.6	0.8	1	1.2	1.4	1.6	1.68	1.76	1.84	1.92	2	1.76	1.52	1.28	1.04	0.8	0.92	1.04	1.16	1.28	1.4	1.36	1.32	1.28	1.24	1.2	1.36	1.52	1.68	1.84	2	1.92	1.84	1.76	1.68	1.6	1.6	1.6	1.6	1.6	1.6	1.52	1.44	1.36	1.28	1.2	1.08	0.96	0.84	0.72
0.4	0.6	0.8	1	1.2	1.4	1.52	1.64	1.76	1.88	2	1.84	1.68	1.52	1.36	1.2	1.28	1.36	1.44	1.52	1.6	1.64	1.68	1.72	1.76	1.8	1.84	1.88	1.92	1.96	2	1.88	1.76	1.64	1.52	1.4	1.4	1.4	1.4	1.4	1.4	1.48	1.56	1.64	1.72	1.8	1.52	1.24	0.96	0.68
0.2	0.4	0.6	0.8	1	1.2	1.36	1.52	1.68	1.84	2	1.92	1.84	1.76	1.68	1.6	1.64	1.68	1.72	1.76	1.8	1.92	2.04	2.16	2.28	2.4	2.32	2.24	2.16	2.08	2	1.84	1.68	1.52	1.36	1.2	1.2	1.2	1.2	1.2	1.2	1.44	1.68	1.92	2.16	2.4	1.96	1.52	1.08	0.64
0	0.2	0.4	0.6	0.8	1	1.2	1.4	1.6	1.8	2	2	2	2	2	2	2	2	2	2	2	2.2	2.4	2.6	2.8	3	2.8	2.6	2.4	2.2	2	1.8	1.6	1.4	1.2	1	1	1	1	1	1	1.4	1.8	2.2	2.6	3	2.4	1.8	1.2	0.6
0	0.32	0.64	0.96	1.28	1.6	1.6	1.6	1.6	1.6	1.6	1.64	1.68	1.72	1.76	1.8	1.84	1.88	1.92	1.96	2	2.08	2.16	2.24	2.32	2.4	2.44	2.48	2.52	2.56	2.6	2.28	1.96	1.64	1.32	1	1.04	1.08	1.12	1.16	1.2	1.52	1.84	2.16	2.48	2.8	2.24	1.68	1.12	0.56
0	0.44	0.88	1.32	1.76	2.2	2	1.8	1.6	1.4	1.2	1.28	1.36	1.44	1.52	1.6	1.68	1.76	1.84	1.92	2	1.96	1.92	1.88	1.84	1.8	2.08	2.36	2.64	2.92	3.2	2.76	2.32	1.88	1.44	1	1.08	1.16	1.24	1.32	1.4	1.64	1.88	2.12	2.36	2.6	2.08	1.56	1.04	0.52
0	0.56	1.12	1.68	2.24	2.8	2.4	2	1.6	1.2	0.8	0.92	1.04	1.16	1.28	1.4	1.52	1.64	1.76	1.88	2	1.84	1.68	1.52	1.36	1.2	1.72	2.24	2.76	3.28	3.8	3.24	2.68	2.12	1.56	1	1.12	1.24	1.36	1.48	1.6	1.76	1.92	2.08	2.24	2.4	1.92	1.44	0.96	0.48
0	0.68	1.36	2.04	2.72	3.4	2.8	2.2	1.6	1	0.4	0.56	0.72	0.88	1.04	1.2	1.36	1.52	1.68	1.84	2	1.72	1.44	1.16	0.88	0.6	1.36	2.12	2.88	3.64	4.4	3.72	3.04	2.36	1.68	1	1.16	1.32	1.48	1.64	1.8	1.88	1.96	2.04	2.12	2.2	1.76	1.32	0.88	0.44
0	0.8	1.6	2.4	3.2	4	3.2	2.4	1.6	0.8	0	0.2	0.4	0.6	0.8	1	1.2	1.4	1.6	1.8	2	1.6	1.2	0.8	0.4	0	1	2	3	4	5	4.2	3.4	2.6	1.8	1	1.2	1.4	1.6	1.8	2	2	2	2	2	2	1.6	1.2	0.8	0.4
0	0.8	1.6	2.4	3.2	4	3.4	2.8	2.2	1.6	1	1.36	1.72	2.08	2.44	2.8	2.8	2.8	2.8	2.8	2.8	2.76	2.72	2.68	2.64	2.6	2.32	2.04	1.76	1.48	1.2	1.6	2	2.4	2.8	3.2	3.16	3.12	3.08	3.04	3	2.76	2.52	2.28	2.04	1.8	1.52	1.24	0.96	0.68
0	0.8	1.6	2.4	3.2	4	3.4	2.8	2.2	1.6	1	1.32	1.64	1.96	2.28	2.6	2.6	2.6	2.6	2.6	2.6	2.52	2.44	2.36	2.28	2.2	2.04	1.88	1.72	1.56	1.4	1.6	1.8	2	2.2	2.4	2.52	2.64	2.76	2.88	3	2.72	2.44	2.16	1.88	1.6	1.44	1.28	1.12	0.96
0	0.8	1.6	2.4	3.2	4	3.4	2.8	2.2	1.6	1	1.28	1.56	1.84	2.12	2.4	2.4	2.4	2.4	2.4	2.4	2.28	2.16	2.04	1.92	1.8	1.76	1.72	1.68	1.64	1.6	1.6	1.6	1.6	1.6	1.6	1.88	2.16	2.44	2.72	3	2.68	2.36	2.04	1.72	1.4	1.36	1.32	1.28	1.24
0	0.8	1.6	2.4	3.2	4	3.4	2.8	2.2	1.6	1	1.24	1.48	1.72	1.96	2.2	2.2	2.2	2.2	2.2	2.2	2.04	1.88	1.72	1.56	1.4	1.48	1.56	1.64	1.72	1.8	1.6	1.4	1.2	1	0.8	1.24	1.68	2.12	2.56	3	2.64	2.28	1.92	1.56	1.2	1.28	1.36	1.44	1.52
0	0.8	1.6	2.4	3.2	4	3.4	2.8	2.2	1.6	1	1.2	1.4	1.6	1.8	2	2	2	2	2	2	1.8	1.6	1.4	1.2	1	1.2	1.4	1.6	1.8	2	1.6	1.2	0.8	0.4	0	0.6	1.2	1.8	2.4	3	2.6	2.2	1.8	1.4	1	1.2	1.4	1.6	1.8
0.2	0.96	1.72	2.48	3.24	4	3.4	2.8	2.2	1.6	1	1.28	1.56	1.84	2.12	2.4	2.44	2.48	2.52	2.56	2.6	2.24	1.88	1.52	1.16	0.8	1.08	1.36	1.64	1.92	2.2	1.8	1.4	1	0.6	0.2	0.76	1.32	1.88	2.44	3	2.68	2.36	2.04	1.72	1.4	1.48	1.56	1.64	1.72
0.4	1.12	1.84	2.56	3.28	4	3.4	2.8	2.2	1.6	1	1.36	1.72	2.08	2.44	2.8	2.88	2.96	3.04	3.12	3.2	2.68	2.16	1.64	1.12	0.6	0.96	1.32	1.68	2.04	2.4	2	1.6	1.2	0.8	0.4	0.92	1.44	1.96	2.48	3	2.76	2.52	2.28	2.04	1.8	1.76	1.72	1.68	1.64
0.6	1.28	1.96	2.64	3.32	4	3.4	2.8	2.2	1.6	1	1.44	1.88	2.32	2.76	3.2	3.32	3.44	3.56	3.68	3.8	3.12	2.44	1.76	1.08	0.4	0.84	1.28	1.72	2.16	2.6	2.2	1.8	1.4	1	0.6	1.08	1.56	2.04	2.52	3	2.84	2.68	2.52	2.36	2.2	2.04	1.88	1.72	1.56
0.8	1.44	2.08	2.72	3.36	4	3.4	2.8	2.2	1.6	1	1.52	2.04	2.56	3.08	3.6	3.76	3.92	4.08	4.24	4.4	3.56	2.72	1.88	1.04	0.2	0.72	1.24	1.76	2.28	2.8	2.4	2	1.6	1.2	0.8	1.24	1.68	2.12	2.56	3	2.92	2.84	2.76	2.68	2.6	2.32	2.04	1.76	1.48
1	1.6	2.2	2.8	3.4	4	3.4	2.8	2.2	1.6	1	1.6	2.2	2.8	3.4	4	4.2	4.4	4.6	4.8	5	4	3	2	1	0	0.6	1.2	1.8	2.4	3	2.6	2.2	1.8	1.4	1	1.4	1.8	2.2	2.6	3	3	3	3	3	3	2.6	2.2	1.8	1.4
0.8	1.32	1.84	2.36	2.88	3.4	3	2.6	2.2	1.8	1.4	1.8	2.2	2.6	3	3.4	3.56	3.72	3.88	4.04	4.2	3.48	2.76	2.04	1.32	0.6	1	1.4	1.8	2.2	2.6	2.36	2.12	1.88	1.64	1.4	1.64	1.88	2.12	2.36	2.6	2.68	2.76	2.84	2.92	3	2.72	2.44	2.16	1.88
0.6	1.04	1.48	1.92	2.36	2.8	2.6	2.4	2.2	2	1.8	2	2.2	2.4	2.6	2.8	2.92	3.04	3.16	3.28	3.4	2.96	2.52	2.08	1.64	1.2	1.4	1.6	1.8	2	2.2	2.12	2.04	1.96	1.88	1.8	1.88	1.96	2.04	2.12	2.2	2.36	2.52	2.68	2.84	3	2.84	2.68	2.52	2.36
0.4	0.76	1.12	1.48	1.84	2.2	2.2	2.2	2.2	2.2	2.2	2.2	2.2	2.2	2.2	2.2	2.28	2.36	2.44	2.52	2.6	2.44	2.28	2.12	1.96	1.8	1.8	1.8	1.8	1.8	1.8	1.88	1.96	2.04	2.12	2.2	2.12	2.04	1.96	1.88	1.8	2.04	2.28	2.52	2.76	3	2.96	2.92	2.88	2.84
0.2	0.48	0.76	1.04	1.32	1.6	1.8	2	2.2	2.4	2.6	2.4	2.2	2	1.8	1.6	1.64	1.68	1.72	1.76	1.8	1.92	2.04	2.16	2.28	2.4	2.2	2	1.8	1.6	1.4	1.64	1.88	2.12	2.36	2.6	2.36	2.12	1.88	1.64	1.4	1.72	2.04	2.36	2.68	3	3.08	3.16	3.24	3.32
0	0.2	0.4	0.6	0.8	1	1.4	1.8	2.2	2.6	3	2.6	2.2	1.8	1.4	1	1	1	1	1	1	1.4	1.8	2.2	2.6	3	2.6	2.2	1.8	1.4	1	1.4	1.8	2.2	2.6	3	2.6	2.2	1.8	1.4	1	1.4	1.8	2.2	2.6	3	3.2	3.4	3.6	3.8
[truncated: 121 more columns]

## Sheet: Figure 2a 10ns
0	0.4	0.8	1.2	1.6	2	1.8	1.6	1.4	1.2	1	0.8	0.6	0.4	0.2	0	0	0	0	0	0	0	0	0	0	0	0	0	0	0	0	0.2	0.4	0.6	0.8	1	0.8	0.6	0.4	0.2	0	0	0	0	0	0	0	0	0	0
0	0.32	0.64	0.96	1.28	1.6	1.44	1.28	1.12	0.96	0.8	0.76	0.72	0.68	0.64	0.6	0.52	0.44	0.36	0.28	0.2	0.2	0.2	0.2	0.2	0.2	0.16	0.12	0.08	0.04	0	0.28	0.56	0.84	1.12	1.4	1.12	0.84	0.56	0.28	0	0	0	0	0	0	0	0	0	0
0	0.24	0.48	0.72	0.96	1.2	1.08	0.96	0.84	0.72	0.6	0.72	0.84	0.96	1.08	1.2	1.04	0.88	0.72	0.56	0.4	0.4	0.4	0.4	0.4	0.4	0.32	0.24	0.16	0.08	0	0.36	0.72	1.08	1.44	1.8	1.44	1.08	0.72	0.36	0	0	0	0	0	0	0	0	0	0
0	0.16	0.32	0.48	0.64	0.8	0.72	0.64	0.56	0.48	0.4	0.68	0.96	1.24	1.52	1.8	1.56	1.32	1.08	0.84	0.6	0.6	0.6	0.6	0.6	0.6	0.48	0.36	0.24	0.12	0	0.44	0.88	1.32	1.76	2.2	1.76	1.32	0.88	0.44	0	0	0	0	0	0	0	0	0	0
0	0.08	0.16	0.24	0.32	0.4	0.36	0.32	0.28	0.24	0.2	0.64	1.08	1.52	1.96	2.4	2.08	1.76	1.44	1.12	0.8	0.8	0.8	0.8	0.8	0.8	0.64	0.48	0.32	0.16	0	0.52	1.04	1.56	2.08	2.6	2.08	1.56	1.04	0.52	0	0	0	0	0	0	0	0	0	0
0	0	0	0	0	0	0	0	0	0	0	0.6	1.2	1.8	2.4	3	2.6	2.2	1.8	1.4	1	1	1	1	1	1	0.8	0.6	0.4	0.2	0	0.6	1.2	1.8	2.4	3	2.4	1.8	1.2	0.6	0	0	0	0	0	0	0	0	0	0
0	0	0	0	0	0	0.04	0.08	0.12	0.16	0.2	0.64	1.08	1.52	1.96	2.4	2.12	1.84	1.56	1.28	1	0.96	0.92	0.88	0.84	0.8	0.72	0.64	0.56	0.48	0.4	0.8	1.2	1.6	2	2.4	1.92	1.44	0.96	0.48	0	0	0	0	0	0	0	0	0	0
0	0	0	0	0	0	0.08	0.16	0.24	0.32	0.4	0.68	0.96	1.24	1.52	1.8	1.64	1.48	1.32	1.16	1	0.92	0.84	0.76	0.68	0.6	0.64	0.68	0.72	0.76	0.8	1	1.2	1.4	1.6	1.8	1.44	1.08	0.72	0.36	0	0	0	0	0	0	0	0	0	0
0	0	0	0	0	0	0.12	0.24	0.36	0.48	0.6	0.72	0.84	0.96	1.08	1.2	1.16	1.12	1.08	1.04	1	0.88	0.76	0.64	0.52	0.4	0.56	0.72	0.88	1.04	1.2	1.2	1.2	1.2	1.2	1.2	0.96	0.72	0.48	0.24	0	0	0	0	0	0	0	0	0	0
0	0	0	0	0	0	0.16	0.32	0.48	0.64	0.8	0.76	0.72	0.68	0.64	0.6	0.68	0.76	0.84	0.92	1	0.84	0.68	0.52	0.36	0.2	0.48	0.76	1.04	1.32	1.6	1.4	1.2	1	0.8	0.6	0.48	0.36	0.24	0.12	0	0	0	0	0	0	0	0	0	0
0	0	0	0	0	0	0.2	0.4	0.6	0.8	1	0.8	0.6	0.4	0.2	0	0.2	0.4	0.6	0.8	1	0.8	0.6	0.4	0.2	0	0.4	0.8	1.2	1.6	2	1.6	1.2	0.8	0.4	0	0	0	0	0	0	0	0	0	0	0	0	0	0	0
0.4	0.36	0.32	0.28	0.24	0.2	0.44	0.68	0.92	1.16	1.4	1.12	0.84	0.56	0.28	0	0.16	0.32	0.48	0.64	0.8	0.64	0.48	0.32	0.16	0	0.36	0.72	1.08	1.44	1.8	1.52	1.24	0.96	0.68	0.4	0.32	0.24	0.16	0.08	0	0	0	0	0	0	0	0	0	0
0.8	0.72	0.64	0.56	0.48	0.4	0.68	0.96	1.24	1.52	1.8	1.44	1.08	0.72	0.36	0	0.12	0.24	0.36	0.48	0.6	0.48	0.36	0.24	0.12	0	0.32	0.64	0.96	1.28	1.6	1.44	1.28	1.12	0.96	0.8	0.64	0.48	0.32	0.16	0	0	0	0	0	0	0	0	0	0
1.2	1.08	0.96	0.84	0.72	0.6	0.92	1.24	1.56	1.88	2.2	1.76	1.32	0.88	0.44	0	0.08	0.16	0.24	0.32	0.4	0.32	0.24	0.16	0.08	0	0.28	0.56	0.84	1.12	1.4	1.36	1.32	1.28	1.24	1.2	0.96	0.72	0.48	0.24	0	0	0	0	0	0	0	0	0	0
1.6	1.44	1.28	1.12	0.96	0.8	1.16	1.52	1.88	2.24	2.6	2.08	1.56	1.04	0.52	0	0.04	0.08	0.12	0.16	0.2	0.16	0.12	0.08	0.04	0	0.24	0.48	0.72	0.96	1.2	1.28	1.36	1.44	1.52	1.6	1.28	0.96	0.64	0.32	0	0	0	0	0	0	0	0	0	0
2	1.8	1.6	1.4	1.2	1	1.4	1.8	2.2	2.6	3	2.4	1.8	1.2	0.6	0	0	0	0	0	0	0	0	0	0	0	0.2	0.4	0.6	0.8	1	1.2	1.4	1.6	1.8	2	1.6	1.2	0.8	0.4	0	0	0	0	0	0	0	0	0	0
1.8	1.72	1.64	1.56	1.48	1.4	1.68	1.96	2.24	2.52	2.8	2.28	1.76	1.24	0.72	0.2	0.2	0.2	0.2	0.2	0.2	0.16	0.12	0.08	0.04	0	0.16	0.32	0.48	0.64	0.8	1	1.2	1.4	1.6	1.8	1.44	1.08	0.72	0.36	0	0	0	0	0	0	0	0	0	0
1.6	1.64	1.68	1.72	1.76	1.8	1.96	2.12	2.28	2.44	2.6	2.16	1.72	1.28	0.84	0.4	0.4	0.4	0.4	0.4	0.4	0.32	0.24	0.16	0.08	0	0.12	0.24	0.36	0.48	0.6	0.8	1	1.2	1.4	1.6	1.28	0.96	0.64	0.32	0	0	0	0	0	0	0	0	0	0
1.4	1.56	1.72	1.88	2.04	2.2	2.24	2.28	2.32	2.36	2.4	2.04	1.68	1.32	0.96	0.6	0.6	0.6	0.6	0.6	0.6	0.48	0.36	0.24	0.12	0	0.08	0.16	0.24	0.32	0.4	0.6	0.8	1	1.2	1.4	1.12	0.84	0.56	0.28	0	0	0	0	0	0	0	0	0	0
1.2	1.48	1.76	2.04	2.32	2.6	2.52	2.44	2.36	2.28	2.2	1.92	1.64	1.36	1.08	0.8	0.8	0.8	0.8	0.8	0.8	0.64	0.48	0.32	0.16	0	0.04	0.08	0.12	0.16	0.2	0.4	0.6	0.8	1	1.2	0.96	0.72	0.48	0.24	0	0	0	0	0	0	0	0	0	0
1	1.4	1.8	2.2	2.6	3	2.8	2.6	2.4	2.2	2	1.8	1.6	1.4	1.2	1	1	1	1	1	1	0.8	0.6	0.4	0.2	0	0	0	0	0	0	0.2	0.4	0.6	0.8	1	0.8	0.6	0.4	0.2	0	0	0	0	0	0	0	0	0	0
0.8	1.12	1.44	1.76	2.08	2.4	2.24	2.08	1.92	1.76	1.6	1.44	1.28	1.12	0.96	0.8	0.88	0.96	1.04	1.12	1.2	1	0.8	0.6	0.4	0.2	0.24	0.28	0.32	0.36	0.4	0.52	0.64	0.76	0.88	1	0.8	0.6	0.4	0.2	0	0	0	0	0	0	0	0	0	0
0.6	0.84	1.08	1.32	1.56	1.8	1.68	1.56	1.44	1.32	1.2	1.08	0.96	0.84	0.72	0.6	0.76	0.92	1.08	1.24	1.4	1.2	1	0.8	0.6	0.4	0.48	0.56	0.64	0.72	0.8	0.84	0.88	0.92	0.96	1	0.8	0.6	0.4	0.2	0	0	0	0	0	0	0	0	0	0
0.4	0.56	0.72	0.88	1.04	1.2	1.12	1.04	0.96	0.88	0.8	0.72	0.64	0.56	0.48	0.4	0.64	0.88	1.12	1.36	1.6	1.4	1.2	1	0.8	0.6	0.72	0.84	0.96	1.08	1.2	1.16	1.12	1.08	1.04	1	0.8	0.6	0.4	0.2	0	0	0	0	0	0	0	0	0	0
0.2	0.28	0.36	0.44	0.52	0.6	0.56	0.52	0.48	0.44	0.4	0.36	0.32	0.28	0.24	0.2	0.52	0.84	1.16	1.48	1.8	1.6	1.4	1.2	1	0.8	0.96	1.12	1.28	1.44	1.6	1.48	1.36	1.24	1.12	1	0.8	0.6	0.4	0.2	0	0	0	0	0	0	0	0	0	0
0	0	0	0	0	0	0	0	0	0	0	0	0	0	0	0	0.4	0.8	1.2	1.6	2	1.8	1.6	1.4	1.2	1	1.2	1.4	1.6	1.8	2	1.8	1.6	1.4	1.2	1	0.8	0.6	0.4	0.2	0	0	0	0	0	0	0	0	0	0
0	0	0	0	0	0	0.04	0.08	0.12	0.16	0.2	0.28	0.36	0.44	0.52	0.6	0.88	1.16	1.44	1.72	2	1.8	1.6	1.4	1.2	1	1.2	1.4	1.6	1.8	2	1.76	1.52	1.28	1.04	0.8	0.64	0.48	0.32	0.16	0	0	0	0	0	0	0	0	0	0
0	0	0	0	0	0	0.08	0.16	0.24	0.32	0.4	0.56	0.72	0.88	1.04	1.2	1.36	1.52	1.68	1.84	2	1.8	1.6	1.4	1.2	1	1.2	1.4	1.6	1.8	2	1.72	1.44	1.16	0.88	0.6	0.48	0.36	0.24	0.12	0	0	0	0	0	0	0	0	0	0
0	0	0	0	0	0	0.12	0.24	0.36	0.48	0.6	0.84	1.08	1.32	1.56	1.8	1.84	1.88	1.92	1.96	2	1.8	1.6	1.4	1.2	1	1.2	1.4	1.6	1.8	2	1.68	1.36	1.04	0.72	0.4	0.32	0.24	0.16	0.08	0	0	0	0	0	0	0	0	0	0
0	0	0	0	0	0	0.16	0.32	0.48	0.64	0.8	1.12	1.44	1.76	2.08	2.4	2.32	2.24	2.16	2.08	2	1.8	1.6	1.4	1.2	1	1.2	1.4	1.6	1.8	2	1.64	1.28	0.92	0.56	0.2	0.16	0.12	0.08	0.04	0	0	0	0	0	0	0	0	0	0
0	0	0	0	0	0	0.2	0.4	0.6	0.8	1	1.4	1.8	2.2	2.6	3	2.8	2.6	2.4	2.2	2	1.8	1.6	1.4	1.2	1	1.2	1.4	1.6	1.8	2	1.6	1.2	0.8	0.4	0	0	0	0	0	0	0	0	0	0	0	0	0	0	0
0	0	0	0	0	0	0.24	0.48	0.72	0.96	1.2	1.48	1.76	2.04	2.32	2.6	2.48	2.36	2.24	2.12	2	1.8	1.6	1.4	1.2	1	1.16	1.32	1.48	1.64	1.8	1.44	1.08	0.72	0.36	0	0	0	0	0	0	0.04	0.08	0.12	0.16	0.2	0.16	0.12	0.08	0.04
0	0	0	0	0	0	0.28	0.56	0.84	1.12	1.4	1.56	1.72	1.88	2.04	2.2	2.16	2.12	2.08	2.04	2	1.8	1.6	1.4	1.2	1	1.12	1.24	1.36	1.48	1.6	1.28	0.96	0.64	0.32	0	0	0	0	0	0	0.08	0.16	0.24	0.32	0.4	0.32	0.24	0.16	0.08
0	0	0	0	0	0	0.32	0.64	0.96	1.28	1.6	1.64	1.68	1.72	1.76	1.8	1.84	1.88	1.92	1.96	2	1.8	1.6	1.4	1.2	1	1.08	1.16	1.24	1.32	1.4	1.12	0.84	0.56	0.28	0	0	0	0	0	0	0.12	0.24	0.36	0.48	0.6	0.48	0.36	0.24	0.12
0	0	0	0	0	0	0.36	0.72	1.08	1.44	1.8	1.72	1.64	1.56	1.48	1.4	1.52	1.64	1.76	1.88	2	1.8	1.6	1.4	1.2	1	1.04	1.08	1.12	1.16	1.2	0.96	0.72	0.48	0.24	0	0	0	0	0	0	0.16	0.32	0.48	0.64	0.8	0.64	0.48	0.32	0.16
0	0	0	0	0	0	0.4	0.8	1.2	1.6	2	1.8	1.6	1.4	1.2	1	1.2	1.4	1.6	1.8	2	1.8	1.6	1.4	1.2	1	1	1	1	1	1	0.8	0.6	0.4	0.2	0	0	0	0	0	0	0.2	0.4	0.6	0.8	1	0.8	0.6	0.4	0.2
0	0.04	0.08	0.12	0.16	0.2	0.56	0.92	1.28	1.64	2	1.8	1.6	1.4	1.2	1	1.24	1.48	1.72	1.96	2.2	1.92	1.64	1.36	1.08	0.8	0.92	1.04	1.16	1.28	1.4	1.2	1	0.8	0.6	0.4	0.32	0.24	0.16	0.08	0	0.2	0.4	0.6	0.8	1	0.8	0.6	0.4	0.2
0	0.08	0.16	0.24	0.32	0.4	0.72	1.04	1.36	1.68	2	1.8	1.6	1.4	1.2	1	1.28	1.56	1.84	2.12	2.4	2.04	1.68	1.32	0.96	0.6	0.84	1.08	1.32	1.56	1.8	1.6	1.4	1.2	1	0.8	0.64	0.48	0.32	0.16	0	0.2	0.4	0.6	0.8	1	0.8	0.6	0.4	0.2
0	0.12	0.24	0.36	0.48	0.6	0.88	1.16	1.44	1.72	2	1.8	1.6	1.4	1.2	1	1.32	1.64	1.96	2.28	2.6	2.16	1.72	1.28	0.84	0.4	0.76	1.12	1.48	1.84	2.2	2	1.8	1.6	1.4	1.2	0.96	0.72	0.48	0.24	0	0.2	0.4	0.6	0.8	1	0.8	0.6	0.4	0.2
0	0.16	0.32	0.48	0.64	0.8	1.04	1.28	1.52	1.76	2	1.8	1.6	1.4	1.2	1	1.36	1.72	2.08	2.44	2.8	2.28	1.76	1.24	0.72	0.2	0.68	1.16	1.64	2.12	2.6	2.4	2.2	2	1.8	1.6	1.28	0.96	0.64	0.32	0	0.2	0.4	0.6	0.8	1	0.8	0.6	0.4	0.2
0	0.2	0.4	0.6	0.8	1	1.2	1.4	1.6	1.8	2	1.8	1.6	1.4	1.2	1	1.4	1.8	2.2	2.6	3	2.4	1.8	1.2	0.6	0	0.6	1.2	1.8	2.4	3	2.8	2.6	2.4	2.2	2	1.6	1.2	0.8	0.4	0	0.2	0.4	0.6	0.8	1	0.8	0.6	0.4	0.2
0.6	0.64	0.68	0.72	0.76	0.8	1	1.2	1.4	1.6	1.8	1.68	1.56	1.44	1.32	1.2	1.44	1.68	1.92	2.16	2.4	2	1.6	1.2	0.8	0.4	0.92	1.44	1.96	2.48	3	2.72	2.44	2.16	1.88	1.6	1.32	1.04	0.76	0.48	0.2	0.4	0.6	0.8	1	1.2	0.96	0.72	0.48	0.24
1.2	1.08	0.96	0.84	0.72	0.6	0.8	1	1.2	1.4	1.6	1.56	1.52	1.48	1.44	1.4	1.48	1.56	1.64	1.72	1.8	1.6	1.4	1.2	1	0.8	1.24	1.68	2.12	2.56	3	2.64	2.28	1.92	1.56	1.2	1.04	0.88	0.72	0.56	0.4	0.6	0.8	1	1.2	1.4	1.12	0.84	0.56	0.28
1.8	1.52	1.24	0.96	0.68	0.4	0.6	0.8	1	1.2	1.4	1.44	1.48	1.52	1.56	1.6	1.52	1.44	1.36	1.28	1.2	1.2	1.2	1.2	1.2	1.2	1.56	1.92	2.28	2.64	3	2.56	2.12	1.68	1.24	0.8	0.76	0.72	0.68	0.64	0.6	0.8	1	1.2	1.4	1.6	1.28	0.96	0.64	0.32
2.4	1.96	1.52	1.08	0.64	0.2	0.4	0.6	0.8	1	1.2	1.32	1.44	1.56	1.68	1.8	1.56	1.32	1.08	0.84	0.6	0.8	1	1.2	1.4	1.6	1.88	2.16	2.44	2.72	3	2.48	1.96	1.44	0.92	0.4	0.48	0.56	0.64	0.72	0.8	1	1.2	1.4	1.6	1.8	1.44	1.08	0.72	0.36
3	2.4	1.8	1.2	0.6	0	0.2	0.4	0.6	0.8	1	1.2	1.4	1.6	1.8	2	1.6	1.2	0.8	0.4	0	0.4	0.8	1.2	1.6	2	2.2	2.4	2.6	2.8	3	2.4	1.8	1.2	0.6	0	0.2	0.4	0.6	0.8	1	1.2	1.4	1.6	1.8	2	1.6	1.2	0.8	0.4
2.6	2.12	1.64	1.16	0.68	0.2	0.36	0.52	0.68	0.84	1	1.12	1.24	1.36	1.48	1.6	1.4	1.2	1	0.8	0.6	0.84	1.08	1.32	1.56	1.8	1.96	2.12	2.28	2.44	2.6	2.08	1.56	1.04	0.52	0	0.2	0.4	0.6	0.8	1	1.12	1.24	1.36	1.48	1.6	1.28	0.96	0.64	0.32
2.2	1.84	1.48	1.12	0.76	0.4	0.52	0.64	0.76	0.88	1	1.04	1.08	1.12	1.16	1.2	1.2	1.2	1.2	1.2	1.2	1.28	1.36	1.44	1.52	1.6	1.72	1.84	1.96	2.08	2.2	1.76	1.32	0.88	0.44	0	0.2	0.4	0.6	0.8	1	1.04	1.08	1.12	1.16	1.2	0.96	0.72	0.48	0.24
1.8	1.56	1.32	1.08	0.84	0.6	0.68	0.76	0.84	0.92	1	0.96	0.92	0.88	0.84	0.8	1	1.2	1.4	1.6	1.8	1.72	1.64	1.56	1.48	1.4	1.48	1.56	1.64	1.72	1.8	1.44	1.08	0.72	0.36	0	0.2	0.4	0.6	0.8	1	0.96	0.92	0.88	0.84	0.8	0.64	0.48	0.32	0.16
1.4	1.28	1.16	1.04	0.92	0.8	0.84	0.88	0.92	0.96	1	0.88	0.76	0.64	0.52	0.4	0.8	1.2	1.6	2	2.4	2.16	1.92	1.68	1.44	1.2	1.24	1.28	1.32	1.36	1.4	1.12	0.84	0.56	0.28	0	0.2	0.4	0.6	0.8	1	0.88	0.76	0.64	0.52	0.4	0.32	0.24	0.16	0.08
1	1	1	1	1	1	1	1	1	1	1	0.8	0.6	0.4	0.2	0	0.6	1.2	1.8	2.4	3	2.6	2.2	1.8	1.4	1	1	1	1	1	1	0.8	0.6	0.4	0.2	0	0.2	0.4	0.6	0.8	1	0.8	0.6	0.4	0.2	0	0	0	0	0
1	1	1	1	1	1	1.04	1.08	1.12	1.16	1.2	0.96	0.72	0.48	0.24	0	0.48	0.96	1.44	1.92	2.4	2.08	1.76	1.44	1.12	0.8	0.84	0.88	0.92	0.96	1	1.04	1.08	1.12	1.16	1.2	1.12	1.04	0.96	0.88	0.8	0.64	0.48	0.32	0.16	0	0	0	0	0
1	1	1	1	1	1	1.08	1.16	1.24	1.32	1.4	1.12	0.84	0.56	0.28	0	0.36	0.72	1.08	1.44	1.8	1.56	1.32	1.08	0.84	0.6	0.68	0.76	0.84	0.92	1	1.28	1.56	1.84	2.12	2.4	2.04	1.68	1.32	0.96	0.6	0.48	0.36	0.24	0.12	0	0	0	0	0
1	1	1	1	1	1	1.12	1.24	1.36	1.48	1.6	1.28	0.96	0.64	0.32	0	0.24	0.48	0.72	0.96	1.2	1.04	0.88	0.72	0.56	0.4	0.52	0.64	0.76	0.88	1	1.52	2.04	2.56	3.08	3.6	2.96	2.32	1.68	1.04	0.4	0.32	0.24	0.16	0.08	0	0	0	0	0
1	1	1	1	1	1	1.16	1.32	1.48	1.64	1.8	1.44	1.08	0.72	0.36	0	0.12	0.24	0.36	0.48	0.6	0.52	0.44	0.36	0.28	0.2	0.36	0.52	0.68	0.84	1	1.76	2.52	3.28	4.04	4.8	3.88	2.96	2.04	1.12	0.2	0.16	0.12	0.08	0.04	0	0	0	0	0
1	1	1	1	1	1	1.2	1.4	1.6	1.8	2	1.6	1.2	0.8	0.4	0	0	0	0	0	0	0	0	0	0	0	0.2	0.4	0.6	0.8	1	2	3	4	5	6	4.8	3.6	2.4	1.2	0	0	0	0	0	0	0	0	0	0
1	1	1	1	1	1	1.2	1.4	1.6	1.8	2	1.64	1.28	0.92	0.56	0.2	0.16	0.12	0.08	0.04	0	0	0	0	0	0	0.16	0.32	0.48	0.64	0.8	1.6	2.4	3.2	4	4.8	3.84	2.88	1.92	0.96	0	0	0	0	0	0	0	0	0	0
1	1	1	1	1	1	1.2	1.4	1.6	1.8	2	1.68	1.36	1.04	0.72	0.4	0.32	0.24	0.16	0.08	0	0	0	0	0	0	0.12	0.24	0.36	0.48	0.6	1.2	1.8	2.4	3	3.6	2.88	2.16	1.44	0.72	0	0	0	0	0	0	0	0	0	0
1	1	1	1	1	1	1.2	1.4	1.6	1.8	2	1.72	1.44	1.16	0.88	0.6	0.48	0.36	0.24	0.12	0	0	0	0	0	0	0.08	0.16	0.24	0.32	0.4	0.8	1.2	1.6	2	2.4	1.92	1.44	0.96	0.48	0	0	0	0	0	0	0	0	0	0
1	1	1	1	1	1	1.2	1.4	1.6	1.8	2	1.76	1.52	1.28	1.04	0.8	0.64	0.48	0.32	0.16	0	0	0	0	0	0	0.04	0.08	0.12	0.16	0.2	0.4	0.6	0.8	1	1.2	0.96	0.72	0.48	0.24	0	0	0	0	0	0	0	0	0	0
1	1	1	1	1	1	1.2	1.4	1.6	1.8	2	1.8	1.6	1.4	1.2	1	0.8	0.6	0.4	0.2	0	0	0	0	0	0	0	0	0	0	0	0	0	0	0	0	0	0	0	0	0	0	0	0	0	0	0	0	0	0
0.8	0.84	0.88	0.92	0.96	1	1.2	1.4	1.6	1.8	2	1.76	1.52	1.28	1.04	0.8	0.64	0.48	0.32	0.16	0	0	0	0	0	0	0	0	0	0	0	0	0	0	0	0	0	0	0	0	0	0	0	0	0	0	0	0	0	0
0.6	0.68	0.76	0.84	0.92	1	1.2	1.4	1.6	1.8	2	1.72	1.44	1.16	0.88	0.6	0.48	0.36	0.24	0.12	0	0	0	0	0	0	0	0	0	0	0	0	0	0	0	0	0	0	0	0	0	0	0	0	0	0	0	0	0	0
0.4	0.52	0.64	0.76	0.88	1	1.2	1.4	1.6	1.8	2	1.68	1.36	1.04	0.72	0.4	0.32	0.24	0.16	0.08	0	0	0	0	0	0	0	0	0	0	0	0	0	0	0	0	0	0	0	0	0	0	0	0	0	0	0	0	0	0
0.2	0.36	0.52	0.68	0.84	1	1.2	1.4	1.6	1.8	2	1.64	1.28	0.92	0.56	0.2	0.16	0.12	0.08	0.04	0	0	0	0	0	0	0	0	0	0	0	0	0	0	0	0	0	0	0	0	0	0	0	0	0	0	0	0	0	0
0	0.2	0.4	0.6	0.8	1	1.2	1.4	1.6	1.8	2	1.6	1.2	0.8	0.4	0	0	0	0	0	0	0	0	0	0	0	0	0	0	0	0	0	0	0	0	0	0	0	0	0	0	0	0	0	0	0	0	0	0	0
0	0.2	0.4	0.6	0.8	1	1.12	1.24	1.36	1.48	1.6	1.28	0.96	0.64	0.32	0	0	0	0	0	0	0	0	0	0	0	0	0	0	0	0	0	0	0	0	0	0	0	0	0	0	0	0	0	0	0	0	0	0	0
0	0.2	0.4	0.6	0.8	1	1.04	1.08	1.12	1.16	1.2	0.96	0.72	0.48	0.24	0	0	0	0	0	0	0	0	0	0	0	0	0	0	0	0	0	0	0	0	0	0	0	0	0	0	0	0	0	0	0	0	0	0	0
0	0.2	0.4	0.6	0.8	1	0.96	0.92	0.88	0.84	0.8	0.64	0.48	0.32	0.16	0	0	0	0	0	0	0	0	0	0	0	0	0	0	0	0	0	0	0	0	0	0	0	0	0	0	0	0	0	0	0	0	0	0	0
0	0.2	0.4	0.6	0.8	1	0.88	0.76	0.64	0.52	0.4	0.32	0.24	0.16	0.08	0	0	0	0	0	0	0	0	0	0	0	0	0	0	0	0	0	0	0	0	0	0	0	0	0	0	0	0	0	0	0	0	0	0	0
0	0.2	0.4	0.6	0.8	1	0.8	0.6	0.4	0.2	0	0	0	0	0	0	0	0	0	0	0	0	0	0	0	0	0	0	0	0	0	0	0	0	0	0	0	0	0	0	0	0	0	0	0	0	0	0	0	0
0	0.16	0.32	0.48	0.64	0.8	0.64	0.48	0.32	0.16	0	0	0	0	0	0	0	0	0	0	0	0	0	0	0	0	0	0	0	0	0	0	0	0	0	0	0	0	0	0	0	0	0	0	0	0	0	0	0	0
0	0.12	0.24	0.36	0.48	0.6	0.48	0.36	0.24	0.12	0	0	0	0	0	0	0	0	0	0	0	0	0	0	0	0	0	0	0	0	0	0	0	0	0	0	0	0	0	0	0	0	0	0	0	0	0	0	0	0
0	0.08	0.16	0.24	0.32	0.4	0.32	0.24	0.16	0.08	0	0	0	0	0	0	0	0	0	0	0	0	0	0	0	0	0	0	0	0	0	0	0	0	0	0	0	0	0	0	0	0	0	0	0	0	0	0	0	0
0	0.04	0.08	0.12	0.16	0.2	0.16	0.12	0.08	0.04	0	0	0	0	0	0	0	0	0	0	0	0	0	0	0	0	0	0	0	0	0	0	0	0	0	0	0	0	0	0	0	0	0	0	0	0	0	0	0	0
0	0	0	0	0	0	0	0	0	0	0	0	0	0	0	0	0	0	0	0	0	0	0	0	0	0	0	0	0	0	0	0	0	0	0	0	0	0	0	0	0	0	0	0	0	0	0	0	0	0
0	0	0	0	0	0	0	0	0	0	0	0.04	0.08	0.12	0.16	0.2	0.16	0.12	0.08	0.04	0	0	0	0	0	0	0	0	0	0	0	0	0	0	0	0	0	0	0	0	0	0	0	0	0	0	0	0	0	0
0	0	0	0	0	0	0	0	0	0	0	0.08	0.16	0.24	0.32	0.4	0.32	0.24	0.16	0.08	0	0	0	0	0	0	0	0	0	0	0	0	0	0	0	0	0	0	0	0	0	0	0	0	0	0	0	0	0	0
0	0	0	0	0	0	0	0	0	0	0	0.12	0.24	0.36	0.48	0.6	0.48	0.36	0.24	0.12	0	0	0	0	0	0	0	0	0	0	0	0	0	0	0	0	0	0	0	0	0	0	0	0	0	0	0	0	0	0
0	0	0	0	0	0	0	0	0	0	0	0.16	0.32	0.48	0.64	0.8	0.64	0.48	0.32	0.16	0	0	0	0	0	0	0	0	0	0	0	0	0	0	0	0	0	0	0	0	0	0	0	0	0	0	0	0	0	0
0	0	0	0	0	0	0	0	0	0	0	0.2	0.4	0.6	0.8	1	0.8	0.6	0.4	0.2	0	0	0	0	0	0	0	0	0	0	0	0	0	0	0	0	0	0	0	0	0	0	0	0	0	0	0	0	0	0
0	0	0	0	0	0	0	0	0	0	0	0.24	0.48	0.72	0.96	1.2	0.96	0.72	0.48	0.24	0	0	0	0	0	0	0	0	0	0	0	0	0	0	0	0	0.12	0.24	0.36	0.48	0.6	0.48	0.36	0.24	0.12	0	0	0	0	0
0	0	0	0	0	0	0	0	0	0	0	0.28	0.56	0.84	1.12	1.4	1.12	0.84	0.56	0.28	0	0	0	0	0	0	0	0	0	0	0	0	0	0	0	0	0.24	0.48	0.72	0.96	1.2	0.96	0.72	0.48	0.24	0	0	0	0	0
0	0	0	0	0	0	0	0	0	0	0	0.32	0.64	0.96	1.28	1.6	1.28	0.96	0.64	0.32	0	0	0	0	0	0	0	0	0	0	0	0	0	0	0	0	0.36	0.72	1.08	1.44	1.8	1.44	1.08	0.72	0.36	0	0	0	0	0
0	0	0	0	0	0	0	0	0	0	0	0.36	0.72	1.08	1.44	1.8	1.44	1.08	0.72	0.36	0	0	0	0	0	0	0	0	0	0	0	0	0	0	0	0	0.48	0.96	1.44	1.92	2.4	1.92	1.44	0.96	0.48	0	0	0	0	0
0	0	0	0	0	0	0	0	0	0	0	0.4	0.8	1.2	1.6	2	1.6	1.2	0.8	0.4	0	0	0	0	0	0	0	0	0	0	0	0	0	0	0	0	0.6	1.2	1.8	2.4	3	2.4	1.8	1.2	0.6	0	0	0	0	0
0	0	0	0	0	0	0	0	0	0	0	0.36	0.72	1.08	1.44	1.8	1.52	1.24	0.96	0.68	0.4	0.36	0.32	0.28	0.24	0.2	0.16	0.12	0.08	0.04	0	0.04	0.08	0.12	0.16	0.2	0.72	1.24	1.76	2.28	2.8	2.32	1.84	1.36	0.88	0.4	0.32	0.24	0.16	0.08
0	0	0	0	0	0	0	0	0	0	0	0.32	0.64	0.96	1.28	1.6	1.44	1.28	1.12	0.96	0.8	0.72	0.64	0.56	0.48	0.4	0.32	0.24	0.16	0.08	0	0.08	0.16	0.24	0.32	0.4	0.84	1.28	1.72	2.16	2.6	2.24	1.88	1.52	1.16	0.8	0.64	0.48	0.32	0.16
0	0	0	0	0	0	0	0	0	0	0	0.28	0.56	0.84	1.12	1.4	1.36	1.32	1.28	1.24	1.2	1.08	0.96	0.84	0.72	0.6	0.48	0.36	0.24	0.12	0	0.12	0.24	0.36	0.48	0.6	0.96	1.32	1.68	2.04	2.4	2.16	1.92	1.68	1.44	1.2	0.96	0.72	0.48	0.24
0	0	0	0	0	0	0	0	0	0	0	0.24	0.48	0.72	0.96	1.2	1.28	1.36	1.44	1.52	1.6	1.44	1.28	1.12	0.96	0.8	0.64	0.48	0.32	0.16	0	0.16	0.32	0.48	0.64	0.8	1.08	1.36	1.64	1.92	2.2	2.08	1.96	1.84	1.72	1.6	1.28	0.96	0.64	0.32
0	0	0	0	0	0	0	0	0	0	0	0.2	0.4	0.6	0.8	1	1.2	1.4	1.6	1.8	2	1.8	1.6	1.4	1.2	1	0.8	0.6	0.4	0.2	0	0.2	0.4	0.6	0.8	1	1.2	1.4	1.6	1.8	2	2	2	2	2	2	1.6	1.2	0.8	0.4
0.2	0.2	0.2	0.2	0.2	0.2	0.16	0.12	0.08	0.04	0	0.2	0.4	0.6	0.8	1	1.12	1.24	1.36	1.48	1.6	1.52	1.44	1.36	1.28	1.2	1	0.8	0.6	0.4	0.2	0.32	0.44	0.56	0.68	0.8	1	1.2	1.4	1.6	1.8	1.84	1.88	1.92	1.96	2	1.72	1.44	1.16	0.88
0.4	0.4	0.4	0.4	0.4	0.4	0.32	0.24	0.16	0.08	0	0.2	0.4	0.6	0.8	1	1.04	1.08	1.12	1.16	1.2	1.24	1.28	1.32	1.36	1.4	1.2	1	0.8	0.6	0.4	0.44	0.48	0.52	0.56	0.6	0.8	1	1.2	1.4	1.6	1.68	1.76	1.84	1.92	2	1.84	1.68	1.52	1.36
0.6	0.6	0.6	0.6	0.6	0.6	0.48	0.36	0.24	0.12	0	0.2	0.4	0.6	0.8	1	0.96	0.92	0.88	0.84	0.8	0.96	1.12	1.28	1.44	1.6	1.4	1.2	1	0.8	0.6	0.56	0.52	0.48	0.44	0.4	0.6	0.8	1	1.2	1.4	1.52	1.64	1.76	1.88	2	1.96	1.92	1.88	1.84
0.8	0.8	0.8	0.8	0.8	0.8	0.64	0.48	0.32	0.16	0	0.2	0.4	0.6	0.8	1	0.88	0.76	0.64	0.52	0.4	0.68	0.96	1.24	1.52	1.8	1.6	1.4	1.2	1	0.8	0.68	0.56	0.44	0.32	0.2	0.4	0.6	0.8	1	1.2	1.36	1.52	1.68	1.84	2	2.08	2.16	2.24	2.32
1	1	1	1	1	1	0.8	0.6	0.4	0.2	0	0.2	0.4	0.6	0.8	1	0.8	0.6	0.4	0.2	0	0.4	0.8	1.2	1.6	2	1.8	1.6	1.4	1.2	1	0.8	0.6	0.4	0.2	0	0.2	0.4	0.6	0.8	1	1.2	1.4	1.6	1.8	2	2.2	2.4	2.6	2.8
0.8	0.84	0.88	0.92	0.96	1	0.84	0.68	0.52	0.36	0.2	0.4	0.6	0.8	1	1.2	1.04	0.88	0.72	0.56	0.4	0.68	0.96	1.24	1.52	1.8	1.64	1.48	1.32	1.16	1	0.8	0.6	0.4	0.2	0	0.2	0.4	0.6	0.8	1	1.24	1.48	1.72	1.96	2.2	2.24	2.28	2.32	2.36
0.6	0.68	0.76	0.84	0.92	1	0.88	0.76	0.64	0.52	0.4	0.6	0.8	1	1.2	1.4	1.28	1.16	1.04	0.92	0.8	0.96	1.12	1.28	1.44	1.6	1.48	1.36	1.24	1.12	1	0.8	0.6	0.4	0.2	0	0.2	0.4	0.6	0.8	1	1.28	1.56	1.84	2.12	2.4	2.28	2.16	2.04	1.92
0.4	0.52	0.64	0.76	0.88	1	0.92	0.84	0.76	0.68	0.6	0.8	1	1.2	1.4	1.6	1.52	1.44	1.36	1.28	1.2	1.24	1.28	1.32	1.36	1.4	1.32	1.24	1.16	1.08	1	0.8	0.6	0.4	0.2	0	0.2	0.4	0.6	0.8	1	1.32	1.64	1.96	2.28	2.6	2.32	2.04	1.76	1.48
0.2	0.36	0.52	0.68	0.84	1	0.96	0.92	0.88	0.84	0.8	1	1.2	1.4	1.6	1.8	1.76	1.72	1.68	1.64	1.6	1.52	1.44	1.36	1.28	1.2	1.16	1.12	1.08	1.04	1	0.8	0.6	0.4	0.2	0	0.2	0.4	0.6	0.8	1	1.36	1.72	2.08	2.44	2.8	2.36	1.92	1.48	1.04
0	0.2	0.4	0.6	0.8	1	1	1	1	1	1	1.2	1.4	1.6	1.8	2	2	2	2	2	2	1.8	1.6	1.4	1.2	1	1	1	1	1	1	0.8	0.6	0.4	0.2	0	0.2	0.4	0.6	0.8	1	1.4	1.8	2.2	2.6	3	2.4	1.8	1.2	0.6
0.6	0.76	0.92	1.08	1.24	1.4	1.36	1.32	1.28	1.24	1.2	1.36	1.52	1.68	1.84	2	1.92	1.84	1.76	1.68	1.6	1.44	1.28	1.12	0.96	0.8	0.88	0.96	1.04	1.12	1.2	0.96	0.72	0.48	0.24	0	0.2	0.4	0.6	0.8	1	1.32	1.64	1.96	2.28	2.6	2.24	1.88	1.52	1.16
1.2	1.32	1.44	1.56	1.68	1.8	1.72	1.64	1.56	1.48	1.4	1.52	1.64	1.76	1.88	2	1.84	1.68	1.52	1.36	1.2	1.08	0.96	0.84	0.72	0.6	0.76	0.92	1.08	1.24	1.4	1.12	0.84	0.56	0.28	0	0.2	0.4	0.6	0.8	1	1.24	1.48	1.72	1.96	2.2	2.08	1.96	1.84	1.72
1.8	1.88	1.96	2.04	2.12	2.2	2.08	1.96	1.84	1.72	1.6	1.68	1.76	1.84	1.92	2	1.76	1.52	1.28	1.04	0.8	0.72	0.64	0.56	0.48	0.4	0.64	0.88	1.12	1.36	1.6	1.28	0.96	0.64	0.32	0	0.2	0.4	0.6	0.8	1	1.16	1.32	1.48	1.64	1.8	1.92	2.04	2.16	2.28
2.4	2.44	2.48	2.52	2.56	2.6	2.44	2.28	2.12	1.96	1.8	1.84	1.88	1.92	1.96	2	1.68	1.36	1.04	0.72	0.4	0.36	0.32	0.28	0.24	0.2	0.52	0.84	1.16	1.48	1.8	1.44	1.08	0.72	0.36	0	0.2	0.4	0.6	0.8	1	1.08	1.16	1.24	1.32	1.4	1.76	2.12	2.48	2.84
3	3	3	3	3	3	2.8	2.6	2.4	2.2	2	2	2	2	2	2	1.6	1.2	0.8	0.4	0	0	0	0	0	0	0.4	0.8	1.2	1.6	2	1.6	1.2	0.8	0.4	0	0.2	0.4	0.6	0.8	1	1	1	1	1	1	1.6	2.2	2.8	3.4
2.4	2.4	2.4	2.4	2.4	2.4	2.32	2.24	2.16	2.08	2	1.92	1.84	1.76	1.68	1.6	1.28	0.96	0.64	0.32	0	0	0	0	0	0	0.44	0.88	1.32	1.76	2.2	1.84	1.48	1.12	0.76	0.4	0.52	0.64	0.76	0.88	1	1	1	1	1	1	1.48	1.96	2.44	2.92
1.8	1.8	1.8	1.8	1.8	1.8	1.84	1.88	1.92	1.96	2	1.84	1.68	1.52	1.36	1.2	0.96	0.72	0.48	0.24	0	0	0	0	0	0	0.48	0.96	1.44	1.92	2.4	2.08	1.76	1.44	1.12	0.8	0.84	0.88	0.92	0.96	1	1	1	1	1	1	1.36	1.72	2.08	2.44
1.2	1.2	1.2	1.2	1.2	1.2	1.36	1.52	1.68	1.84	2	1.76	1.52	1.28	1.04	0.8	0.64	0.48	0.32	0.16	0	0	0	0	0	0	0.52	1.04	1.56	2.08	2.6	2.32	2.04	1.76	1.48	1.2	1.16	1.12	1.08	1.04	1	1	1	1	1	1	1.24	1.48	1.72	1.96
0.6	0.6	0.6	0.6	0.6	0.6	0.88	1.16	1.44	1.72	2	1.68	1.36	1.04	0.72	0.4	0.32	0.24	0.16	0.08	0	0	0	0	0	0	0.56	1.12	1.68	2.24	2.8	2.56	2.32	2.08	1.84	1.6	1.48	1.36	1.24	1.12	1	1	1	1	1	1	1.12	1.24	1.36	1.48
0	0	0	0	0	0	0.4	0.8	1.2	1.6	2	1.6	1.2	0.8	0.4	0	0	0	0	0	0	0	0	0	0	0	0.6	1.2	1.8	2.4	3	2.8	2.6	2.4	2.2	2	1.8	1.6	1.4	1.2	1	1	1	1	1	1	1	1	1	1
0.2	0.24	0.28	0.32	0.36	0.4	0.68	0.96	1.24	1.52	1.8	1.56	1.32	1.08	0.84	0.6	0.52	0.44	0.36	0.28	0.2	0.2	0.2	0.2	0.2	0.2	0.64	1.08	1.52	1.96	2.4	2.24	2.08	1.92	1.76	1.6	1.44	1.28	1.12	0.96	0.8	0.8	0.8	0.8	0.8	0.8	0.88	0.96	1.04	1.12
0.4	0.48	0.56	0.64	0.72	0.8	0.96	1.12	1.28	1.44	1.6	1.52	1.44	1.36	1.28	1.2	1.04	0.88	0.72	0.56	0.4	0.4	0.4	0.4	0.4	0.4	0.68	0.96	1.24	1.52	1.8	1.68	1.56	1.44	1.32	1.2	1.08	0.96	0.84	0.72	0.6	0.6	0.6	0.6	0.6	0.6	0.76	0.92	1.08	1.24
0.6	0.72	0.84	0.96	1.08	1.2	1.24	1.28	1.32	1.36	1.4	1.48	1.56	1.64	1.72	1.8	1.56	1.32	1.08	0.84	0.6	0.6	0.6	0.6	0.6	0.6	0.72	0.84	0.96	1.08	1.2	1.12	1.04	0.96	0.88	0.8	0.72	0.64	0.56	0.48	0.4	0.4	0.4	0.4	0.4	0.4	0.64	0.88	1.12	1.36
0.8	0.96	1.12	1.28	1.44	1.6	1.52	1.44	1.36	1.28	1.2	1.44	1.68	1.92	2.16	2.4	2.08	1.76	1.44	1.12	0.8	0.8	0.8	0.8	0.8	0.8	0.76	0.72	0.68	0.64	0.6	0.56	0.52	0.48	0.44	0.4	0.36	0.32	0.28	0.24	0.2	0.2	0.2	0.2	0.2	0.2	0.52	0.84	1.16	1.48
1	1.2	1.4	1.6	1.8	2	1.8	1.6	1.4	1.2	1	1.4	1.8	2.2	2.6	3	2.6	2.2	1.8	1.4	1	1	1	1	1	1	0.8	0.6	0.4	0.2	0	0	0	0	0	0	0	0	0	0	0	0	0	0	0	0	0.4	0.8	1.2	1.6
0.8	1.04	1.28	1.52	1.76	2	1.8	1.6	1.4	1.2	1	1.36	1.72	2.08	2.44	2.8	2.48	2.16	1.84	1.52	1.2	1.2	1.2	1.2	1.2	1.2	0.96	0.72	0.48	0.24	0	0	0	0	0	0	0.08	0.16	0.24	0.32	0.4	0.36	0.32	0.28	0.24	0.2	0.6	1	1.4	1.8
0.6	0.88	1.16	1.44	1.72	2	1.8	1.6	1.4	1.2	1	1.32	1.64	1.96	2.28	2.6	2.36	2.12	1.88	1.64	1.4	1.4	1.4	1.4	1.4	1.4	1.12	0.84	0.56	0.28	0	0	0	0	0	0	0.16	0.32	0.48	0.64	0.8	0.72	0.64	0.56	0.48	0.4	0.8	1.2	1.6	2
0.4	0.72	1.04	1.36	1.68	2	1.8	1.6	1.4	1.2	1	1.28	1.56	1.84	2.12	2.4	2.24	2.08	1.92	1.76	1.6	1.6	1.6	1.6	1.6	1.6	1.28	0.96	0.64	0.32	0	0	0	0	0	0	0.24	0.48	0.72	0.96	1.2	1.08	0.96	0.84	0.72	0.6	1	1.4	1.8	2.2
0.2	0.56	0.92	1.28	1.64	2	1.8	1.6	1.4	1.2	1	1.24	1.48	1.72	1.96	2.2	2.12	2.04	1.96	1.88	1.8	1.8	1.8	1.8	1.8	1.8	1.44	1.08	0.72	0.36	0	0	0	0	0	0	0.32	0.64	0.96	1.28	1.6	1.44	1.28	1.12	0.96	0.8	1.2	1.6	2	2.4
0	0.4	0.8	1.2	1.6	2	1.8	1.6	1.4	1.2	1	1.2	1.4	1.6	1.8	2	2	2	2	2	2	2	2	2	2	2	1.6	1.2	0.8	0.4	0	0	0	0	0	0	0.4	0.8	1.2	1.6	2	1.8	1.6	1.4	1.2	1	1.4	1.8	2.2	2.6
0.2	0.56	0.92	1.28	1.64	2	1.84	1.68	1.52	1.36	1.2	1.28	1.36	1.44	1.52	1.6	1.6	1.6	1.6	1.6	1.6	1.64	1.68	1.72	1.76	1.8	1.56	1.32	1.08	0.84	0.6	0.52	0.44	0.36	0.28	0.2	0.6	1	1.4	1.8	2.2	1.92	1.64	1.36	1.08	0.8	1.16	1.52	1.88	2.24
0.4	0.72	1.04	1.36	1.68	2	1.88	1.76	1.64	1.52	1.4	1.36	1.32	1.28	1.24	1.2	1.2	1.2	1.2	1.2	1.2	1.28	1.36	1.44	1.52	1.6	1.52	1.44	1.36	1.28	1.2	1.04	0.88	0.72	0.56	0.4	0.8	1.2	1.6	2	2.4	2.04	1.68	1.32	0.96	0.6	0.92	1.24	1.56	1.88
0.6	0.88	1.16	1.44	1.72	2	1.92	1.84	1.76	1.68	1.6	1.44	1.28	1.12	0.96	0.8	0.8	0.8	0.8	0.8	0.8	0.92	1.04	1.16	1.28	1.4	1.48	1.56	1.64	1.72	1.8	1.56	1.32	1.08	0.84	0.6	1	1.4	1.8	2.2	2.6	2.16	1.72	1.28	0.84	0.4	0.68	0.96	1.24	1.52
0.8	1.04	1.28	1.52	1.76	2	1.96	1.92	1.88	1.84	1.8	1.52	1.24	0.96	0.68	0.4	0.4	0.4	0.4	0.4	0.4	0.56	0.72	0.88	1.04	1.2	1.44	1.68	1.92	2.16	2.4	2.08	1.76	1.44	1.12	0.8	1.2	1.6	2	2.4	2.8	2.28	1.76	1.24	0.72	0.2	0.44	0.68	0.92	1.16
1	1.2	1.4	1.6	1.8	2	2	2	2	2	2	1.6	1.2	0.8	0.4	0	0	0	0	0	0	0.2	0.4	0.6	0.8	1	1.4	1.8	2.2	2.6	3	2.6	2.2	1.8	1.4	1	1.4	1.8	2.2	2.6	3	2.4	1.8	1.2	0.6	0	0.2	0.4	0.6	0.8
1	1.12	1.24	1.36	1.48	1.6	1.68	1.76	1.84	1.92	2	1.68	1.36	1.04	0.72	0.4	0.4	0.4	0.4	0.4	0.4	0.48	0.56	0.64	0.72	0.8	1.12	1.44	1.76	2.08	2.4	2.12	1.84	1.56	1.28	1	1.28	1.56	1.84	2.12	2.4	2.04	1.68	1.32	0.96	0.6	0.64	0.68	0.72	0.76
1	1.04	1.08	1.12	1.16	1.2	1.36	1.52	1.68	1.84	2	1.76	1.52	1.28	1.04	0.8	0.8	0.8	0.8	0.8	0.8	0.76	0.72	0.68	0.64	0.6	0.84	1.08	1.32	1.56	1.8	1.64	1.48	1.32	1.16	1	1.16	1.32	1.48	1.64	1.8	1.68	1.56	1.44	1.32	1.2	1.08	0.96	0.84	0.72
1	0.96	0.92	0.88	0.84	0.8	1.04	1.28	1.52	1.76	2	1.84	1.68	1.52	1.36	1.2	1.2	1.2	1.2	1.2	1.2	1.04	0.88	0.72	0.56	0.4	0.56	0.72	0.88	1.04	1.2	1.16	1.12	1.08	1.04	1	1.04	1.08	1.12	1.16	1.2	1.32	1.44	1.56	1.68	1.8	1.52	1.24	0.96	0.68
1	0.88	0.76	0.64	0.52	0.4	0.72	1.04	1.36	1.68	2	1.92	1.84	1.76	1.68	1.6	1.6	1.6	1.6	1.6	1.6	1.32	1.04	0.76	0.48	0.2	0.28	0.36	0.44	0.52	0.6	0.68	0.76	0.84	0.92	1	0.92	0.84	0.76	0.68	0.6	0.96	1.32	1.68	2.04	2.4	1.96	1.52	1.08	0.64
1	0.8	0.6	0.4	0.2	0	0.4	0.8	1.2	1.6	2	2	2	2	2	2	2	2	2	2	2	1.6	1.2	0.8	0.4	0	0	0	0	0	0	0.2	0.4	0.6	0.8	1	0.8	0.6	0.4	0.2	0	0.6	1.2	1.8	2.4	3	2.4	1.8	1.2	0.6
1.8	1.52	1.24	0.96	0.68	0.4	0.68	0.96	1.24	1.52	1.8	1.76	1.72	1.68	1.64	1.6	1.6	1.6	1.6	1.6	1.6	1.4	1.2	1	0.8	0.6	0.52	0.44	0.36	0.28	0.2	0.44	0.68	0.92	1.16	1.4	1.16	0.92	0.68	0.44	0.2	0.64	1.08	1.52	1.96	2.4	1.92	1.44	0.96	0.48
2.6	2.24	1.88	1.52	1.16	0.8	0.96	1.12	1.28	1.44	1.6	1.52	1.44	1.36	1.28	1.2	1.2	1.2	1.2	1.2	1.2	1.2	1.2	1.2	1.2	1.2	1.04	0.88	0.72	0.56	0.4	0.68	0.96	1.24	1.52	1.8	1.52	1.24	0.96	0.68	0.4	0.68	0.96	1.24	1.52	1.8	1.44	1.08	0.72	0.36
3.4	2.96	2.52	2.08	1.64	1.2	1.24	1.28	1.32	1.36	1.4	1.28	1.16	1.04	0.92	0.8	0.8	0.8	0.8	0.8	0.8	1	1.2	1.4	1.6	1.8	1.56	1.32	1.08	0.84	0.6	0.92	1.24	1.56	1.88	2.2	1.88	1.56	1.24	0.92	0.6	0.72	0.84	0.96	1.08	1.2	0.96	0.72	0.48	0.24
4.2	3.68	3.16	2.64	2.12	1.6	1.52	1.44	1.36	1.28	1.2	1.04	0.88	0.72	0.56	0.4	0.4	0.4	0.4	0.4	0.4	0.8	1.2	1.6	2	2.4	2.08	1.76	1.44	1.12	0.8	1.16	1.52	1.88	2.24	2.6	2.24	1.88	1.52	1.16	0.8	0.76	0.72	0.68	0.64	0.6	0.48	0.36	0.24	0.12
5	4.4	3.8	3.2	2.6	2	1.8	1.6	1.4	1.2	1	0.8	0.6	0.4	0.2	0	0	0	0	0	0	0.6	1.2	1.8	2.4	3	2.6	2.2	1.8	1.4	1	1.4	1.8	2.2	2.6	3	2.6	2.2	1.8	1.4	1	0.8	0.6	0.4	0.2	0	0	0	0	0
4.2	3.72	3.24	2.76	2.28	1.8	1.8	1.8	1.8	1.8	1.8	1.44	1.08	0.72	0.36	0	0	0	0	0	0	0.56	1.12	1.68	2.24	2.8	2.44	2.08	1.72	1.36	1	1.28	1.56	1.84	2.12	2.4	2.12	1.84	1.56	1.28	1	0.88	0.76	0.64	0.52	0.4	0.4	0.4	0.4	0.4
3.4	3.04	2.68	2.32	1.96	1.6	1.8	2	2.2	2.4	2.6	2.08	1.56	1.04	0.52	0	0	0	0	0	0	0.52	1.04	1.56	2.08	2.6	2.28	1.96	1.64	1.32	1	1.16	1.32	1.48	1.64	1.8	1.64	1.48	1.32	1.16	1	0.96	0.92	0.88	0.84	0.8	0.8	0.8	0.8	0.8
2.6	2.36	2.12	1.88	1.64	1.4	1.8	2.2	2.6	3	3.4	2.72	2.04	1.36	0.68	0	0	0	0	0	0	0.48	0.96	1.44	1.92	2.4	2.12	1.84	1.56	1.28	1	1.04	1.08	1.12	1.16	1.2	1.16	1.12	1.08	1.04	1	1.04	1.08	1.12	1.16	1.2	1.2	1.2	1.2	1.2
1.8	1.68	1.56	1.44	1.32	1.2	1.8	2.4	3	3.6	4.2	3.36	2.52	1.68	0.84	0	0	0	0	0	0	0.44	0.88	1.32	1.76	2.2	1.96	1.72	1.48	1.24	1	0.92	0.84	0.76	0.68	0.6	0.68	0.76	0.84	0.92	1	1.12	1.24	1.36	1.48	1.6	1.6	1.6	1.6	1.6
1	1	1	1	1	1	1.8	2.6	3.4	4.2	5	4	3	2	1	0	0	0	0	0	0	0.4	0.8	1.2	1.6	2	1.8	1.6	1.4	1.2	1	0.8	0.6	0.4	0.2	0	0.2	0.4	0.6	0.8	1	1.2	1.4	1.6	1.8	2	2	2	2	2
0.8	0.96	1.12	1.28	1.44	1.6	2.12	2.64	3.16	3.68	4.2	3.36	2.52	1.68	0.84	0	0	0	0	0	0	0.44	0.88	1.32	1.76	2.2	2	1.8	1.6	1.4	1.2	1.04	0.88	0.72	0.56	0.4	0.6	0.8	1	1.2	1.4	1.52	1.64	1.76	1.88	2	1.96	1.92	1.88	1.84
0.6	0.92	1.24	1.56	1.88	2.2	2.44	2.68	2.92	3.16	3.4	2.72	2.04	1.36	0.68	0	0	0	0	0	0	0.48	0.96	1.44	1.92	2.4	2.2	2	1.8	1.6	1.4	1.28	1.16	1.04	0.92	0.8	1	1.2	1.4	1.6	1.8	1.84	1.88	1.92	1.96	2	1.92	1.84	1.76	1.68
0.4	0.88	1.36	1.84	2.32	2.8	2.76	2.72	2.68	2.64	2.6	2.08	1.56	1.04	0.52	0	0	0	0	0	0	0.52	1.04	1.56	2.08	2.6	2.4	2.2	2	1.8	1.6	1.52	1.44	1.36	1.28	1.2	1.4	1.6	1.8	2	2.2	2.16	2.12	2.08	2.04	2	1.88	1.76	1.64	1.52
0.2	0.84	1.48	2.12	2.76	3.4	3.08	2.76	2.44	2.12	1.8	1.44	1.08	0.72	0.36	0	0	0	0	0	0	0.56	1.12	1.68	2.24	2.8	2.6	2.4	2.2	2	1.8	1.76	1.72	1.68	1.64	1.6	1.8	2	2.2	2.4	2.6	2.48	2.36	2.24	2.12	2	1.84	1.68	1.52	1.36
0	0.8	1.6	2.4	3.2	4	3.4	2.8	2.2	1.6	1	0.8	0.6	0.4	0.2	0	0	0	0	0	0	0.6	1.2	1.8	2.4	3	2.8	2.6	2.4	2.2	2	2	2	2	2	2	2.2	2.4	2.6	2.8	3	2.8	2.6	2.4	2.2	2	1.8	1.6	1.4	1.2
0	0.64	1.28	1.92	2.56	3.2	2.88	2.56	2.24	1.92	1.6	1.28	0.96	0.64	0.32	0	0	0	0	0	0	0.6	1.2	1.8	2.4	3	2.8	2.6	2.4	2.2	2	2	2	2	2	2	2.08	2.16	2.24	2.32	2.4	2.28	2.16	2.04	1.92	1.8	1.6	1.4	1.2	1
0	0.48	0.96	1.44	1.92	2.4	2.36	2.32	2.28	2.24	2.2	1.76	1.32	0.88	0.44	0	0	0	0	0	0	0.6	1.2	1.8	2.4	3	2.8	2.6	2.4	2.2	2	2	2	2	2	2	1.96	1.92	1.88	1.84	1.8	1.76	1.72	1.68	1.64	1.6	1.4	1.2	1	0.8
0	0.32	0.64	0.96	1.28	1.6	1.84	2.08	2.32	2.56	2.8	2.24	1.68	1.12	0.56	0	0	0	0	0	0	0.6	1.2	1.8	2.4	3	2.8	2.6	2.4	2.2	2	2	2	2	2	2	1.84	1.68	1.52	1.36	1.2	1.24	1.28	1.32	1.36	1.4	1.2	1	0.8	0.6
0	0.16	0.32	0.48	0.64	0.8	1.32	1.84	2.36	2.88	3.4	2.72	2.04	1.36	0.68	0	0	0	0	0	0	0.6	1.2	1.8	2.4	3	2.8	2.6	2.4	2.2	2	2	2	2	2	2	1.72	1.44	1.16	0.88	0.6	0.72	0.84	0.96	1.08	1.2	1	0.8	0.6	0.4
0	0	0	0	0	0	0.8	1.6	2.4	3.2	4	3.2	2.4	1.6	0.8	0	0	0	0	0	0	0.6	1.2	1.8	2.4	3	2.8	2.6	2.4	2.2	2	2	2	2	2	2	1.6	1.2	0.8	0.4	0	0.2	0.4	0.6	0.8	1	0.8	0.6	0.4	0.2
0.2	0.16	0.12	0.08	0.04	0	0.72	1.44	2.16	2.88	3.6	2.88	2.16	1.44	0.72	0	0.2	0.4	0.6	0.8	1	1.32	1.64	1.96	2.28	2.6	2.4	2.2	2	1.8	1.6	1.68	1.76	1.84	1.92	2	1.64	1.28	0.92	0.56	0.2	0.4	0.6	0.8	1	1.2	1.08	0.96	0.84	0.72
0.4	0.32	0.24	0.16	0.08	0	0.64	1.28	1.92	2.56	3.2	2.56	1.92	1.28	0.64	0	0.4	0.8	1.2	1.6	2	2.04	2.08	2.12	2.16	2.2	2	1.8	1.6	1.4	1.2	1.36	1.52	1.68	1.84	2	1.68	1.36	1.04	0.72	0.4	0.6	0.8	1	1.2	1.4	1.36	1.32	1.28	1.24
0.6	0.48	0.36	0.24	0.12	0	0.56	1.12	1.68	2.24	2.8	2.24	1.68	1.12	0.56	0	0.6	1.2	1.8	2.4	3	2.76	2.52	2.28	2.04	1.8	1.6	1.4	1.2	1	0.8	1.04	1.28	1.52	1.76	2	1.72	1.44	1.16	0.88	0.6	0.8	1	1.2	1.4	1.6	1.64	1.68	1.72	1.76
0.8	0.64	0.48	0.32	0.16	0	0.48	0.96	1.44	1.92	2.4	1.92	1.44	0.96	0.48	0	0.8	1.6	2.4	3.2	4	3.48	2.96	2.44	1.92	1.4	1.2	1	0.8	0.6	0.4	0.72	1.04	1.36	1.68	2	1.76	1.52	1.28	1.04	0.8	1	1.2	1.4	1.6	1.8	1.92	2.04	2.16	2.28
1	0.8	0.6	0.4	0.2	0	0.4	0.8	1.2	1.6	2	1.6	1.2	0.8	0.4	0	1	2	3	4	5	4.2	3.4	2.6	1.8	1	0.8	0.6	0.4	0.2	0	0.4	0.8	1.2	1.6	2	1.8	1.6	1.4	1.2	1	1.2	1.4	1.6	1.8	2	2.2	2.4	2.6	2.8
1.2	1.04	0.88	0.72	0.56	0.4	0.72	1.04	1.36	1.68	2	1.64	1.28	0.92	0.56	0.2	0.96	1.72	2.48	3.24	4	3.36	2.72	2.08	1.44	0.8	0.64	0.48	0.32	0.16	0	0.4	0.8	1.2	1.6	2	1.76	1.52	1.28	1.04	0.8	0.96	1.12	1.28	1.44	1.6	1.76	1.92	2.08	2.24
1.4	1.28	1.16	1.04	0.92	0.8	1.04	1.28	1.52	1.76	2	1.68	1.36	1.04	0.72	0.4	0.92	1.44	1.96	2.48	3	2.52	2.04	1.56	1.08	0.6	0.48	0.36	0.24	0.12	0	0.4	0.8	1.2	1.6	2	1.72	1.44	1.16	0.88	0.6	0.72	0.84	0.96	1.08	1.2	1.32	1.44	1.56	1.68
1.6	1.52	1.44	1.36	1.28	1.2	1.36	1.52	1.68	1.84	2	1.72	1.44	1.16	0.88	0.6	0.88	1.16	1.44	1.72	2	1.68	1.36	1.04	0.72	0.4	0.32	0.24	0.16	0.08	0	0.4	0.8	1.2	1.6	2	1.68	1.36	1.04	0.72	0.4	0.48	0.56	0.64	0.72	0.8	0.88	0.96	1.04	1.12
1.8	1.76	1.72	1.68	1.64	1.6	1.68	1.76	1.84	1.92	2	1.76	1.52	1.28	1.04	0.8	0.84	0.88	0.92	0.96	1	0.84	0.68	0.52	0.36	0.2	0.16	0.12	0.08	0.04	0	0.4	0.8	1.2	1.6	2	1.64	1.28	0.92	0.56	0.2	0.24	0.28	0.32	0.36	0.4	0.44	0.48	0.52	0.56
2	2	2	2	2	2	2	2	2	2	2	1.8	1.6	1.4	1.2	1	0.8	0.6	0.4	0.2	0	0	0	0	0	0	0	0	0	0	0	0.4	0.8	1.2	1.6	2	1.6	1.2	0.8	0.4	0	0	0	0	0	0	0	0	0	0
1.6	1.68	1.76	1.84	1.92	2	2	2	2	2	2	1.76	1.52	1.28	1.04	0.8	0.64	0.48	0.32	0.16	0	0.12	0.24	0.36	0.48	0.6	0.56	0.52	0.48	0.44	0.4	0.68	0.96	1.24	1.52	1.8	1.52	1.24	0.96	0.68	0.4	0.36	0.32	0.28	0.24	0.2	0.24	0.28	0.32	0.36
1.2	1.36	1.52	1.68	1.84	2	2	2	2	2	2	1.72	1.44	1.16	0.88	0.6	0.48	0.36	0.24	0.12	0	0.24	0.48	0.72	0.96	1.2	1.12	1.04	0.96	0.88	0.8	0.96	1.12	1.28	1.44	1.6	1.44	1.28	1.12	0.96	0.8	0.72	0.64	0.56	0.48	0.4	0.48	0.56	0.64	0.72
0.8	1.04	1.28	1.52	1.76	2	2	2	2	2	2	1.68	1.36	1.04	0.72	0.4	0.32	0.24	0.16	0.08	0	0.36	0.72	1.08	1.44	1.8	1.68	1.56	1.44	1.32	1.2	1.24	1.28	1.32	1.36	1.4	1.36	1.32	1.28	1.24	1.2	1.08	0.96	0.84	0.72	0.6	0.72	0.84	0.96	1.08
0.4	0.72	1.04	1.36	1.68	2	2	2	2	2	2	1.64	1.28	0.92	0.56	0.2	0.16	0.12	0.08	0.04	0	0.48	0.96	1.44	1.92	2.4	2.24	2.08	1.92	1.76	1.6	1.52	1.44	1.36	1.28	1.2	1.28	1.36	1.44	1.52	1.6	1.44	1.28	1.12	0.96	0.8	0.96	1.12	1.28	1.44
0	0.4	0.8	1.2	1.6	2	2	2	2	2	2	1.6	1.2	0.8	0.4	0	0	0	0	0	0	0.6	1.2	1.8	2.4	3	2.8	2.6	2.4	2.2	2	1.8	1.6	1.4	1.2	1	1.2	1.4	1.6	1.8	2	1.8	1.6	1.4	1.2	1	1.2	1.4	1.6	1.8
0	0.44	0.88	1.32	1.76	2.2	2.12	2.04	1.96	1.88	1.8	1.48	1.16	0.84	0.52	0.2	0.28	0.36	0.44	0.52	0.6	0.96	1.32	1.68	2.04	2.4	2.24	2.08	1.92	1.76	1.6	1.48	1.36	1.24	1.12	1	1.16	1.32	1.48	1.64	1.8	1.6	1.4	1.2	1	0.8	0.96	1.12	1.28	1.44
0	0.48	0.96	1.44	1.92	2.4	2.24	2.08	1.92	1.76	1.6	1.36	1.12	0.88	0.64	0.4	0.56	0.72	0.88	1.04	1.2	1.32	1.44	1.56	1.68	1.8	1.68	1.56	1.44	1.32	1.2	1.16	1.12	1.08	1.04	1	1.12	1.24	1.36	1.48	1.6	1.4	1.2	1	0.8	0.6	0.72	0.84	0.96	1.08
0	0.52	1.04	1.56	2.08	2.6	2.36	2.12	1.88	1.64	1.4	1.24	1.08	0.92	0.76	0.6	0.84	1.08	1.32	1.56	1.8	1.68	1.56	1.44	1.32	1.2	1.12	1.04	0.96	0.88	0.8	0.84	0.88	0.92	0.96	1	1.08	1.16	1.24	1.32	1.4	1.2	1	0.8	0.6	0.4	0.48	0.56	0.64	0.72
0	0.56	1.12	1.68	2.24	2.8	2.48	2.16	1.84	1.52	1.2	1.12	1.04	0.96	0.88	0.8	1.12	1.44	1.76	2.08	2.4	2.04	1.68	1.32	0.96	0.6	0.56	0.52	0.48	0.44	0.4	0.52	0.64	0.76	0.88	1	1.04	1.08	1.12	1.16	1.2	1	0.8	0.6	0.4	0.2	0.24	0.28	0.32	0.36
0	0.6	1.2	1.8	2.4	3	2.6	2.2	1.8	1.4	1	1	1	1	1	1	1.4	1.8	2.2	2.6	3	2.4	1.8	1.2	0.6	0	0	0	0	0	0	0.2	0.4	0.6	0.8	1	1	1	1	1	1	0.8	0.6	0.4	0.2	0	0	0	0	0
0	0.52	1.04	1.56	2.08	2.6	2.32	2.04	1.76	1.48	1.2	1.2	1.2	1.2	1.2	1.2	1.48	1.76	2.04	2.32	2.6	2.08	1.56	1.04	0.52	0	0.08	0.16	0.24	0.32	0.4	0.48	0.56	0.64	0.72	0.8	0.84	0.88	0.92	0.96	1	0.8	0.6	0.4	0.2	0	0.2	0.4	0.6	0.8
0	0.44	0.88	1.32	1.76	2.2	2.04	1.88	1.72	1.56	1.4	1.4	1.4	1.4	1.4	1.4	1.56	1.72	1.88	2.04	2.2	1.76	1.32	0.88	0.44	0	0.16	0.32	0.48	0.64	0.8	0.76	0.72	0.68	0.64	0.6	0.68	0.76	0.84	0.92	1	0.8	0.6	0.4	0.2	0	0.4	0.8	1.2	1.6
0	0.36	0.72	1.08	1.44	1.8	1.76	1.72	1.68	1.64	1.6	1.6	1.6	1.6	1.6	1.6	1.64	1.68	1.72	1.76	1.8	1.44	1.08	0.72	0.36	0	0.24	0.48	0.72	0.96	1.2	1.04	0.88	0.72	0.56	0.4	0.52	0.64	0.76	0.88	1	0.8	0.6	0.4	0.2	0	0.6	1.2	1.8	2.4
0	0.28	0.56	0.84	1.12	1.4	1.48	1.56	1.64	1.72	1.8	1.8	1.8	1.8	1.8	1.8	1.72	1.64	1.56	1.48	1.4	1.12	0.84	0.56	0.28	0	0.32	0.64	0.96	1.28	1.6	1.32	1.04	0.76	0.48	0.2	0.36	0.52	0.68	0.84	1	0.8	0.6	0.4	0.2	0	0.8	1.6	2.4	3.2
0	0.2	0.4	0.6	0.8	1	1.2	1.4	1.6	1.8	2	2	2	2	2	2	1.8	1.6	1.4	1.2	1	0.8	0.6	0.4	0.2	0	0.4	0.8	1.2	1.6	2	1.6	1.2	0.8	0.4	0	0.2	0.4	0.6	0.8	1	0.8	0.6	0.4	0.2	0	1	2	3	4
0.4	0.48	0.56	0.64	0.72	0.8	1.08	1.36	1.64	1.92	2.2	2.08	1.96	1.84	1.72	1.6	1.48	1.36	1.24	1.12	1	0.8	0.6	0.4	0.2	0	0.4	0.8	1.2	1.6	2	1.68	1.36	1.04	0.72	0.4	0.6	0.8	1	1.2	1.4	1.16	0.92	0.68	0.44	0.2	1	1.8	2.6	3.4
0.8	0.76	0.72	0.68	0.64	0.6	0.96	1.32	1.68	2.04	2.4	2.16	1.92	1.68	1.44	1.2	1.16	1.12	1.08	1.04	1	0.8	0.6	0.4	0.2	0	0.4	0.8	1.2	1.6	2	1.76	1.52	1.28	1.04	0.8	1	1.2	1.4	1.6	1.8	1.52	1.24	0.96	0.68	0.4	1	1.6	2.2	2.8
1.2	1.04	0.88	0.72	0.56	0.4	0.84	1.28	1.72	2.16	2.6	2.24	1.88	1.52	1.16	0.8	0.84	0.88	0.92	0.96	1	0.8	0.6	0.4	0.2	0	0.4	0.8	1.2	1.6	2	1.84	1.68	1.52	1.36	1.2	1.4	1.6	1.8	2	2.2	1.88	1.56	1.24	0.92	0.6	1	1.4	1.8	2.2
1.6	1.32	1.04	0.76	0.48	0.2	0.72	1.24	1.76	2.28	2.8	2.32	1.84	1.36	0.88	0.4	0.52	0.64	0.76	0.88	1	0.8	0.6	0.4	0.2	0	0.4	0.8	1.2	1.6	2	1.92	1.84	1.76	1.68	1.6	1.8	2	2.2	2.4	2.6	2.24	1.88	1.52	1.16	0.8	1	1.2	1.4	1.6
2	1.6	1.2	0.8	0.4	0	0.6	1.2	1.8	2.4	3	2.4	1.8	1.2	0.6	0	0.2	0.4	0.6	0.8	1	0.8	0.6	0.4	0.2	0	0.4	0.8	1.2	1.6	2	2	2	2	2	2	2.2	2.4	2.6	2.8	3	2.6	2.2	1.8	1.4	1	1	1	1	1
1.8	1.48	1.16	0.84	0.52	0.2	0.68	1.16	1.64	2.12	2.6	2.12	1.64	1.16	0.68	0.2	0.4	0.6	0.8	1	1.2	0.96	0.72	0.48	0.24	0	0.44	0.88	1.32	1.76	2.2	2.08	1.96	1.84	1.72	1.6	1.88	2.16	2.44	2.72	3	2.6	2.2	1.8	1.4	1	1.08	1.16	1.24	1.32
1.6	1.36	1.12	0.88	0.64	0.4	0.76	1.12	1.48	1.84	2.2	1.84	1.48	1.12	0.76	0.4	0.6	0.8	1	1.2	1.4	1.12	0.84	0.56	0.28	0	0.48	0.96	1.44	1.92	2.4	2.16	1.92	1.68	1.44	1.2	1.56	1.92	2.28	2.64	3	2.6	2.2	1.8	1.4	1	1.16	1.32	1.48	1.64
1.4	1.24	1.08	0.92	0.76	0.6	0.84	1.08	1.32	1.56	1.8	1.56	1.32	1.08	0.84	0.6	0.8	1	1.2	1.4	1.6	1.28	0.96	0.64	0.32	0	0.52	1.04	1.56	2.08	2.6	2.24	1.88	1.52	1.16	0.8	1.24	1.68	2.12	2.56	3	2.6	2.2	1.8	1.4	1	1.24	1.48	1.72	1.96
1.2	1.12	1.04	0.96	0.88	0.8	0.92	1.04	1.16	1.28	1.4	1.28	1.16	1.04	0.92	0.8	1	1.2	1.4	1.6	1.8	1.44	1.08	0.72	0.36	0	0.56	1.12	1.68	2.24	2.8	2.32	1.84	1.36	0.88	0.4	0.92	1.44	1.96	2.48	3	2.6	2.2	1.8	1.4	1	1.32	1.64	1.96	2.28
1	1	1	1	1	1	1	1	1	1	1	1	1	1	1	1	1.2	1.4	1.6	1.8	2	1.6	1.2	0.8	0.4	0	0.6	1.2	1.8	2.4	3	2.4	1.8	1.2	0.6	0	0.6	1.2	1.8	2.4	3	2.6	2.2	1.8	1.4	1	1.4	1.8	2.2	2.6
0	0.8	1.6	2.4	3.2	4	3.4	2.8	2.2	1.6	1	1.36	1.72	2.08	2.44	2.8	2.8	2.8	2.8	2.8	2.8	2.76	2.72	2.68	2.64	2.6	2.32	2.04	1.76	1.48	1.2	1.6	2	2.4	2.8	3.2	3.16	3.12	3.08	3.04	3	2.76	2.52	2.28	2.04	1.8	1.52	1.24	0.96	0.68
0	0.8	1.6	2.4	3.2	4	3.4	2.8	2.2	1.6	1	1.32	1.64	1.96	2.28	2.6	2.6	2.6	2.6	2.6	2.6	2.52	2.44	2.36	2.28	2.2	2.04	1.88	1.72	1.56	1.4	1.6	1.8	2	2.2	2.4	2.52	2.64	2.76	2.88	3	2.72	2.44	2.16	1.88	1.6	1.44	1.28	1.12	0.96
0	0.8	1.6	2.4	3.2	4	3.4	2.8	2.2	1.6	1	1.28	1.56	1.84	2.12	2.4	2.4	2.4	2.4	2.4	2.4	2.28	2.16	2.04	1.92	1.8	1.76	1.72	1.68	1.64	1.6	1.6	1.6	1.6	1.6	1.6	1.88	2.16	2.44	2.72	3	2.68	2.36	2.04	1.72	1.4	1.36	1.32	1.28	1.24
0	0.8	1.6	2.4	3.2	4	3.4	2.8	2.2	1.6	1	1.24	1.48	1.72	1.96	2.2	2.2	2.2	2.2	2.2	2.2	2.04	1.88	1.72	1.56	1.4	1.48	1.56	1.64	1.72	1.8	1.6	1.4	1.2	1	0.8	1.24	1.68	2.12	2.56	3	2.64	2.28	1.92	1.56	1.2	1.28	1.36	1.44	1.52
0	0.8	1.6	2.4	3.2	4	3.4	2.8	2.2	1.6	1	1.2	1.4	1.6	1.8	2	2	2	2	2	2	1.8	1.6	1.4	1.2	1	1.2	1.4	1.6	1.8	2	1.6	1.2	0.8	0.4	0	0.6	1.2	1.8	2.4	3	2.6	2.2	1.8	1.4	1	1.2	1.4	1.6	1.8
0.2	0.96	1.72	2.48	3.24	4	3.4	2.8	2.2	1.6	1	1.28	1.56	1.84	2.12	2.4	2.44	2.48	2.52	2.56	2.6	2.24	1.88	1.52	1.16	0.8	1.08	1.36	1.64	1.92	2.2	1.8	1.4	1	0.6	0.2	0.76	1.32	1.88	2.44	3	2.68	2.36	2.04	1.72	1.4	1.48	1.56	1.64	1.72
0.4	1.12	1.84	2.56	3.28	4	3.4	2.8	2.2	1.6	1	1.36	1.72	2.08	2.44	2.8	2.88	2.96	3.04	3.12	3.2	2.68	2.16	1.64	1.12	0.6	0.96	1.32	1.68	2.04	2.4	2	1.6	1.2	0.8	0.4	0.92	1.44	1.96	2.48	3	2.76	2.52	2.28	2.04	1.8	1.76	1.72	1.68	1.64
0.6	1.28	1.96	2.64	3.32	4	3.4	2.8	2.2	1.6	1	1.44	1.88	2.32	2.76	3.2	3.32	3.44	3.56	3.68	3.8	3.12	2.44	1.76	1.08	0.4	0.84	1.28	1.72	2.16	2.6	2.2	1.8	1.4	1	0.6	1.08	1.56	2.04	2.52	3	2.84	2.68	2.52	2.36	2.2	2.04	1.88	1.72	1.56
0.8	1.44	2.08	2.72	3.36	4	3.4	2.8	2.2	1.6	1	1.52	2.04	2.56	3.08	3.6	3.76	3.92	4.08	4.24	4.4	3.56	2.72	1.88	1.04	0.2	0.72	1.24	1.76	2.28	2.8	2.4	2	1.6	1.2	0.8	1.24	1.68	2.12	2.56	3	2.92	2.84	2.76	2.68	2.6	2.32	2.04	1.76	1.48
1	1.6	2.2	2.8	3.4	4	3.4	2.8	2.2	1.6	1	1.6	2.2	2.8	3.4	4	4.2	4.4	4.6	4.8	5	4	3	2	1	0	0.6	1.2	1.8	2.4	3	2.6	2.2	1.8	1.4	1	1.4	1.8	2.2	2.6	3	3	3	3	3	3	2.6	2.2	1.8	1.4
0.8	1.32	1.84	2.36	2.88	3.4	3	2.6	2.2	1.8	1.4	1.8	2.2	2.6	3	3.4	3.56	3.72	3.88	4.04	4.2	3.48	2.76	2.04	1.32	0.6	1	1.4	1.8	2.2	2.6	2.36	2.12	1.88	1.64	1.4	1.64	1.88	2.12	2.36	2.6	2.68	2.76	2.84	2.92	3	2.72	2.44	2.16	1.88
0.6	1.04	1.48	1.92	2.36	2.8	2.6	2.4	2.2	2	1.8	2	2.2	2.4	2.6	2.8	2.92	3.04	3.16	3.28	3.4	2.96	2.52	2.08	1.64	1.2	1.4	1.6	1.8	2	2.2	2.12	2.04	1.96	1.88	1.8	1.88	1.96	2.04	2.12	2.2	2.36	2.52	2.68	2.84	3	2.84	2.68	2.52	2.36
0.4	0.76	1.12	1.48	1.84	2.2	2.2	2.2	2.2	2.2	2.2	2.2	2.2	2.2	2.2	2.2	2.28	2.36	2.44	2.52	2.6	2.44	2.28	2.12	1.96	1.8	1.8	1.8	1.8	1.8	1.8	1.88	1.96	2.04	2.12	2.2	2.12	2.04	1.96	1.88	1.8	2.04	2.28	2.52	2.76	3	2.96	2.92	2.88	2.84
0.2	0.48	0.76	1.04	1.32	1.6	1.8	2	2.2	2.4	2.6	2.4	2.2	2	1.8	1.6	1.64	1.68	1.72	1.76	1.8	1.92	2.04	2.16	2.28	2.4	2.2	2	1.8	1.6	1.4	1.64	1.88	2.12	2.36	2.6	2.36	2.12	1.88	1.64	1.4	1.72	2.04	2.36	2.68	3	3.08	3.16	3.24	3.32
0	0.2	0.4	0.6	0.8	1	1.4	1.8	2.2	2.6	3	2.6	2.2	1.8	1.4	1	1	1	1	1	1	1.4	1.8	2.2	2.6	3	2.6	2.2	1.8	1.4	1	1.4	1.8	2.2	2.6	3	2.6	2.2	1.8	1.4	1	1.4	1.8	2.2	2.6	3	3.2	3.4	3.6	3.8
[truncated: 121 more columns]

## Sheet: Figure 2a 300ns
0	0.4	0.8	1.2	1.6	2	1.6	1.2	0.8	0.4	0	0	0	0	0	0	0	0	0	0	0	0	0	0	0	0	0	0	0	0	0	0	0	0	0	0	0	0	0	0	0	0	0	0	0	0	0	0	0	0
0	0.36	0.72	1.08	1.44	1.8	1.44	1.08	0.72	0.36	0	0	0	0	0	0	0	0	0	0	0	0	0	0	0	0	0	0	0	0	0	0	0	0	0	0	0	0	0	0	0	0	0	0	0	0	0	0	0	0
0	0.32	0.64	0.96	1.28	1.6	1.28	0.96	0.64	0.32	0	0	0	0	0	0	0	0	0	0	0	0	0	0	0	0	0	0	0	0	0	0	0	0	0	0	0	0	0	0	0	0	0	0	0	0	0	0	0	0
0	0.28	0.56	0.84	1.12	1.4	1.12	0.84	0.56	0.28	0	0	0	0	0	0	0	0	0	0	0	0	0	0	0	0	0	0	0	0	0	0	0	0	0	0	0	0	0	0	0	0	0	0	0	0	0	0	0	0
0	0.24	0.48	0.72	0.96	1.2	0.96	0.72	0.48	0.24	0	0	0	0	0	0	0	0	0	0	0	0	0	0	0	0	0	0	0	0	0	0	0	0	0	0	0	0	0	0	0	0	0	0	0	0	0	0	0	0
0	0.2	0.4	0.6	0.8	1	0.8	0.6	0.4	0.2	0	0	0	0	0	0	0	0	0	0	0	0	0	0	0	0	0	0	0	0	0	0	0	0	0	0	0	0	0	0	0	0	0	0	0	0	0	0	0	0
0	0.16	0.32	0.48	0.64	0.8	0.64	0.48	0.32	0.16	0	0	0	0	0	0	0	0	0	0	0	0	0	0	0	0	0	0	0	0	0	0	0	0	0	0	0	0	0	0	0	0	0	0	0	0	0	0	0	0
0	0.12	0.24	0.36	0.48	0.6	0.48	0.36	0.24	0.12	0	0	0	0	0	0	0	0	0	0	0	0	0	0	0	0	0	0	0	0	0	0	0	0	0	0	0	0	0	0	0	0	0	0	0	0	0	0	0	0
0	0.08	0.16	0.24	0.32	0.4	0.32	0.24	0.16	0.08	0	0	0	0	0	0	0	0	0	0	0	0	0	0	0	0	0	0	0	0	0	0	0	0	0	0	0	0	0	0	0	0	0	0	0	0	0	0	0	0
0	0.04	0.08	0.12	0.16	0.2	0.16	0.12	0.08	0.04	0	0	0	0	0	0	0	0	0	0	0	0	0	0	0	0	0	0	0	0	0	0	0	0	0	0	0	0	0	0	0	0	0	0	0	0	0	0	0	0
0	0	0	0	0	0	0	0	0	0	0	0	0	0	0	0	0	0	0	0	0	0	0	0	0	0	0	0	0	0	0	0	0	0	0	0	0	0	0	0	0	0	0	0	0	0	0	0	0	0
0	0	0	0	0	0	0	0	0	0	0	0	0	0	0	0	0	0	0	0	0	0	0	0	0	0	0	0	0	0	0	0	0	0	0	0	0	0	0	0	0	0	0	0	0	0	0	0	0	0
0	0	0	0	0	0	0	0	0	0	0	0	0	0	0	0	0	0	0	0	0	0	0	0	0	0	0	0	0	0	0	0	0	0	0	0	0	0	0	0	0	0	0	0	0	0	0	0	0	0
0	0	0	0	0	0	0	0	0	0	0	0	0	0	0	0	0	0	0	0	0	0	0	0	0	0	0	0	0	0	0	0	0	0	0	0	0	0	0	0	0	0	0	0	0	0	0	0	0	0
0	0	0	0	0	0	0	0	0	0	0	0	0	0	0	0	0	0	0	0	0	0	0	0	0	0	0	0	0	0	0	0	0	0	0	0	0	0	0	0	0	0	0	0	0	0	0	0	0	0
0	0	0	0	0	0	0	0	0	0	0	0	0	0	0	0	0	0	0	0	0	0	0	0	0	0	0	0	0	0	0	0	0	0	0	0	0	0	0	0	0	0	0	0	0	0	0	0	0	0
0	0	0	0	0	0	0	0	0	0	0	0	0	0	0	0	0	0	0	0	0	0	0	0	0	0	0	0	0	0	0	0	0	0	0	0	0	0	0	0	0	0	0	0	0	0	0	0	0	0
0	0	0	0	0	0	0	0	0	0	0	0	0	0	0	0	0	0	0	0	0	0	0	0	0	0	0	0	0	0	0	0	0	0	0	0	0	0	0	0	0	0	0	0	0	0	0	0	0	0
0	0	0	0	0	0	0	0	0	0	0	0	0	0	0	0	0	0	0	0	0	0	0	0	0	0	0	0	0	0	0	0	0	0	0	0	0	0	0	0	0	0	0	0	0	0	0	0	0	0
0	0	0	0	0	0	0	0	0	0	0	0	0	0	0	0	0	0	0	0	0	0	0	0	0	0	0	0	0	0	0	0	0	0	0	0	0	0	0	0	0	0	0	0	0	0	0	0	0	0
0	0	0	0	0	0	0	0	0	0	0	0	0	0	0	0	0	0	0	0	0	0	0	0	0	0	0	0	0	0	0	0	0	0	0	0	0	0	0	0	0	0	0	0	0	0	0	0	0	0
0	0	0	0	0	0	0	0	0	0	0	0	0	0	0	0	0	0	0	0	0	0	0	0	0	0	0	0	0	0	0	0	0	0	0	0	0	0	0	0	0	0	0	0	0	0	0	0	0	0
0	0	0	0	0	0	0	0	0	0	0	0	0	0	0	0	0	0	0	0	0	0	0	0	0	0	0	0	0	0	0	0	0	0	0	0	0	0	0	0	0	0	0	0	0	0	0	0	0	0
0	0	0	0	0	0	0	0	0	0	0	0	0	0	0	0	0	0	0	0	0	0	0	0	0	0	0	0	0	0	0	0	0	0	0	0	0	0	0	0	0	0	0	0	0	0	0	0	0	0
0	0	0	0	0	0	0	0	0	0	0	0	0	0	0	0	0	0	0	0	0	0	0	0	0	0	0	0	0	0	0	0	0	0	0	0	0	0	0	0	0	0	0	0	0	0	0	0	0	0
0	0	0	0	0	0	0	0	0	0	0	0	0	0	0	0	0	0	0	0	0	0	0	0	0	0	0	0	0	0	0	0	0	0	0	0	0	0	0	0	0	0	0	0	0	0	0	0	0	0
0	0	0	0	0	0	0	0	0	0	0	0	0	0	0	0	0	0	0	0	0	0	0	0	0	0	0	0	0	0	0	0	0	0	0	0	0	0	0	0	0	0	0	0	0	0	0.08	0.16	0.24	0.32
0	0	0	0	0	0	0	0	0	0	0	0	0	0	0	0	0	0	0	0	0	0	0	0	0	0	0	0	0	0	0	0	0	0	0	0	0	0	0	0	0	0	0	0	0	0	0.16	0.32	0.48	0.64
0	0	0	0	0	0	0	0	0	0	0	0	0	0	0	0	0	0	0	0	0	0	0	0	0	0	0	0	0	0	0	0	0	0	0	0	0	0	0	0	0	0	0	0	0	0	0.24	0.48	0.72	0.96
0	0	0	0	0	0	0	0	0	0	0	0	0	0	0	0	0	0	0	0	0	0	0	0	0	0	0	0	0	0	0	0	0	0	0	0	0	0	0	0	0	0	0	0	0	0	0.32	0.64	0.96	1.28
0	0	0	0	0	0	0	0	0	0	0	0	0	0	0	0	0	0	0	0	0	0	0	0	0	0	0	0	0	0	0	0	0	0	0	0	0	0	0	0	0	0	0	0	0	0	0.4	0.8	1.2	1.6
0	0	0	0	0	0	0	0	0	0	0	0	0	0	0	0	0	0	0	0	0	0	0	0	0	0	0	0	0	0	0	0	0	0	0	0	0	0	0	0	0	0.12	0.24	0.36	0.48	0.6	0.8	1	1.2	1.4
0	0	0	0	0	0	0	0	0	0	0	0	0	0	0	0	0	0	0	0	0	0	0	0	0	0	0	0	0	0	0	0	0	0	0	0	0	0	0	0	0	0.24	0.48	0.72	0.96	1.2	1.2	1.2	1.2	1.2
0	0	0	0	0	0	0	0	0	0	0	0	0	0	0	0	0	0	0	0	0	0	0	0	0	0	0	0	0	0	0	0	0	0	0	0	0	0	0	0	0	0.36	0.72	1.08	1.44	1.8	1.6	1.4	1.2	1
0	0	0	0	0	0	0	0	0	0	0	0	0	0	0	0	0	0	0	0	0	0	0	0	0	0	0	0	0	0	0	0	0	0	0	0	0	0	0	0	0	0.48	0.96	1.44	1.92	2.4	2	1.6	1.2	0.8
0	0	0	0	0	0	0	0	0	0	0	0	0	0	0	0	0	0	0	0	0	0	0	0	0	0	0	0	0	0	0	0	0	0	0	0	0	0	0	0	0	0.6	1.2	1.8	2.4	3	2.4	1.8	1.2	0.6
0	0	0	0	0	0	0	0	0	0	0	0	0	0	0	0	0	0	0	0	0	0	0	0	0	0	0	0	0	0	0	0	0	0	0	0	0.08	0.16	0.24	0.32	0.4	0.84	1.28	1.72	2.16	2.6	2.16	1.72	1.28	0.84
0	0	0	0	0	0	0	0	0	0	0	0	0	0	0	0	0	0	0	0	0	0	0	0	0	0	0	0	0	0	0	0	0	0	0	0	0.16	0.32	0.48	0.64	0.8	1.08	1.36	1.64	1.92	2.2	1.92	1.64	1.36	1.08
0	0	0	0	0	0	0	0	0	0	0	0	0	0	0	0	0	0	0	0	0	0	0	0	0	0	0	0	0	0	0	0	0	0	0	0	0.24	0.48	0.72	0.96	1.2	1.32	1.44	1.56	1.68	1.8	1.68	1.56	1.44	1.32
0	0	0	0	0	0	0	0	0	0	0	0	0	0	0	0	0	0	0	0	0	0	0	0	0	0	0	0	0	0	0	0	0	0	0	0	0.32	0.64	0.96	1.28	1.6	1.56	1.52	1.48	1.44	1.4	1.44	1.48	1.52	1.56
0	0	0	0	0	0	0	0	0	0	0	0	0	0	0	0	0	0	0	0	0	0	0	0	0	0	0	0	0	0	0	0	0	0	0	0	0.4	0.8	1.2	1.6	2	1.8	1.6	1.4	1.2	1	1.2	1.4	1.6	1.8
0	0	0	0	0	0	0	0	0	0	0	0	0	0	0	0	0	0	0	0	0	0	0	0	0	0	0	0	0	0	0	0	0	0	0	0	0.44	0.88	1.32	1.76	2.2	1.96	1.72	1.48	1.24	1	1.2	1.4	1.6	1.8
0	0	0	0	0	0	0	0	0	0	0	0	0	0	0	0	0	0	0	0	0	0	0	0	0	0	0	0	0	0	0	0	0	0	0	0	0.48	0.96	1.44	1.92	2.4	2.12	1.84	1.56	1.28	1	1.2	1.4	1.6	1.8
0	0	0	0	0	0	0	0	0	0	0	0	0	0	0	0	0	0	0	0	0	0	0	0	0	0	0	0	0	0	0	0	0	0	0	0	0.52	1.04	1.56	2.08	2.6	2.28	1.96	1.64	1.32	1	1.2	1.4	1.6	1.8
0	0	0	0	0	0	0	0	0	0	0	0	0	0	0	0	0	0	0	0	0	0	0	0	0	0	0	0	0	0	0	0	0	0	0	0	0.56	1.12	1.68	2.24	2.8	2.44	2.08	1.72	1.36	1	1.2	1.4	1.6	1.8
0	0	0	0	0	0	0	0	0	0	0	0	0	0	0	0	0	0	0	0	0	0	0	0	0	0	0	0	0	0	0	0	0	0	0	0	0.6	1.2	1.8	2.4	3	2.6	2.2	1.8	1.4	1	1.2	1.4	1.6	1.8
0	0	0	0	0	0	0	0	0	0	0	0	0	0	0	0	0	0	0	0	0	0	0	0	0	0	0	0	0	0	0	0	0	0	0	0	0.52	1.04	1.56	2.08	2.6	2.32	2.04	1.76	1.48	1.2	1.28	1.36	1.44	1.52
0	0	0	0	0	0	0	0	0	0	0	0	0	0	0	0	0	0	0	0	0	0	0	0	0	0	0	0	0	0	0	0	0	0	0	0	0.44	0.88	1.32	1.76	2.2	2.04	1.88	1.72	1.56	1.4	1.36	1.32	1.28	1.24
0	0	0	0	0	0	0	0	0	0	0	0	0	0	0	0	0	0	0	0	0	0	0	0	0	0	0	0	0	0	0	0	0	0	0	0	0.36	0.72	1.08	1.44	1.8	1.76	1.72	1.68	1.64	1.6	1.44	1.28	1.12	0.96
0	0	0	0	0	0	0	0	0	0	0	0	0	0	0	0	0	0	0	0	0	0	0	0	0	0	0	0	0	0	0	0	0	0	0	0	0.28	0.56	0.84	1.12	1.4	1.48	1.56	1.64	1.72	1.8	1.52	1.24	0.96	0.68
0	0	0	0	0	0	0	0	0	0	0	0	0	0	0	0	0	0	0	0	0	0	0	0	0	0	0	0	0	0	0	0	0	0	0	0	0.2	0.4	0.6	0.8	1	1.2	1.4	1.6	1.8	2	1.6	1.2	0.8	0.4
0	0	0	0	0	0	0	0	0	0	0	0	0	0	0	0	0	0	0	0	0	0	0	0	0	0	0	0	0	0	0	0	0	0	0	0	0.2	0.4	0.6	0.8	1	1.16	1.32	1.48	1.64	1.8	1.56	1.32	1.08	0.84
0	0	0	0	0	0	0	0	0	0	0	0	0	0	0	0	0	0	0	0	0	0	0	0	0	0	0	0	0	0	0	0	0	0	0	0	0.2	0.4	0.6	0.8	1	1.12	1.24	1.36	1.48	1.6	1.52	1.44	1.36	1.28
0	0	0	0	0	0	0	0	0	0	0	0	0	0	0	0	0	0	0	0	0	0	0	0	0	0	0	0	0	0	0	0	0	0	0	0	0.2	0.4	0.6	0.8	1	1.08	1.16	1.24	1.32	1.4	1.48	1.56	1.64	1.72
0	0	0	0	0	0	0	0	0	0	0	0	0	0	0	0	0	0	0	0	0	0	0	0	0	0	0	0	0	0	0	0	0	0	0	0	0.2	0.4	0.6	0.8	1	1.04	1.08	1.12	1.16	1.2	1.44	1.68	1.92	2.16
0	0	0	0	0	0	0	0	0	0	0	0	0	0	0	0	0	0	0	0	0	0	0	0	0	0	0	0	0	0	0	0	0	0	0	0	0.2	0.4	0.6	0.8	1	1	1	1	1	1	1.4	1.8	2.2	2.6
0	0	0	0	0	0	0	0	0	0	0	0	0	0	0	0	0	0	0	0	0	0	0	0	0	0	0	0	0	0	0	0	0	0	0	0	0.16	0.32	0.48	0.64	0.8	0.8	0.8	0.8	0.8	0.8	1.12	1.44	1.76	2.08
0	0	0	0	0	0	0	0	0	0	0	0	0	0	0	0	0	0	0	0	0	0	0	0	0	0	0	0	0	0	0	0	0	0	0	0	0.12	0.24	0.36	0.48	0.6	0.6	0.6	0.6	0.6	0.6	0.84	1.08	1.32	1.56
0	0	0	0	0	0	0	0	0	0	0	0	0	0	0	0	0	0	0	0	0	0	0	0	0	0	0	0	0	0	0	0	0	0	0	0	0.08	0.16	0.24	0.32	0.4	0.4	0.4	0.4	0.4	0.4	0.56	0.72	0.88	1.04
0	0	0	0	0	0	0	0	0	0	0	0	0	0	0	0	0	0	0	0	0	0	0	0	0	0	0	0	0	0	0	0	0	0	0	0	0.04	0.08	0.12	0.16	0.2	0.2	0.2	0.2	0.2	0.2	0.28	0.36	0.44	0.52
0	0	0	0	0	0	0	0	0	0	0	0	0	0	0	0	0	0	0	0	0	0	0	0	0	0	0	0	0	0	0	0	0	0	0	0	0	0	0	0	0	0	0	0	0	0	0	0	0	0
0	0	0	0	0	0	0	0	0	0	0	0	0	0	0	0	0	0	0	0	0	0.08	0.16	0.24	0.32	0.4	0.36	0.32	0.28	0.24	0.2	0.16	0.12	0.08	0.04	0	0	0	0	0	0	0	0	0	0	0	0.12	0.24	0.36	0.48
0	0	0	0	0	0	0	0	0	0	0	0	0	0	0	0	0	0	0	0	0	0.16	0.32	0.48	0.64	0.8	0.72	0.64	0.56	0.48	0.4	0.32	0.24	0.16	0.08	0	0	0	0	0	0	0	0	0	0	0	0.24	0.48	0.72	0.96
0	0	0	0	0	0	0	0	0	0	0	0	0	0	0	0	0	0	0	0	0	0.24	0.48	0.72	0.96	1.2	1.08	0.96	0.84	0.72	0.6	0.48	0.36	0.24	0.12	0	0	0	0	0	0	0	0	0	0	0	0.36	0.72	1.08	1.44
0	0	0	0	0	0	0	0	0	0	0	0	0	0	0	0	0	0	0	0	0	0.32	0.64	0.96	1.28	1.6	1.44	1.28	1.12	0.96	0.8	0.64	0.48	0.32	0.16	0	0	0	0	0	0	0	0	0	0	0	0.48	0.96	1.44	1.92
0	0	0	0	0	0	0	0	0	0	0	0	0	0	0	0	0	0	0	0	0	0.4	0.8	1.2	1.6	2	1.8	1.6	1.4	1.2	1	0.8	0.6	0.4	0.2	0	0	0	0	0	0	0	0	0	0	0	0.6	1.2	1.8	2.4
0	0	0	0	0	0	0	0	0	0	0	0	0	0	0	0	0	0	0	0	0	0.32	0.64	0.96	1.28	1.6	1.44	1.28	1.12	0.96	0.8	0.64	0.48	0.32	0.16	0	0	0	0	0	0	0	0	0	0	0	0.52	1.04	1.56	2.08
0	0	0	0	0	0	0	0	0	0	0	0	0	0	0	0	0	0	0	0	0	0.24	0.48	0.72	0.96	1.2	1.08	0.96	0.84	0.72	0.6	0.48	0.36	0.24	0.12	0	0	0	0	0	0	0	0	0	0	0	0.44	0.88	1.32	1.76
0	0	0	0	0	0	0	0	0	0	0	0	0	0	0	0	0	0	0	0	0	0.16	0.32	0.48	0.64	0.8	0.72	0.64	0.56	0.48	0.4	0.32	0.24	0.16	0.08	0	0	0	0	0	0	0	0	0	0	0	0.36	0.72	1.08	1.44
0	0	0	0	0	0	0	0	0	0	0	0	0	0	0	0	0	0	0	0	0	0.08	0.16	0.24	0.32	0.4	0.36	0.32	0.28	0.24	0.2	0.16	0.12	0.08	0.04	0	0	0	0	0	0	0	0	0	0	0	0.28	0.56	0.84	1.12
0	0	0	0	0	0	0	0	0	0	0	0	0	0	0	0	0	0	0	0	0	0	0	0	0	0	0	0	0	0	0	0	0	0	0	0	0	0	0	0	0	0	0	0	0	0	0.2	0.4	0.6	0.8
0	0	0	0	0	0	0	0	0	0	0	0	0	0	0	0	0	0	0	0	0	0	0	0	0	0	0	0	0	0	0	0	0	0	0	0	0	0	0	0	0	0	0	0	0	0	0.16	0.32	0.48	0.64
0	0	0	0	0	0	0	0	0	0	0	0	0	0	0	0	0	0	0	0	0	0	0	0	0	0	0	0	0	0	0	0	0	0	0	0	0	0	0	0	0	0	0	0	0	0	0.12	0.24	0.36	0.48
0	0	0	0	0	0	0	0	0	0	0	0	0	0	0	0	0	0	0	0	0	0	0	0	0	0	0	0	0	0	0	0	0	0	0	0	0	0	0	0	0	0	0	0	0	0	0.08	0.16	0.24	0.32
0	0	0	0	0	0	0	0	0	0	0	0	0	0	0	0	0	0	0	0	0	0	0	0	0	0	0	0	0	0	0	0	0	0	0	0	0	0	0	0	0	0	0	0	0	0	0.04	0.08	0.12	0.16
0	0	0	0	0	0	0	0	0	0	0	0	0	0	0	0	0	0	0	0	0	0	0	0	0	0	0	0	0	0	0	0	0	0	0	0	0	0	0	0	0	0	0	0	0	0	0	0	0	0
0	0	0	0	0	0	0	0	0	0	0	0	0	0	0	0	0	0	0	0	0	0	0	0	0	0	0	0	0	0	0	0	0	0	0	0	0	0	0	0	0	0	0	0	0	0	0	0	0	0
0	0	0	0	0	0	0	0	0	0	0	0	0	0	0	0	0	0	0	0	0	0	0	0	0	0	0	0	0	0	0	0	0	0	0	0	0	0	0	0	0	0	0	0	0	0	0	0	0	0
0	0	0	0	0	0	0	0	0	0	0	0	0	0	0	0	0	0	0	0	0	0	0	0	0	0	0	0	0	0	0	0	0	0	0	0	0	0	0	0	0	0	0	0	0	0	0	0	0	0
0	0	0	0	0	0	0	0	0	0	0	0	0	0	0	0	0	0	0	0	0	0	0	0	0	0	0	0	0	0	0	0	0	0	0	0	0	0	0	0	0	0	0	0	0	0	0	0	0	0
0	0	0	0	0	0	0	0	0	0	0	0	0	0	0	0	0	0	0	0	0	0	0	0	0	0	0	0	0	0	0	0	0	0	0	0	0	0	0	0	0	0	0	0	0	0	0	0	0	0
0	0	0	0	0	0	0	0	0	0	0	0	0	0	0	0	0	0	0	0	0	0	0	0	0	0	0	0	0	0	0	0	0	0	0	0	0	0	0	0	0	0	0	0	0	0	0	0	0	0
0	0	0	0	0	0	0	0	0	0	0	0	0	0	0	0	0	0	0	0	0	0	0	0	0	0	0	0	0	0	0	0	0	0	0	0	0	0	0	0	0	0	0	0	0	0	0	0	0	0
0	0	0	0	0	0	0	0	0	0	0	0	0	0	0	0	0	0	0	0	0	0	0	0	0	0	0	0	0	0	0	0	0	0	0	0	0	0	0	0	0	0	0	0	0	0	0	0	0	0
0	0	0	0	0	0	0	0	0	0	0	0	0	0	0	0	0	0	0	0	0	0	0	0	0	0	0	0	0	0	0	0	0	0	0	0	0	0	0	0	0	0	0	0	0	0	0	0	0	0
0	0	0	0	0	0	0	0	0	0	0	0	0	0	0	0	0	0	0	0	0	0	0	0	0	0	0	0	0	0	0	0	0	0	0	0	0	0	0	0	0	0	0	0	0	0	0	0	0	0
0	0	0	0	0	0	0	0	0	0	0	0	0	0	0	0	0	0	0	0	0	0	0	0	0	0	0	0	0	0	0	0	0	0	0	0	0	0	0	0	0	0	0	0	0	0	0	0	0	0
0	0	0	0	0	0	0	0	0	0	0	0	0	0	0	0	0	0	0	0	0	0	0	0	0	0	0	0	0	0	0	0	0	0	0	0	0	0	0	0	0	0	0	0	0	0	0	0	0	0
0	0	0	0	0	0	0	0	0	0	0	0	0	0	0	0	0	0	0	0	0	0	0	0	0	0	0	0	0	0	0	0	0	0	0	0	0	0	0	0	0	0	0	0	0	0	0	0	0	0
0	0	0	0	0	0	0	0	0	0	0	0	0	0	0	0	0	0	0	0	0	0	0	0	0	0	0	0	0	0	0	0	0	0	0	0	0	0	0	0	0	0	0	0	0	0	0	0	0	0
0	0	0	0	0	0	0	0	0	0	0	0	0	0	0	0	0	0	0	0	0	0	0	0	0	0	0	0	0	0	0	0	0	0	0	0	0	0	0	0	0	0	0	0	0	0	0	0	0	0
0.4	0.36	0.32	0.28	0.24	0.2	0.16	0.12	0.08	0.04	0	0	0	0	0	0	0	0	0	0	0	0	0	0	0	0	0	0	0	0	0	0	0	0	0	0	0	0	0	0	0	0	0	0	0	0	0	0	0	0
0.8	0.72	0.64	0.56	0.48	0.4	0.32	0.24	0.16	0.08	0	0	0	0	0	0	0	0	0	0	0	0	0	0	0	0	0	0	0	0	0	0	0	0	0	0	0	0	0	0	0	0	0	0	0	0	0	0	0	0
1.2	1.08	0.96	0.84	0.72	0.6	0.48	0.36	0.24	0.12	0	0	0	0	0	0	0	0	0	0	0	0	0	0	0	0	0	0	0	0	0	0	0	0	0	0	0	0	0	0	0	0	0	0	0	0	0	0	0	0
1.6	1.44	1.28	1.12	0.96	0.8	0.64	0.48	0.32	0.16	0	0	0	0	0	0	0	0	0	0	0	0	0	0	0	0	0	0	0	0	0	0	0	0	0	0	0	0	0	0	0	0	0	0	0	0	0	0	0	0
2	1.8	1.6	1.4	1.2	1	0.8	0.6	0.4	0.2	0	0	0	0	0	0	0	0	0	0	0	0	0	0	0	0	0	0	0	0	0	0	0	0	0	0	0	0	0	0	0	0	0	0	0	0	0	0	0	0
1.6	1.44	1.28	1.12	0.96	0.8	0.64	0.48	0.32	0.16	0	0	0	0	0	0	0	0	0	0	0	0.04	0.08	0.12	0.16	0.2	0.16	0.12	0.08	0.04	0	0	0	0	0	0	0	0	0	0	0	0	0	0	0	0	0	0	0	0
1.2	1.08	0.96	0.84	0.72	0.6	0.48	0.36	0.24	0.12	0	0	0	0	0	0	0	0	0	0	0	0.08	0.16	0.24	0.32	0.4	0.32	0.24	0.16	0.08	0	0	0	0	0	0	0	0	0	0	0	0	0	0	0	0	0	0	0	0
0.8	0.72	0.64	0.56	0.48	0.4	0.32	0.24	0.16	0.08	0	0	0	0	0	0	0	0	0	0	0	0.12	0.24	0.36	0.48	0.6	0.48	0.36	0.24	0.12	0	0	0	0	0	0	0	0	0	0	0	0	0	0	0	0	0	0	0	0
0.4	0.36	0.32	0.28	0.24	0.2	0.16	0.12	0.08	0.04	0	0	0	0	0	0	0	0	0	0	0	0.16	0.32	0.48	0.64	0.8	0.64	0.48	0.32	0.16	0	0	0	0	0	0	0	0	0	0	0	0	0	0	0	0	0	0	0	0
0	0	0	0	0	0	0	0	0	0	0	0	0	0	0	0	0	0	0	0	0	0.2	0.4	0.6	0.8	1	0.8	0.6	0.4	0.2	0	0	0	0	0	0	0	0	0	0	0	0	0	0	0	0	0	0	0	0
0	0	0	0	0	0	0	0	0	0	0	0	0	0	0	0	0.04	0.08	0.12	0.16	0.2	0.32	0.44	0.56	0.68	0.8	0.64	0.48	0.32	0.16	0	0	0	0	0	0	0	0	0	0	0	0	0	0	0	0	0	0	0	0
0	0	0	0	0	0	0	0	0	0	0	0	0	0	0	0	0.08	0.16	0.24	0.32	0.4	0.44	0.48	0.52	0.56	0.6	0.48	0.36	0.24	0.12	0	0	0	0	0	0	0	0	0	0	0	0	0	0	0	0	0	0	0	0
0	0	0	0	0	0	0	0	0	0	0	0	0	0	0	0	0.12	0.24	0.36	0.48	0.6	0.56	0.52	0.48	0.44	0.4	0.32	0.24	0.16	0.08	0	0	0	0	0	0	0	0	0	0	0	0	0	0	0	0	0	0	0	0
0	0	0	0	0	0	0	0	0	0	0	0	0	0	0	0	0.16	0.32	0.48	0.64	0.8	0.68	0.56	0.44	0.32	0.2	0.16	0.12	0.08	0.04	0	0	0	0	0	0	0	0	0	0	0	0	0	0	0	0	0	0	0	0
0	0	0	0	0	0	0	0	0	0	0	0	0	0	0	0	0.2	0.4	0.6	0.8	1	0.8	0.6	0.4	0.2	0	0	0	0	0	0	0	0	0	0	0	0	0	0	0	0	0	0	0	0	0	0	0	0	0
0	0	0	0	0	0	0	0	0	0	0	0	0	0	0	0	0.16	0.32	0.48	0.64	0.8	0.64	0.48	0.32	0.16	0	0	0	0	0	0	0	0	0	0	0	0	0	0	0	0	0	0	0	0	0	0	0	0	0
0	0	0	0	0	0	0	0	0	0	0	0	0	0	0	0	0.12	0.24	0.36	0.48	0.6	0.48	0.36	0.24	0.12	0	0	0	0	0	0	0	0	0	0	0	0	0	0	0	0	0	0	0	0	0	0	0	0	0
0	0	0	0	0	0	0	0	0	0	0	0	0	0	0	0	0.08	0.16	0.24	0.32	0.4	0.32	0.24	0.16	0.08	0	0	0	0	0	0	0	0	0	0	0	0	0	0	0	0	0	0	0	0	0	0	0	0	0
0	0	0	0	0	0	0	0	0	0	0	0	0	0	0	0	0.04	0.08	0.12	0.16	0.2	0.16	0.12	0.08	0.04	0	0	0	0	0	0	0	0	0	0	0	0	0	0	0	0	0	0	0	0	0	0	0	0	0
0	0	0	0	0	0	0	0	0	0	0	0	0	0	0	0	0	0	0	0	0	0	0	0	0	0	0	0	0	0	0	0	0	0	0	0	0	0	0	0	0	0	0	0	0	0	0	0	0	0
0	0	0	0	0	0	0	0	0	0	0	0	0	0	0	0	0	0	0	0	0	0	0	0	0	0	0	0	0	0	0	0	0	0	0	0	0	0	0	0	0	0	0	0	0	0	0	0	0	0
0	0	0	0	0	0	0	0	0	0	0	0	0	0	0	0	0	0	0	0	0	0	0	0	0	0	0	0	0	0	0	0	0	0	0	0	0	0	0	0	0	0	0	0	0	0	0	0	0	0
0	0	0	0	0	0	0	0	0	0	0	0	0	0	0	0	0	0	0	0	0	0	0	0	0	0	0	0	0	0	0	0	0	0	0	0	0	0	0	0	0	0	0	0	0	0	0	0	0	0
0	0	0	0	0	0	0	0	0	0	0	0	0	0	0	0	0	0	0	0	0	0	0	0	0	0	0	0	0	0	0	0	0	0	0	0	0	0	0	0	0	0	0	0	0	0	0	0	0	0
0	0	0	0	0	0	0	0	0	0	0	0	0	0	0	0	0	0	0	0	0	0	0	0	0	0	0	0	0	0	0	0	0	0	0	0	0	0	0	0	0	0	0	0	0	0	0	0	0	0
0	0	0	0	0	0	0	0	0	0	0	0	0	0	0	0	0	0	0	0	0	0	0	0	0	0	0	0	0	0	0	0	0	0	0	0	0	0	0	0	0	0	0	0	0	0	0	0	0	0
0	0	0	0	0	0	0	0	0	0	0	0	0	0	0	0	0	0	0	0	0	0	0	0	0	0	0	0	0	0	0	0	0	0	0	0	0	0	0	0	0	0	0	0	0	0	0	0	0	0
0	0	0	0	0	0	0	0	0	0	0	0	0	0	0	0	0	0	0	0	0	0	0	0	0	0	0	0	0	0	0	0	0	0	0	0	0	0	0	0	0	0	0	0	0	0	0	0	0	0
0	0	0	0	0	0	0	0	0	0	0	0	0	0	0	0	0	0	0	0	0	0	0	0	0	0	0	0	0	0	0	0	0	0	0	0	0	0	0	0	0	0	0	0	0	0	0	0	0	0
0	0	0	0	0	0	0	0	0	0	0	0	0	0	0	0	0	0	0	0	0	0	0	0	0	0	0	0	0	0	0	0	0	0	0	0	0	0	0	0	0	0	0	0	0	0	0	0	0	0
0	0	0	0	0	0	0	0	0	0	0	0	0	0	0	0	0	0	0	0	0	0	0	0	0	0	0	0	0	0	0	0	0	0	0	0	0	0	0	0	0	0	0	0	0	0	0	0	0	0
0	0	0	0	0	0	0	0	0	0	0	0	0	0	0	0	0	0	0	0	0	0	0	0	0	0	0	0	0	0	0	0	0	0	0	0	0	0	0	0	0	0	0	0	0	0	0	0	0	0
0	0	0	0	0	0	0	0	0	0	0	0	0	0	0	0	0	0	0	0	0	0	0	0	0	0	0	0	0	0	0	0	0	0	0	0	0	0	0	0	0	0	0	0	0	0	0	0	0	0
0	0	0	0	0	0	0	0	0	0	0	0	0	0	0	0	0	0	0	0	0	0	0	0	0	0	0	0	0	0	0	0	0	0	0	0	0	0	0	0	0	0	0	0	0	0	0	0	0	0
0	0	0	0	0	0	0	0	0	0	0	0	0	0	0	0	0	0	0	0	0	0	0	0	0	0	0	0	0	0	0	0	0	0	0	0	0	0	0	0	0	0	0	0	0	0	0	0	0	0
0	0	0	0	0	0	0	0	0	0	0	0	0	0	0	0	0	0	0	0	0	0	0	0	0	0	0	0	0	0	0	0	0	0	0	0	0.04	0.08	0.12	0.16	0.2	0.24	0.28	0.32	0.36	0.4	0.4	0.4	0.4	0.4
0	0	0	0	0	0	0	0	0	0	0	0	0	0	0	0	0	0	0	0	0	0	0	0	0	0	0	0	0	0	0	0	0	0	0	0	0.08	0.16	0.24	0.32	0.4	0.48	0.56	0.64	0.72	0.8	0.8	0.8	0.8	0.8
0	0	0	0	0	0	0	0	0	0	0	0	0	0	0	0	0	0	0	0	0	0	0	0	0	0	0	0	0	0	0	0	0	0	0	0	0.12	0.24	0.36	0.48	0.6	0.72	0.84	0.96	1.08	1.2	1.2	1.2	1.2	1.2
0	0	0	0	0	0	0	0	0	0	0	0	0	0	0	0	0	0	0	0	0	0	0	0	0	0	0	0	0	0	0	0	0	0	0	0	0.16	0.32	0.48	0.64	0.8	0.96	1.12	1.28	1.44	1.6	1.6	1.6	1.6	1.6
0	0	0	0	0	0	0	0	0	0	0	0	0	0	0	0	0	0	0	0	0	0	0	0	0	0	0	0	0	0	0	0	0	0	0	0	0.2	0.4	0.6	0.8	1	1.2	1.4	1.6	1.8	2	2	2	2	2
0	0	0	0	0	0	0	0	0	0	0	0	0	0	0	0	0	0	0	0	0	0	0	0	0	0	0	0	0	0	0	0	0	0	0	0	0.16	0.32	0.48	0.64	0.8	1.04	1.28	1.52	1.76	2	2	2	2	2
0	0	0	0	0	0	0	0	0	0	0	0	0	0	0	0	0	0	0	0	0	0	0	0	0	0	0	0	0	0	0	0	0	0	0	0	0.12	0.24	0.36	0.48	0.6	0.88	1.16	1.44	1.72	2	2	2	2	2
0	0	0	0	0	0	0	0	0	0	0	0	0	0	0	0	0	0	0	0	0	0	0	0	0	0	0	0	0	0	0	0	0	0	0	0	0.08	0.16	0.24	0.32	0.4	0.72	1.04	1.36	1.68	2	2	2	2	2
0	0	0	0	0	0	0	0	0	0	0	0	0	0	0	0	0	0	0	0	0	0	0	0	0	0	0	0	0	0	0	0	0	0	0	0	0.04	0.08	0.12	0.16	0.2	0.56	0.92	1.28	1.64	2	2	2	2	2
0	0	0	0	0	0	0	0	0	0	0	0	0	0	0	0	0	0	0	0	0	0	0	0	0	0	0	0	0	0	0	0	0	0	0	0	0	0	0	0	0	0.4	0.8	1.2	1.6	2	2	2	2	2
0	0.08	0.16	0.24	0.32	0.4	0.36	0.32	0.28	0.24	0.2	0.16	0.12	0.08	0.04	0	0	0	0	0	0	0	0	0	0	0	0	0	0	0	0	0	0	0	0	0	0	0	0	0	0	0.36	0.72	1.08	1.44	1.8	1.76	1.72	1.68	1.64
0	0.16	0.32	0.48	0.64	0.8	0.72	0.64	0.56	0.48	0.4	0.32	0.24	0.16	0.08	0	0	0	0	0	0	0	0	0	0	0	0	0	0	0	0	0	0	0	0	0	0	0	0	0	0	0.32	0.64	0.96	1.28	1.6	1.52	1.44	1.36	1.28
0	0.24	0.48	0.72	0.96	1.2	1.08	0.96	0.84	0.72	0.6	0.48	0.36	0.24	0.12	0	0	0	0	0	0	0	0	0	0	0	0	0	0	0	0	0	0	0	0	0	0	0	0	0	0	0.28	0.56	0.84	1.12	1.4	1.28	1.16	1.04	0.92
0	0.32	0.64	0.96	1.28	1.6	1.44	1.28	1.12	0.96	0.8	0.64	0.48	0.32	0.16	0	0	0	0	0	0	0	0	0	0	0	0	0	0	0	0	0	0	0	0	0	0	0	0	0	0	0.24	0.48	0.72	0.96	1.2	1.04	0.88	0.72	0.56
0	0.4	0.8	1.2	1.6	2	1.8	1.6	1.4	1.2	1	0.8	0.6	0.4	0.2	0	0	0	0	0	0	0	0	0	0	0	0	0	0	0	0	0	0	0	0	0	0	0	0	0	0	0.2	0.4	0.6	0.8	1	0.8	0.6	0.4	0.2
0	0.32	0.64	0.96	1.28	1.6	1.44	1.28	1.12	0.96	0.8	0.64	0.48	0.32	0.16	0	0	0	0	0	0	0	0	0	0	0	0	0	0	0	0	0	0	0	0	0	0	0	0	0	0	0.16	0.32	0.48	0.64	0.8	0.68	0.56	0.44	0.32
0	0.24	0.48	0.72	0.96	1.2	1.08	0.96	0.84	0.72	0.6	0.48	0.36	0.24	0.12	0	0	0	0	0	0	0	0	0	0	0	0	0	0	0	0	0	0	0	0	0	0	0	0	0	0	0.12	0.24	0.36	0.48	0.6	0.56	0.52	0.48	0.44
0	0.16	0.32	0.48	0.64	0.8	0.72	0.64	0.56	0.48	0.4	0.32	0.24	0.16	0.08	0	0	0	0	0	0	0	0	0	0	0	0	0	0	0	0	0	0	0	0	0	0	0	0	0	0	0.08	0.16	0.24	0.32	0.4	0.44	0.48	0.52	0.56
0	0.08	0.16	0.24	0.32	0.4	0.36	0.32	0.28	0.24	0.2	0.16	0.12	0.08	0.04	0	0	0	0	0	0	0	0	0	0	0	0	0	0	0	0	0	0	0	0	0	0	0	0	0	0	0.04	0.08	0.12	0.16	0.2	0.32	0.44	0.56	0.68
0	0	0	0	0	0	0	0	0	0	0	0	0	0	0	0	0	0	0	0	0	0	0	0	0	0	0	0	0	0	0	0	0	0	0	0	0	0	0	0	0	0	0	0	0	0	0.2	0.4	0.6	0.8
0	0	0	0	0	0	0	0	0	0	0	0	0	0	0	0	0	0	0	0	0	0	0	0	0	0	0	0	0	0	0	0	0	0	0	0	0	0	0	0	0	0.04	0.08	0.12	0.16	0.2	0.4	0.6	0.8	1
0	0	0	0	0	0	0	0	0	0	0	0	0	0	0	0	0	0	0	0	0	0	0	0	0	0	0	0	0	0	0	0	0	0	0	0	0	0	0	0	0	0.08	0.16	0.24	0.32	0.4	0.6	0.8	1	1.2
0	0	0	0	0	0	0	0	0	0	0	0	0	0	0	0	0	0	0	0	0	0	0	0	0	0	0	0	0	0	0	0	0	0	0	0	0	0	0	0	0	0.12	0.24	0.36	0.48	0.6	0.8	1	1.2	1.4
0	0	0	0	0	0	0	0	0	0	0	0	0	0	0	0	0	0	0	0	0	0	0	0	0	0	0	0	0	0	0	0	0	0	0	0	0	0	0	0	0	0.16	0.32	0.48	0.64	0.8	1	1.2	1.4	1.6
0	0	0	0	0	0	0	0	0	0	0	0	0	0	0	0	0	0	0	0	0	0	0	0	0	0	0	0	0	0	0	0	0	0	0	0	0	0	0	0	0	0.2	0.4	0.6	0.8	1	1.2	1.4	1.6	1.8
0	0	0	0	0	0	0	0	0	0	0	0	0	0	0	0	0	0	0	0	0	0	0	0	0	0	0	0	0	0	0	0	0	0	0	0	0	0	0	0	0	0.24	0.48	0.72	0.96	1.2	1.28	1.36	1.44	1.52
0	0	0	0	0	0	0	0	0	0	0	0	0	0	0	0	0	0	0	0	0	0	0	0	0	0	0	0	0	0	0	0	0	0	0	0	0	0	0	0	0	0.28	0.56	0.84	1.12	1.4	1.36	1.32	1.28	1.24
0	0	0	0	0	0	0	0	0	0	0	0	0	0	0	0	0	0	0	0	0	0	0	0	0	0	0	0	0	0	0	0	0	0	0	0	0	0	0	0	0	0.32	0.64	0.96	1.28	1.6	1.44	1.28	1.12	0.96
0	0	0	0	0	0	0	0	0	0	0	0	0	0	0	0	0	0	0	0	0	0	0	0	0	0	0	0	0	0	0	0	0	0	0	0	0	0	0	0	0	0.36	0.72	1.08	1.44	1.8	1.52	1.24	0.96	0.68
0	0	0	0	0	0	0	0	0	0	0	0	0	0	0	0	0	0	0	0	0	0	0	0	0	0	0	0	0	0	0	0	0	0	0	0	0	0	0	0	0	0.4	0.8	1.2	1.6	2	1.6	1.2	0.8	0.4
0	0	0	0	0	0	0	0	0	0	0	0	0	0	0	0	0	0	0	0	0	0	0	0	0	0	0	0	0	0	0	0.12	0.24	0.36	0.48	0.6	0.48	0.36	0.24	0.12	0	0.32	0.64	0.96	1.28	1.6	1.28	0.96	0.64	0.32
0	0	0	0	0	0	0	0	0	0	0	0	0	0	0	0	0	0	0	0	0	0	0	0	0	0	0	0	0	0	0	0.24	0.48	0.72	0.96	1.2	0.96	0.72	0.48	0.24	0	0.24	0.48	0.72	0.96	1.2	0.96	0.72	0.48	0.24
0	0	0	0	0	0	0	0	0	0	0	0	0	0	0	0	0	0	0	0	0	0	0	0	0	0	0	0	0	0	0	0.36	0.72	1.08	1.44	1.8	1.44	1.08	0.72	0.36	0	0.16	0.32	0.48	0.64	0.8	0.64	0.48	0.32	0.16
0	0	0	0	0	0	0	0	0	0	0	0	0	0	0	0	0	0	0	0	0	0	0	0	0	0	0	0	0	0	0	0.48	0.96	1.44	1.92	2.4	1.92	1.44	0.96	0.48	0	0.08	0.16	0.24	0.32	0.4	0.32	0.24	0.16	0.08
0	0	0	0	0	0	0	0	0	0	0	0	0	0	0	0	0	0	0	0	0	0	0	0	0	0	0	0	0	0	0	0.6	1.2	1.8	2.4	3	2.4	1.8	1.2	0.6	0	0	0	0	0	0	0	0	0	0
0	0	0	0	0	0	0	0	0	0	0	0.08	0.16	0.24	0.32	0.4	0.32	0.24	0.16	0.08	0	0	0	0	0	0	0.04	0.08	0.12	0.16	0.2	0.68	1.16	1.64	2.12	2.6	2.08	1.56	1.04	0.52	0	0	0	0	0	0	0.12	0.24	0.36	0.48
0	0	0	0	0	0	0	0	0	0	0	0.16	0.32	0.48	0.64	0.8	0.64	0.48	0.32	0.16	0	0	0	0	0	0	0.08	0.16	0.24	0.32	0.4	0.76	1.12	1.48	1.84	2.2	1.76	1.32	0.88	0.44	0	0	0	0	0	0	0.24	0.48	0.72	0.96
0	0	0	0	0	0	0	0	0	0	0	0.24	0.48	0.72	0.96	1.2	0.96	0.72	0.48	0.24	0	0	0	0	0	0	0.12	0.24	0.36	0.48	0.6	0.84	1.08	1.32	1.56	1.8	1.44	1.08	0.72	0.36	0	0	0	0	0	0	0.36	0.72	1.08	1.44
0	0	0	0	0	0	0	0	0	0	0	0.32	0.64	0.96	1.28	1.6	1.28	0.96	0.64	0.32	0	0	0	0	0	0	0.16	0.32	0.48	0.64	0.8	0.92	1.04	1.16	1.28	1.4	1.12	0.84	0.56	0.28	0	0	0	0	0	0	0.48	0.96	1.44	1.92
0	0	0	0	0	0	0	0	0	0	0	0.4	0.8	1.2	1.6	2	1.6	1.2	0.8	0.4	0	0	0	0	0	0	0.2	0.4	0.6	0.8	1	1	1	1	1	1	0.8	0.6	0.4	0.2	0	0	0	0	0	0	0.6	1.2	1.8	2.4
0	0	0	0	0	0	0.04	0.08	0.12	0.16	0.2	0.48	0.76	1.04	1.32	1.6	1.44	1.28	1.12	0.96	0.8	0.64	0.48	0.32	0.16	0	0.16	0.32	0.48	0.64	0.8	0.92	1.04	1.16	1.28	1.4	1.16	0.92	0.68	0.44	0.2	0.24	0.28	0.32	0.36	0.4	0.88	1.36	1.84	2.32
0	0	0	0	0	0	0.08	0.16	0.24	0.32	0.4	0.56	0.72	0.88	1.04	1.2	1.28	1.36	1.44	1.52	1.6	1.28	0.96	0.64	0.32	0	0.12	0.24	0.36	0.48	0.6	0.84	1.08	1.32	1.56	1.8	1.52	1.24	0.96	0.68	0.4	0.48	0.56	0.64	0.72	0.8	1.16	1.52	1.88	2.24
0	0	0	0	0	0	0.12	0.24	0.36	0.48	0.6	0.64	0.68	0.72	0.76	0.8	1.12	1.44	1.76	2.08	2.4	1.92	1.44	0.96	0.48	0	0.08	0.16	0.24	0.32	0.4	0.76	1.12	1.48	1.84	2.2	1.88	1.56	1.24	0.92	0.6	0.72	0.84	0.96	1.08	1.2	1.44	1.68	1.92	2.16
0	0	0	0	0	0	0.16	0.32	0.48	0.64	0.8	0.72	0.64	0.56	0.48	0.4	0.96	1.52	2.08	2.64	3.2	2.56	1.92	1.28	0.64	0	0.04	0.08	0.12	0.16	0.2	0.68	1.16	1.64	2.12	2.6	2.24	1.88	1.52	1.16	0.8	0.96	1.12	1.28	1.44	1.6	1.72	1.84	1.96	2.08
0	0	0	0	0	0	0.2	0.4	0.6	0.8	1	0.8	0.6	0.4	0.2	0	0.8	1.6	2.4	3.2	4	3.2	2.4	1.6	0.8	0	0	0	0	0	0	0.6	1.2	1.8	2.4	3	2.6	2.2	1.8	1.4	1	1.2	1.4	1.6	1.8	2	2	2	2	2
0	0.16	0.32	0.48	0.64	0.8	0.8	0.8	0.8	0.8	0.8	0.64	0.48	0.32	0.16	0	0.72	1.44	2.16	2.88	3.6	2.88	2.16	1.44	0.72	0	0	0	0	0	0	0.52	1.04	1.56	2.08	2.6	2.24	1.88	1.52	1.16	0.8	1	1.2	1.4	1.6	1.8	1.76	1.72	1.68	1.64
0	0.32	0.64	0.96	1.28	1.6	1.4	1.2	1	0.8	0.6	0.48	0.36	0.24	0.12	0	0.64	1.28	1.92	2.56	3.2	2.56	1.92	1.28	0.64	0	0	0	0	0	0	0.44	0.88	1.32	1.76	2.2	1.88	1.56	1.24	0.92	0.6	0.8	1	1.2	1.4	1.6	1.52	1.44	1.36	1.28
0	0.48	0.96	1.44	1.92	2.4	2	1.6	1.2	0.8	0.4	0.32	0.24	0.16	0.08	0	0.56	1.12	1.68	2.24	2.8	2.24	1.68	1.12	0.56	0	0	0	0	0	0	0.36	0.72	1.08	1.44	1.8	1.52	1.24	0.96	0.68	0.4	0.6	0.8	1	1.2	1.4	1.28	1.16	1.04	0.92
0	0.64	1.28	1.92	2.56	3.2	2.6	2	1.4	0.8	0.2	0.16	0.12	0.08	0.04	0	0.48	0.96	1.44	1.92	2.4	1.92	1.44	0.96	0.48	0	0	0	0	0	0	0.28	0.56	0.84	1.12	1.4	1.16	0.92	0.68	0.44	0.2	0.4	0.6	0.8	1	1.2	1.04	0.88	0.72	0.56
0	0.8	1.6	2.4	3.2	4	3.2	2.4	1.6	0.8	0	0	0	0	0	0	0.4	0.8	1.2	1.6	2	1.6	1.2	0.8	0.4	0	0	0	0	0	0	0.2	0.4	0.6	0.8	1	0.8	0.6	0.4	0.2	0	0.2	0.4	0.6	0.8	1	0.8	0.6	0.4	0.2
0	0.8	1.6	2.4	3.2	4	3.24	2.48	1.72	0.96	0.2	0.16	0.12	0.08	0.04	0	0.32	0.64	0.96	1.28	1.6	1.28	0.96	0.64	0.32	0	0	0	0	0	0	0.16	0.32	0.48	0.64	0.8	0.64	0.48	0.32	0.16	0	0.16	0.32	0.48	0.64	0.8	0.64	0.48	0.32	0.16
0	0.8	1.6	2.4	3.2	4	3.28	2.56	1.84	1.12	0.4	0.32	0.24	0.16	0.08	0	0.24	0.48	0.72	0.96	1.2	0.96	0.72	0.48	0.24	0	0	0	0	0	0	0.12	0.24	0.36	0.48	0.6	0.48	0.36	0.24	0.12	0	0.12	0.24	0.36	0.48	0.6	0.48	0.36	0.24	0.12
0	0.8	1.6	2.4	3.2	4	3.32	2.64	1.96	1.28	0.6	0.48	0.36	0.24	0.12	0	0.16	0.32	0.48	0.64	0.8	0.64	0.48	0.32	0.16	0	0	0	0	0	0	0.08	0.16	0.24	0.32	0.4	0.32	0.24	0.16	0.08	0	0.08	0.16	0.24	0.32	0.4	0.32	0.24	0.16	0.08
0	0.8	1.6	2.4	3.2	4	3.36	2.72	2.08	1.44	0.8	0.64	0.48	0.32	0.16	0	0.08	0.16	0.24	0.32	0.4	0.32	0.24	0.16	0.08	0	0	0	0	0	0	0.04	0.08	0.12	0.16	0.2	0.16	0.12	0.08	0.04	0	0.04	0.08	0.12	0.16	0.2	0.16	0.12	0.08	0.04
0	0.8	1.6	2.4	3.2	4	3.4	2.8	2.2	1.6	1	0.8	0.6	0.4	0.2	0	0	0	0	0	0	0	0	0	0	0	0	0	0	0	0	0	0	0	0	0	0	0	0	0	0	0	0	0	0	0	0	0	0	0
0	0.72	1.44	2.16	2.88	3.6	3.12	2.64	2.16	1.68	1.2	0.96	0.72	0.48	0.24	0	0	0	0	0	0	0	0	0	0	0	0	0	0	0	0	0	0	0	0	0	0	0	0	0	0	0	0	0	0	0	0	0	0	0
0	0.64	1.28	1.92	2.56	3.2	2.84	2.48	2.12	1.76	1.4	1.12	0.84	0.56	0.28	0	0	0	0	0	0	0	0	0	0	0	0	0	0	0	0	0	0	0	0	0	0	0	0	0	0	0	0	0	0	0	0	0	0	0
0	0.56	1.12	1.68	2.24	2.8	2.56	2.32	2.08	1.84	1.6	1.28	0.96	0.64	0.32	0	0	0	0	0	0	0	0	0	0	0	0	0	0	0	0	0	0	0	0	0	0	0	0	0	0	0	0	0	0	0	0	0	0	0
0	0.48	0.96	1.44	1.92	2.4	2.28	2.16	2.04	1.92	1.8	1.44	1.08	0.72	0.36	0	0	0	0	0	0	0	0	0	0	0	0	0	0	0	0	0	0	0	0	0	0	0	0	0	0	0	0	0	0	0	0	0	0	0
0	0.4	0.8	1.2	1.6	2	2	2	2	2	2	1.6	1.2	0.8	0.4	0	0	0	0	0	0	0	0	0	0	0	0	0	0	0	0	0	0	0	0	0	0	0	0	0	0	0	0	0	0	0	0	0	0	0
0	0.8	1.6	2.4	3.2	4	3.4	2.8	2.2	1.6	1	1.36	1.72	2.08	2.44	2.8	2.8	2.8	2.8	2.8	2.8	2.76	2.72	2.68	2.64	2.6	2.32	2.04	1.76	1.48	1.2	1.6	2	2.4	2.8	3.2	3.16	3.12	3.08	3.04	3	2.76	2.52	2.28	2.04	1.8	1.52	1.24	0.96	0.68
0	0.8	1.6	2.4	3.2	4	3.4	2.8	2.2	1.6	1	1.32	1.64	1.96	2.28	2.6	2.6	2.6	2.6	2.6	2.6	2.52	2.44	2.36	2.28	2.2	2.04	1.88	1.72	1.56	1.4	1.6	1.8	2	2.2	2.4	2.52	2.64	2.76	2.88	3	2.72	2.44	2.16	1.88	1.6	1.44	1.28	1.12	0.96
0	0.8	1.6	2.4	3.2	4	3.4	2.8	2.2	1.6	1	1.28	1.56	1.84	2.12	2.4	2.4	2.4	2.4	2.4	2.4	2.28	2.16	2.04	1.92	1.8	1.76	1.72	1.68	1.64	1.6	1.6	1.6	1.6	1.6	1.6	1.88	2.16	2.44	2.72	3	2.68	2.36	2.04	1.72	1.4	1.36	1.32	1.28	1.24
0	0.8	1.6	2.4	3.2	4	3.4	2.8	2.2	1.6	1	1.24	1.48	1.72	1.96	2.2	2.2	2.2	2.2	2.2	2.2	2.04	1.88	1.72	1.56	1.4	1.48	1.56	1.64	1.72	1.8	1.6	1.4	1.2	1	0.8	1.24	1.68	2.12	2.56	3	2.64	2.28	1.92	1.56	1.2	1.28	1.36	1.44	1.52
0	0.8	1.6	2.4	3.2	4	3.4	2.8	2.2	1.6	1	1.2	1.4	1.6	1.8	2	2	2	2	2	2	1.8	1.6	1.4	1.2	1	1.2	1.4	1.6	1.8	2	1.6	1.2	0.8	0.4	0	0.6	1.2	1.8	2.4	3	2.6	2.2	1.8	1.4	1	1.2	1.4	1.6	1.8
0.2	0.96	1.72	2.48	3.24	4	3.4	2.8	2.2	1.6	1	1.28	1.56	1.84	2.12	2.4	2.44	2.48	2.52	2.56	2.6	2.24	1.88	1.52	1.16	0.8	1.08	1.36	1.64	1.92	2.2	1.8	1.4	1	0.6	0.2	0.76	1.32	1.88	2.44	3	2.68	2.36	2.04	1.72	1.4	1.48	1.56	1.64	1.72
0.4	1.12	1.84	2.56	3.28	4	3.4	2.8	2.2	1.6	1	1.36	1.72	2.08	2.44	2.8	2.88	2.96	3.04	3.12	3.2	2.68	2.16	1.64	1.12	0.6	0.96	1.32	1.68	2.04	2.4	2	1.6	1.2	0.8	0.4	0.92	1.44	1.96	2.48	3	2.76	2.52	2.28	2.04	1.8	1.76	1.72	1.68	1.64
0.6	1.28	1.96	2.64	3.32	4	3.4	2.8	2.2	1.6	1	1.44	1.88	2.32	2.76	3.2	3.32	3.44	3.56	3.68	3.8	3.12	2.44	1.76	1.08	0.4	0.84	1.28	1.72	2.16	2.6	2.2	1.8	1.4	1	0.6	1.08	1.56	2.04	2.52	3	2.84	2.68	2.52	2.36	2.2	2.04	1.88	1.72	1.56
0.8	1.44	2.08	2.72	3.36	4	3.4	2.8	2.2	1.6	1	1.52	2.04	2.56	3.08	3.6	3.76	3.92	4.08	4.24	4.4	3.56	2.72	1.88	1.04	0.2	0.72	1.24	1.76	2.28	2.8	2.4	2	1.6	1.2	0.8	1.24	1.68	2.12	2.56	3	2.92	2.84	2.76	2.68	2.6	2.32	2.04	1.76	1.48
1	1.6	2.2	2.8	3.4	4	3.4	2.8	2.2	1.6	1	1.6	2.2	2.8	3.4	4	4.2	4.4	4.6	4.8	5	4	3	2	1	0	0.6	1.2	1.8	2.4	3	2.6	2.2	1.8	1.4	1	1.4	1.8	2.2	2.6	3	3	3	3	3	3	2.6	2.2	1.8	1.4
0.8	1.32	1.84	2.36	2.88	3.4	3	2.6	2.2	1.8	1.4	1.8	2.2	2.6	3	3.4	3.56	3.72	3.88	4.04	4.2	3.48	2.76	2.04	1.32	0.6	1	1.4	1.8	2.2	2.6	2.36	2.12	1.88	1.64	1.4	1.64	1.88	2.12	2.36	2.6	2.68	2.76	2.84	2.92	3	2.72	2.44	2.16	1.88
0.6	1.04	1.48	1.92	2.36	2.8	2.6	2.4	2.2	2	1.8	2	2.2	2.4	2.6	2.8	2.92	3.04	3.16	3.28	3.4	2.96	2.52	2.08	1.64	1.2	1.4	1.6	1.8	2	2.2	2.12	2.04	1.96	1.88	1.8	1.88	1.96	2.04	2.12	2.2	2.36	2.52	2.68	2.84	3	2.84	2.68	2.52	2.36
0.4	0.76	1.12	1.48	1.84	2.2	2.2	2.2	2.2	2.2	2.2	2.2	2.2	2.2	2.2	2.2	2.28	2.36	2.44	2.52	2.6	2.44	2.28	2.12	1.96	1.8	1.8	1.8	1.8	1.8	1.8	1.88	1.96	2.04	2.12	2.2	2.12	2.04	1.96	1.88	1.8	2.04	2.28	2.52	2.76	3	2.96	2.92	2.88	2.84
0.2	0.48	0.76	1.04	1.32	1.6	1.8	2	2.2	2.4	2.6	2.4	2.2	2	1.8	1.6	1.64	1.68	1.72	1.76	1.8	1.92	2.04	2.16	2.28	2.4	2.2	2	1.8	1.6	1.4	1.64	1.88	2.12	2.36	2.6	2.36	2.12	1.88	1.64	1.4	1.72	2.04	2.36	2.68	3	3.08	3.16	3.24	3.32
0	0.2	0.4	0.6	0.8	1	1.4	1.8	2.2	2.6	3	2.6	2.2	1.8	1.4	1	1	1	1	1	1	1.4	1.8	2.2	2.6	3	2.6	2.2	1.8	1.4	1	1.4	1.8	2.2	2.6	3	2.6	2.2	1.8	1.4	1	1.4	1.8	2.2	2.6	3	3.2	3.4	3.6	3.8
[truncated: 121 more columns]

## Sheet: Figure 2b
Residues	First Contact Time (ns)	Hydrophobicity index
G	7	-0.4
I	5	2.767
V	7	1.733
E	12	-0.933
Q	10	-1.5
C	4	0.5
C	5	1.433
T	6	0.333
S	32	1
I	32	2.067
C	49	2.067
S	49	1.833
L	51	0.567
Y	44	-0.333
Q	29	-0.333
L	65	-1.067
E	113	-1.067
N	46	-2.767
Y	42	-0.767
C	45	2.5
N	49	-3.5
G	147	-0.4
I	130	4.5
V	138	4.2
E	159	-3.5
Q	223	-3.5
C	222	2.5
C	229	2.5
T	231	-0.7
S	247	-0.8
I	239	4.5
C	380	2.5
S	365	-0.8
L	Inf	3.8
Y	327	-1.3
Q	Inf	-3.5
L	Inf	3.8
E	Inf	-3.5
N	303	-3.5
Y	203	-1.3
C	193	2.5
N	167	-3.5
F	3	2.8
V	4	4.2
N	4	-3.5
Q	2	-3.5
H	2	-3.2
L	154	3.8
C	81	2.5
G	81	-0.4
S	83	-0.8
H	21	-3.2
L	131	3.8
V	93	4.2
E	444	-3.5
A	121	1.8
L	5	3.8
Y	4	-1.3
L	7	3.8
V	13	4.2
C	4	2.5
G	86	-0.4
E	226	-3.5
R	118	-4.5
G	231	-0.4
F	236	2.8
F	110	2.8
Y	116	-1.3
T	223	-0.7
P	158	-1.6
L	152	-3.9
A	79	1.8
F	119.5	2.933
V	119	1.167
N	117.5	-0.933
Q	115.5	-3.4
H	57.5	-0.967
L	46.5	1.033
C	45.5	1.967
G	114	0.433
S	118.5	-1.467
H	119.5	-0.067
L	142.5	1.6
V	132.5	1.5
E	199.5	0.833
A	48	0.7
L	5.55	1.433
Y	1.45	2.1
L	1.1	2.233
V	0.65	3.5
C	0.65	2.1
G	0.55	-0.467
E	0.7	-2.8
R	1.55	-2.8
G	1.2	-0.7
F	1.2	1.733
F	1.4	1.433
Y	3.85	0.267
T	4.75	-1.2
P	4.25	0.5
L	4.7	1.333
A	5.05	1.8

## Sheet: Figure 2c
Residues	Binding energy (kJ/mol)	SD		samples
G	9.52727	11.3499		1.849	16.328	27.32	6.754	2.578	7.741	28.958	14.864	-12.052	0.891	17.01	11.361	0.346	-15.808	-1.198	19.498	13.019	-15.229	-14.622	6.717	15.422	8.249	-5.927	17.639	29.436	16.067	-1.215	-0.728	16.811	21.673	4.785	2.035	9.519	23.7	27.15	3.631	12.477	8.621	21.512	8.476	6.744	11.135	24.532	18.17	3.821	5.81
I	-17.7983	4.69527		-24.81	-15.57	-17.222	-15.739	-25.946	-16.232	-12.127	-19.44	-23.803	-19.174	-11.589	-14.548	-24.783	-21.456	-17.573	-14.62	-9.942	-14.468	-24.272	-15.874	-19.958	-17.545	-24.818	-9.676	-16.712	-15.181	-20.3	-23.299	-22.313	-14.725	-25.432	-19.802	-16.871	-18.282	-16.07	-19.465	-24.225	-14.566	-19.245	-19.968	-18.375	-4.073	-13.135	-18.573	-15.836	-15.955
V	-3.87714	3.48113		-4.475	-2.719	-2.686	-4.463	-5.942	0.427	-4.017	-10.799	-5.693	-9.793	-1.649	-0.523	-3.56	-2.705	-1.289	-8.689	0.254	-3.428	-2.16	-3.628	-8.306	-8.3	-8.215	0.827	-2.804	-5.123	-6.835	-4.776	8.513	-2.785	-3.08	-4.619	0.517	-2.207	-3.101	-5.027	-4.846	-7.015	-3.695	-9.005	-2.866	-1.556	-7.985	-1.884	-8.444	-3.286
E	-50.8815	56.9341		-67.977	-73.129	-68.618	-73.617	-59.617	-65.048	-63.73	-72.254	-69.701	-67.436	-80.738	-79.328	118.606	-67.01	-73.758	-58.627	126.589	-72.078	-59.173	-76.981	-72.203	-69.36	-70.05	-76.907	114.721	-66.773	-66.538	-62.793	-75.683	116.716	-67.958	-61.137	-69.823	-70.66	-77.208	-60.028	-62.342	-74.197	-70.525	-71.238	-56.506	-81.166	-74.034	-72.333	-63.046	-75.143
Q	-2.27741	6.2564		7.049	-6.813	-4.176	-8.274	-3.575	3.1	-2.882	5.516	-5.765	9.415	-1.043	-7.157	-4.141	-8.021	-2.578	8.058	-4.565	-8.109	-1.971	-13.432	4.124	-6.968	2.385	17.381	-0.714	-0.975	-10.199	-5.324	-2.57	-7.771	-5.072	-9.964	1.304	3.546	-2.694	-12.818	8.223	-3.901	-1.967	-4.356	-4.652	5.55	1.66	0.491	-1.923	-4.268
C	-4.61575	3.03768		-0.493	-8.261	-4.958	-4.976	-7.625	-1.722	-2.34	1.534	2.498	-9.445	-5.21	-3.387	-11.092	-3.089	-4.224	-1.537	-7.365	-1.968	-1.259	-6.526	-6.718	-9.545	-4.392	-4.506	-9.366	-3.301	-9.794	-4.461	-4.052	-6.798	0.997	-4.252	-5.504	-3.837	-4.664	-1.815	-3.267	-5.533	-6.717	-3.757	-5.095	-3.749	-6.131	0.856	-5.087	-4.067
C	-4.17341	4.70714		9.212	-5.149	-7.685	-1.542	-8.88	-1.547	-6.492	-4.397	-2.725	8.533	-7.821	-4.505	-11.171	-4.727	8.937	-13.268	-8.665	-8.454	-4.302	-1.509	-3.854	-6.482	-8.146	-9.366	-5.001	-6.566	-1.952	-7.471	-1.196	1.316	-5.584	-1.941	-6.439	-3.701	-5.344	-1.738	-4.967	-4.87	-1.406	-4.513	1.282	-9.308	0.591	-2.335	-4.035	-7.177
T	-5.06737	4.42701		-1.697	-7.877	-5.991	-1.787	-3.296	-4.575	0.059	-2.518	-0.244	1.825	-4.07	-3.812	-0.615	-0.951	3.17	0.851	-6.485	0.341	-2.404	4.034	-3.766	-2.608	-4.01	-11.968	-4.692	-14.55	-7.32	-7.413	-5.105	1.793	-8.998	-9.686	-4.908	-4.413	-9.518	-14.749	-8.295	-4.109	-11.086	-4.16	-14.484	-6.229	-9.441	-10.364	-8.369	-3.889
S	-4.56118	4.79432		-9.438	-4.343	4.449	-6.475	-6.273	-1.651	6.976	-7.454	-2.852	-1.758	-7.756	-7.168	-8.221	-7.743	2.366	-1.13	-8.629	-9.5	-10.25	2.56	3.628	-2.079	-6.874	-8.39	-1.54	-6.796	-8.352	-5.64	-8.419	-5.603	-4.475	-5.438	-7.999	-3.786	-5.332	-4.024	4.635	-2.972	-0.271	-3.332	-10.224	-11.313	-7.756	0.682	-11.829	-8.62
I	-7.79849	3.71307		-7.163	-14.098	-9.584	-10.67	-14.229	-5.377	-7.169	-10.041	-6.13	-8.05	-7.969	-6.612	-12.182	-11.324	-8.916	-11.221	-15.38	-6.753	-8.274	-14.04	-3.277	-7.699	-10.657	-11.069	-7.126	-6.422	-9.675	-15.492	-9.903	-6.931	-5.645	-0.312	-4.745	-4.908	-7.725	-11.204	-4.255	-3.331	-0.67	-8.431	-4.395	-10.903	-2.431	-4.928	-9.906	-5.247
C	-11.6661	4.34791		-13.48	-16.737	-12.538	-15.828	-17.869	-13.219	-8.899	-11.688	-16.11	-15.955	-13.698	-13.224	-13.409	-17.789	-6.745	-6.987	-12.666	-5.549	-8.081	-12.772	-8.874	-8.442	-13.991	-14.064	-6.226	-5.413	-9.186	-20.475	-13.687	-12.17	-8	-5.334	-4.284	-8.044	-7.463	-18.152	-7.337	-10.43	-7.587	-8.97	-18.902	-22.921	-10.029	-7.663	-15.726	-11.82
S	-6.87488	5.34162		-14.214	-6.553	-2.709	-13.467	-18.189	-8.72	0.651	-13.878	-10.803	-16.229	-4.972	2.549	-8.284	-8.508	-0.526	-4.486	-10.755	-14.628	-13.059	-8.615	-6.896	-14.759	-12.976	-14.272	-1.511	-11.522	-5.795	-7.146	-5.621	-3.339	-10.326	4.202	-0.748	-5.008	-3.795	-10.355	-6.501	-4.737	2.11	-5.955	-6.242	-5.105	-4.414	-2.91	-4.318	4.911
L	-16.3575	3.88388		-18.286	-12.061	-12.346	-19.78	-16.579	-24.247	-14.517	-16.244	-18.569	-11.18	-13.662	-13.953	-14.023	-17.166	-18.681	-21.013	-18.073	-12.658	-15.198	-12.11	-15.693	-15.58	-14.636	-19.683	-15.18	-17.004	-12.452	-12.283	-16.759	-6.122	-19.105	-23.694	-16.624	-11.524	-18.266	-20.187	-18.693	-15.085	-10.803	-11.56	-21.748	-17.64	-20.024	-14.882	-22.84	-19.464
Y	-8.07925	7.20435		-2.174	-2.03	-0.402	-6.059	-6.072	-6.371	-1.333	-1.545	-3.567	-5.925	-2.579	-0.998	-1.44	-3.294	-3.541	-0.933	-1.798	-3.223	-8.19	-5.963	0.246	-2.153	-5.732	-1.852	-2.853	-2.829	-3.987	-2.857	-5.156	-1.671	-4.246	-15.785	-21.357	-5.116	-11.337	-15.057	-20.103	-11.938	-9.106	-21.712	-25.457	-22.047	-10.24	-12.83	-22.847	-10.671
Q	-3.29341	6.08954		-1.105	3.186	5.954	-6.607	-16.891	-10.603	1.776	-2.283	-1.886	-6.053	-10.249	-1.177	5.254	0.461	0.246	3.852	-1.147	2.087	-8.413	-13.876	-1.799	-0.307	1.922	4.469	-0.506	1.509	1.727	-1.244	3.535	3.811	-12.522	-24.985	-7.419	5.658	-2.071	-5.865	-5.883	-11.563	-5.716	-4.67	-0.739	-2.99	-5.607	-3.125	-3.349	-3.17
L	-11.9741	6.00293		-13.122	-13.69	-11.07	-18.886	-17.646	-20.586	-10.577	-5.365	-13.645	-3.719	-18.907	-9.681	-19.227	-17.867	-18.056	-14.167	-13.707	-20.797	-8.248	-11.399	-15.121	-11.52	-13.846	-21.635	-13.583	-15.154	-16.571	-19.496	-17.789	-18.499	-14.168	-16.937	-18.105	-11.899	-14.28	-11.303	-4.046	-12.847	-13.29	-1.036	-9.499	-4.08	-7.669	-6.989	-1.658	-8.661
E	31.6209	63.2276		80.635	69.715	64.978	72.4	72.345	67.079	60.591	65.433	86.911	78.996	63.084	65.623	95.455	83.534	63.652	62.578	57.117	68.52	85.083	70.603	60.919	62.832	84.024	67.683	60.025	62.154	66.909	70.006	70.279	63.13	72.697	91.297	79.218	-87.898	-94.265	-49.848	-48.064	-77.133	-68.628	-51.106	-41.652	-61.774	-76.973	-62.915	71.858	-50.328
N	0.76167	5.44393		2.695	2.649	-0.832	-3.958	3.484	2.095	4.915	4.447	-0.894	-3.08	0.588	4.183	-0.467	-4.876	-3.628	4.022	0.924	-2.991	2.641	-1.516	11.081	4.343	3.855	6.81	7.559	4.347	-3.4	-4.591	-4.23	4.65	-1.764	-9.884	-2.689	3.353	1.382	0.725	2.103	-1.034	-3.985	4.849	9.771	7.515	1.191	4.551	-2.896	10.858
Y	-12.9751	6.16596		-11.782	-7.734	-7.137	-18.812	-12.576	-18.877	-12.365	-16.136	-15.446	-25.244	-11.057	-19.48	-9.224	-18.771	-25.979	-6.371	-17.012	-17.808	-7.909	-9.682	-14.785	-17.85	-15.138	-12.473	-12.618	-14.53	-24.32	-11.525	-8.758	-10.022	-20.947	-21.378	-21.891	-7.022	-8.639	-4.905	-4.549	0.491	-1.52	-15.992	-8.304	-10.206	-2.707	-14.56	-15.049	-16.989
C	-4.67355	5.99691		3.086	-5.092	-3.36	-16.201	-8.085	-0.907	3.467	-13.782	-8.563	-3.85	-0.826	0.713	-10.613	-6.176	-14.972	-6.46	-13.519	-7.401	-23.596	-3.938	-12.427	-10.072	-11.301	0.114	-12.389	3.761	-7.169	-8.43	1.536	-9.469	-9.554	-8.36	-5.848	-0.425	-0.01	-1.063	-1.22	0.693	-0.629	-0.713	-0.485	-0.377	0.556	-1.006	-0.75	-1.223
N	82.33	16.9701		102.46	83.391	78.078	76.632	80.572	67.996	56.439	55.07	76.628	103.794	87.757	72.793	93.234	106.808	96.387	79.357	59.271	68.963	82.751	72.327	51.266	81.016	102.762	92.082	61.329	58.769	81.2	92.941	63.235	55.198	75.564	88.576	91.015	87.175	82.817	117.098	111.224	89.991	80.196	103.734	113.7	89.967	65.842	79.157	105.734	99.968
G	-29.7925	41.0151		26.087	-21.564	5.922	-44.582	21.066	17.396	16.988	2.147	-6.139	-52.411	3.465	7.593	20.563	20.315	-18.43	-62.796	-86.872	-98.281	-69.297	-32.737	-59.571	-70.134	-67.295	-60.658	-64.427	-36.704	-99.159	-36.682	-85.037	-39.02	-15.898	-16.045	-1.884	18.399	35.204	-34.688	46.945	-8.716	0.452	-94.867	-31.303	-26.989	-67.566	-55.095	-111.326	-107.859
I	-13.9282	4.83401		-22.518	-17.687	-11.124	-17.813	-17.833	-22.519	-14.953	-16.077	-22.119	-12.23	-24.547	-16.727	-10.727	-17.428	-8.2	-9.622	-11.662	-16.642	-14.89	-12.533	-17.338	-22.539	-13.446	-14.088	-9.377	-21.284	-15.244	-20.467	-11.8	-4.421	-9.29	-12.06	-12.098	-11.198	-10.887	-11.533	-13.115	-6.379	-14.505	-17.917	-17.504	-8.54	-10.621	-14.957	-13.611	-7.347
V	-9.22575	4.1017		-8.663	-7.118	-7.352	-10.223	-8.337	-13.09	-11.363	-8.226	-15.222	-12.485	-7.898	-10.68	-11.744	-10.687	-6.149	-10.634	-7.349	-16.449	-13.9	-8.464	-6.071	-11.351	-15.664	-14.67	-11.491	-8.82	-18.049	-11.781	-5.576	-11.088	-15.71	-8.287	-13.284	-2.471	-2.047	-6.813	-5.712	-1.075	-9.863	-2.27	-5.088	-1.924	-4.779	-3.232	-4.81	-8.743
E	49.3442	35.4862		5.358	-13.39	-20.5	-15.765	-2.523	61.804	-23.241	-17.806	2.496	-1.568	-11.804	-23.251	69.28	-1.491	69.28	50.191	53.647	73.984	75.77	55.375	52.732	62.258	73.073	68.168	57.127	65.374	73.672	77.281	55.053	56.598	54.127	71.918	65.115	52.725	58.288	87.784	90.474	56.202	56.979	64.173	73.594	84.657	62.794	64.644	88.301	85.888
Q	-2.80755	6.2745		-8.42	-1.429	-3.035	-1.915	-8.202	-8.495	-7.673	-0.795	8.912	-8.465	1.825	-3.72	-15.156	16.8	-1.774	0.398	-1.61	-7.064	13.795	0.592	-8.417	-6.256	-6.641	3.459	-2.528	-4.82	-3.762	-12.754	-1.476	-3.867	-6.351	4.399	-1.891	1.403	-0.241	-10.688	-4.19	0.17	3.269	-2.751	-8.197	13.198	-4.81	-7.211	-5.708	-5.008
C	-7.39045	3.70964		-9.497	-2.545	-6.061	-14.695	-9.496	-7.46	-7.161	-9.355	-5.778	-0.334	-2.2	-4.764	-16.007	-5.85	-3.501	-7.033	-12.129	-10.081	-1.884	-5.062	-7.086	-9.571	-7.35	-10.339	-5.318	-11.901	-13.144	-5.57	-10.001	-9.54	-10.798	-6.329	-8.452	-6.271	-13.763	-11.764	-7.573	-3.732	-2.766	-8.311	-7.046	-13.288	-4.06	-1.933	-9.87	-2.652
C	-3.29388	4.4197		2.106	-3.263	-4.955	-6.32	3.971	-6.365	-4.869	-8.897	-9.186	4.224	-7.996	-1.851	-4.549	-3.895	-6.957	-4.297	-3.243	-6.346	-11.472	-12.545	-2.976	-3.281	3.941	-0.029	-2.909	-0.857	-7.082	-3.277	3.162	-5.307	-8.6	-7.254	3.512	-10.729	-10.542	-3.083	0.946	-2.172	-2.504	-3.433	-5.521	-7.066	-1.766	0.825	-2.231	2.199
T	-6.8789	5.39664		0.805	0.034	-7.208	-7.729	-4.474	4.057	-0.632	-8.325	-4.436	0.716	3.455	-3.454	-3.437	-1.878	1.35	1.481	-3.791	-4.742	-0.676	-12.572	-12.863	-10.476	-12.922	-7.636	-5.682	-11.532	-5.276	-15.681	-9.281	-8.855	-4.833	-0.406	-11.604	-8.175	-9.356	-7.423	-3.305	-6.375	-7.047	-13.766	-8.862	-1.79	-13.603	-7.248	-14.081	-13.192
S	-3.04488	3.02913		-7.683	1.032	-5.655	-4.158	-10.124	-4.616	-5.223	-7.359	-4.722	-3.174	-2.922	-4.438	-1.24	-10.122	-2.086	-4.038	-2.878	-3.249	-5.162	-5.732	-1.84	-4.739	-3.8	1.979	3.102	-0.398	-7.748	0.585	2.583	-0.199	-1.831	-2.563	-2.476	-2.773	-3.124	-10.153	0.341	-1.759	-0.945	-1.44	0.304	0.517	-1.867	-2.569	-2.015	-3.211
I	-11.9899	4.78302		-19.099	-11.444	-3.613	-3.55	-3.565	-4.574	-3.235	-3.542	-15.59	-9.251	-9.053	-3.718	-11.967	-16.512	-18.22	-14.708	-11.652	-17.276	-16.722	-14.556	-14.928	-21.377	-18.002	-11.044	-16.706	-15.187	-12.912	-9.495	-10.095	-5.713	-15.781	-15.725	-14.343	-8.255	-14.753	-14.096	-12.77	-8.007	-10.389	-13.828	-17.699	-17.776	-6.236	-16.931	-11.324	-10.475
C	-3.54792	4.78676		-13.384	-0.267	-16.213	-17.792	-14.55	-15.584	-15.713	-6.996	0.7	-2.236	-1.136	-8.443	-2.009	0.143	-1.027	-2.124	-2.152	-1.347	-1.562	-1.649	-2.736	-2.601	-3.573	-2.44	-0.527	-0.726	-3.752	-1.506	0.943	0.081	-2.225	-2.999	-1.039	-2.008	-1.603	-7.073	-1.835	-1.274	-1.819	0.595	-1.993	0.286	-1.747	-1.157	-1.969	-2.944
S	-1.20667	1.84198		-6.79	-4.202	0.979	-5.785	-3.364	2.409	-0.861	-1.832	-0.389	-4.45	0.875	-2.489	0.219	-0.265	-0.715	-0.464	-2.112	-2.285	-1.087	0.784	0.309	0.052	-2.357	-2.69	-1.78	-1.771	-1.245	-0.122	-0.902	-0.655	-4.11	0.835	-2.158	-0.662	-1.481	-2.865	-2.393	0.059	-0.677	-2.336	-0.799	0.798	-1.583	-1.418	1.669	-0.253
L	-2.04765	0.88196		-3.556	-1.581	-1.993	-1.619	-2.808	-3.263	-1.278	-1.015	-2.828	-4.559	-1.804	-1.635	-1.697	-4.036	-1.54	-2.049	-1.883	-2.198	-1.555	-2.552	-2.271	-2.789	-2.919	-1.712	-1.137	-1.482	-2.456	-2.158	-1.937	-0.022	-0.944	-3.234	-2.772	-2.724	-1.766	-2.144	-2.912	-0.818	-1.22	-2.881	-2.943	-2.788	-1.577	-1.909	-1.739	-1.083
Y	-1.25933	1.8099		-0.137	-2.515	-2.887	-3.341	-1.679	-3.287	-0.057	-2.306	-3.803	-1.814	-1.505	-0.818	-2.229	-2.196	1.393	0.821	-3.494	-3.229	1.804	2.401	-0.568	-0.216	1.804	-2.604	-0.317	0.108	-0.547	1.507	-0.575	-2.726	-3.165	-0.723	-1.552	-1.571	0.045	0.573	-2.733	-2.293	-4.076	-0.497	-5.333	1.477	0.682	-3.195	-1.903	-2.181
Q	-1.38698	2.53457		2.635	-6.512	-1.672	1.269	-4.855	-1.464	1.356	-2.225	1.251	3.409	2.19	2.722	-3.261	-7.248	-2.605	-3.012	-0.631	-4.962	-2.127	-3.034	-0.01	-0.07	-0.219	-3.94	1.413	0.061	-4.94	-2.065	-4.534	-3.871	-2.611	-1.704	-0.415	0.973	-0.868	-5.083	-3.087	-1.623	1.361	0.499	-2.8	0.704	1.959	-0.144	-0.167	0.193
L	-0.61543	3.25682		0.659	-0.445	-1.175	-1.167	0.106	-3.593	-1.456	-1.219	-0.078	0.715	-1.225	-0.408	-2.042	-1.601	0.677	-0.446	1.021	1.811	-7.501	2.359	1.663	1.562	0.874	1.964	-0.026	-1.682	-1.993	1.447	-2.496	-1.053	-1.788	0.963	2.725	-0.549	-0.728	-0.337	2.142	-13.224	0.856	-2.613	-14.112	0.677	-1.342	-0.1	2.157	1.871
E	50.2927	48.6457		-0.118	-10.411	-13.376	-10.173	-3.934	-8.293	-20.146	-13.776	-5.028	-21.801	-31.757	-24.393	-6.623	43.251	88.581	27.516	71.455	93.334	92.637	89.352	84.507	104.394	109.83	82.935	28.054	69.804	-49.973	45.712	27.208	73.283	-54.921	81.088	83.477	76.427	83	101.815	95.033	86.432	76	86.424	97.821	86.54	75.714	77.216	90.531	86.105
N	0.21355	4.42056		-2.458	1.697	-0.955	0.521	-1.399	-4.375	-1.742	0.43	2.439	-2.47	-2.677	-2.902	0.119	1.308	-3.932	2.224	1.018	-1.395	-1.395	-0.572	9.314	-1.109	-2.696	2.417	3.843	3.941	-4.806	0.901	-0.499	0.757	-3.767	-0.86	0.863	12.003	2.604	-7.977	-4.46	6.278	0.32	1.848	1.395	-5.968	7.826	4.562	11.16	-7.986
Y	-7.00931	5.74374		4.117	-4.021	2.758	-3.321	-5.037	1.795	-0.179	-3.313	0.076	3.64	-3.964	0.455	1.681	-7.449	-13.633	-14.479	-13.999	-14.288	-12.803	-6.963	-12.694	-10.573	-3.676	-1.978	-2.882	-6.227	-3.408	-12.566	-7.867	-9.578	-3.591	0.368	-12.118	-11.885	-3.571	-9.858	-9.474	-6.825	-13.257	-15.691	-14.874	-11.22	-4.412	-7.04	-3.745	-7
C	-7.02676	4.32591		-4.746	-8.65	-4.354	-13.205	-6.755	-7.132	-7.892	-7.771	-10.192	-2.19	-7.15	-3.87	-5.703	-9.16	-15.119	-10.366	-13.938	-8.758	0.493	-11.586	-7.736	-9.282	-3.601	-16.814	-4.656	-6.909	-8.502	-7.367	-3.573	-6.527	-6.495	-16.985	-12.468	-12.553	-3.459	-3.356	-5.368	-3.055	-7.664	-3.441	-11.541	-3.656	-2.744	-2.593	-2.344	-0.141
N	60.0032	36.5877		106.349	29.439	18.806	100.006	112.056	105.951	98.599	99.353	123.112	97.123	85.212	8.78	88.253	39.735	26.155	-0.314	13.3	104.052	110.092	86.222	81.533	96.137	2.009	99.961	19.056	90.363	19.369	38.447	14.367	4.621	108.843	64.627	68.401	10.357	95.807	91.7	58.39	48.352	33.616	53.867	60.708	66.424	45.703	34.145	62.461	47.118
F	-125.249	28.9466		-95.021	-85.416	-93.377	-90.922	-90.95	-121.45	-73.961	-65.245	-165.225	-160.22	-143.67	-92.293	-125.512	-110.802	-143.243	-84.923	-110.468	-109.868	-88.641	-85.251	-76.027	-111.154	-147.242	-136.487	-122.903	-126.269	-156.175	-163.979	-138.438	-129.555	-155.402	-159.804	-143.196	-95.935	-127.777	-169.218	-158.629	-136.214	-118.598	-132.892	-174.92	-152.018	-111.584	-132.754	-169.059	-165.736
V	-9.86776	5.56677		-15.155	-10.609	-10.801	-14.991	-17.265	-17.937	-14.617	-9.942	-10.044	-16.489	-9.853	-8.172	-12.211	-15.992	-18.765	-16.273	-7.997	-19.183	-16.059	-13.189	-13.209	-4.229	-17.143	-4.385	-1.207	-5.61	-13.29	-7.551	-0.969	-7.236	-14.865	-8.069	-11.843	-4.392	-5.762	-7.035	-0.054	-12.743	-4.647	-5.569	-1.378	-1.837	-9.473	-0.64	-10.997	-1.972
N	0.28761	5.7387		7.246	3.289	-2.565	2.798	-0.917	-3.827	9.193	-0.466	-3.655	1.512	1.141	3.662	1.337	-2.218	-0.92	7.328	-3.439	0.514	2.727	3.216	0.031	5.353	-3.222	-4.305	4.308	-1.343	-4.645	-10.188	-9.5	4.078	-6.997	-3.213	-6.735	7.54	-5.553	-8.596	2.732	2.773	0.3	-5.317	18.702	7.402	-0.602	9.734	-0.198	10.578
Q	-2.44143	5.76583		3.129	-0.083	4.354	-1.886	-2.986	-5.3	7.132	9.15	-16.27	-6.973	-3.526	2.721	0.485	-3.241	-10.847	-5.451	1.676	-4.028	-6.402	4.018	-10.247	-3.472	-7.222	-2.221	0.317	7.717	-10.216	-1.339	-7.354	0.771	-5.865	-4.229	-11.649	0.634	3.02	-8.431	-1.631	1.125	-7.901	-7.454	1.426	-13.542	4.323	-6.704	5.615	3.711
H	-3.96671	5.80987		-7.87	7.753	-1.315	-0.73	-11.296	-14.849	1.24	11.758	-8.296	-9.179	-7.15	4.994	-8.388	-9.803	-0.991	0.344	-3.999	-3.022	-11.599	-2.751	-0.987	-0.918	-6.279	-15.2	-5.498	4.323	-6.312	-12.635	-2.123	1.208	-0.595	-3.773	-10.777	1.612	-5.166	-11.466	4.939	-4.661	-4.318	-2.959	-5.665	-8.711	-4.022	-0.264	2.139	-14.389
L	-7.47673	2.50208		-6.773	-6.062	-3.86	-7.567	-9.918	-8.599	-7.506	-6.839	-7.518	-7.184	-7.719	-3.927	-6.369	-8.374	-6.788	-7.654	-5.847	-9.053	-8.894	-4.248	-6.41	-8.161	-4.834	-6.643	-8.616	-10.109	-7.02	-6.304	-7.889	-3.356	-6.273	-5.49	-7.731	-5.283	-5.751	-7.987	-8.774	-4.262	-5.477	-3.934	-9.083	-8.648	-5.627	-10.456	-9.523	-7.577
C	-4.48322	4.69155		-5.559	-5.649	-5.538	-8.604	-12.155	-4.029	-6.153	-5.061	-4.098	-0.854	-10.2	-9.57	-5.747	-2.813	-7.843	-1.795	-5.437	-4.009	-7.531	-10.61	-4.189	-12.026	-5.498	11.977	0.184	2.354	-7.86	0.117	-5.78	-5.719	2.488	-6.579	-2.954	-3.283	-11.388	-8.599	-1.555	6.003	-4.311	-4.386	-2.429	-10.55	-5.527	-6.186	-6.723	-0.745
G	-2.70739	3.38598		-5.151	-8.541	-8.778	-9.063	-9.419	-8.547	-4.744	-1.145	-4.949	-0.833	-4.31	-4.635	-5.878	-7.538	-3.325	-1.795	2.134	-4.072	-1.531	-0.96	0.542	-3.952	1.021	-2.922	-2.72	-0.094	-2.458	-3.023	-0.328	-1.091	-2.312	0.764	-5.133	0.631	2.295	-7.615	-0.526	1.21	1.226	-6.181	1.714	-4.393	-3.674	-0.313	1.49	-0.437
S	-3.45537	2.80814		-5.525	-4.492	-8.706	-9.343	-10.362	-7.105	-1.881	-6.221	-5.758	-4.571	1.162	-7.383	0.779	-2.558	-2.403	-0.804	-0.614	-0.186	-5.507	-0.568	-3.214	-3.524	0.683	-1.355	-0.8	-0.993	-4.314	-4.59	-3.81	-1.247	-3.839	-6.31	-2.281	-3.426	-1.792	-5.819	-1.011	-1.012	-4.612	-2.667	-9.933	-5.099	-4.624	-1.71	-1.595	-3.945
H	-0.25302	7.49983		0.673	-0.684	1.896	9.904	4.598	3.493	0.263	8.617	9.453	5.5	11.377	5.609	6.174	-2.768	11.117	6.783	9.833	13.161	12.446	7.862	-3.321	-9.111	-14.752	-7.56	-3.533	-3.86	-17.219	-15.5	-3.378	-5.372	-3.88	-6.628	0.199	2.577	0.588	-5.734	-5.047	2.4	-7.597	0.965	-13.102	-8.686	-5.382	6.355	6.29	-6.053
L	-6.98016	4.59133		-6.316	-4.775	-4.258	-9.643	-5.858	-5.364	-3.781	-8.707	-12.566	-13.488	-3.623	-8.248	0.208	3.515	-6.062	-4.618	-16.913	-7.541	-11.651	-8.41	-4.746	-13.341	-10.407	1.493	-3.986	-2.629	-10.462	-10.065	-4.752	-5.114	-4.599	-5.107	-3.85	-12.569	-10.35	-7.806	-10.429	-7.668	-2.367	1.129	-5.059	-15.619	-8.332	-4.547	-0.737	-14.369
V	-11.6808	4.17107		-8.983	-10.4	-13.162	-17.08	-14.6	-20.748	-12.41	-11.706	-12.818	-12.623	-12.506	-17.603	-17.591	-15.288	-17.095	-9.554	-13.751	-17.838	-18.408	-13.377	-8	-10.298	-12.597	-5.504	-9.306	-7.736	-10.383	-7.582	-9.127	-6.677	-9.489	-13.617	-8.637	-13.116	-1.626	-5.749	-17.523	-16.55	-7.628	-13.608	-14.225	-10.461	-5.877	-10.561	-15.243	-14.248
E	16.9816	18.7123		25.361	2.928	4.416	22.873	40.127	33.699	-4.523	9.601	42.779	45.348	4.137	11.942	27.066	39.055	39.144	10.499	-13.457	20.054	26.934	6.672	-2.048	30.156	55.23	38.696	15.665	-7.323	32.02	23.881	11.776	-16.022	7.557	22.195	26.768	12.651	-21.195	2.386	32.396	10.165	-16.45	38.068	36.327	21.465	-15.884	5.749	-1.746	31.666
A	-4.17308	3.08321		-0.814	-0.328	-1.052	-1.245	0.576	1.913	-0.103	-0.779	1.985	-5.729	-4.076	-6.82	-6.552	-3.274	-7.672	-2.595	-9.096	-10.935	-8.527	-4.459	-4.857	-0.168	-8.58	-2.616	-4.85	1.565	-5.481	-5.231	-4.339	-3.356	-7.349	-5.654	-8.158	-2.061	-2.593	-3.098	-7.969	-4.708	-5.822	-5.902	-6.727	-6.914	-3.698	-3.895	-3.776	-6.487
L	-5.2948	4.82313		-12.675	-5.574	-12.976	-13.87	-7.574	-11.663	-4.842	-6.888	-6.751	-9.402	-12.203	-5.443	-8.674	-6.986	-6.688	-4.827	-4.819	-3.96	2.599	1.029	2.976	-2.913	-3.519	1.868	-0.956	2.573	-1.597	2.128	-6.467	3.063	-11.288	-6.944	-8.431	-7.004	-11.799	-5.83	-6.53	-3.082	-8.208	-1.375	-4.482	-1.24	-4.589	-8.422	-11.528	-2.371
Y	-14.3366	4.56198		-20.44	-15.701	-12.171	-21.134	-17.695	-19.178	-13.589	-13.533	-21.633	-13.333	-14.393	-12.467	-12.764	-9.069	-6.777	-16.723	-12.009	-5.031	-12.886	-10.5	-8.098	-14.77	-14.691	-13.734	-6.721	-13.483	-18.131	-15.993	-9.393	-8.684	-14.409	-17.213	-11.436	-3.666	-21.345	-21.215	-17.092	-20.857	-10.512	-16.164	-16.232	-16.588	-12.791	-16.739	-10.105	-12.998
L	-13.9736	5.52758		-21.366	-9.771	-11.791	-21.483	-15.745	-16.662	-8.394	-10.879	-12.375	-8.856	-7.172	-6.26	-16.685	-21.817	-18.237	-12.987	-18.159	-18.531	-18.813	-6.727	-17.696	-15.951	-10.185	-13.41	-7.554	-11.038	-0.918	-23.795	-14.952	-13.094	-16.849	-20.845	-20.062	-11.19	-13.827	-14.704	-17.818	-13.328	-8.678	-20.992	-15.256	-13.814	-7.171	-16.041	-23.312	-22.501
V	-5.474	3.82504		-6.861	-5.342	-7.41	-7.041	-16.066	-15.594	-12.722	-9.032	-2.648	-3.761	-4.814	-1.52	-2.792	-2.516	-6.274	-5.779	-5.471	-4.365	-7.935	-3.395	-2.85	-4.439	-5.378	-0.379	-1.358	-0.265	-11.901	-2.904	-2.021	-4.138	-3.867	-1.96	-1.95	-6.118	-4.349	-0.903	-0.587	-4.406	-1.215	-10.835	-6.84	-5.608	-4.4	-5.076	-6.314	-7.717
C	-7.08175	5.64951		-7.371	-1.23	-3.435	2.327	-13.938	-6.089	-3.499	-10.329	-9.278	-3.168	-1.356	-1.081	-13.724	-5.609	-8.811	1.197	-9.322	-8.289	-14.949	-7.286	-8.356	-9.884	-12.31	-20.376	-8.746	-15.254	-10.401	-9.227	-6.299	-18.748	-4.267	-2.512	-12.735	-6.493	-9.228	-9.929	5.414	-13.545	-14.693	-11.712	-4.114	1.181	-5.309	-1.632	0.821	-0.164
G	-1.60592	2.41584		0.508	-4.452	-1.196	0.226	-0.201	-3.71	-1.605	0.136	-5.719	-1.193	-6.524	-4.379	-0.477	1.734	0.48	-0.902	-2.956	-4.332	-2.807	-2.856	-1.313	1.077	-2.194	-0.784	-1.489	-1.651	-1.804	-0.331	-1.283	-2.784	-1.629	0.067	-1.802	-3.009	1.149	1.188	-3.573	1.865	-2.553	-1.812	0.411	-0.833	-1.211	3.432	-4.435	1.211
E	-4.08861	52.6802		-24.136	-37.562	-31.87	103.607	85.847	98.199	81.097	88.669	87.598	81.188	83.236	-48.344	91.541	-35.622	-37.777	-29.961	-24.374	-10.354	-31.91	-31.246	-39.792	-29.374	-34.344	-31.828	-35.174	80.066	-35.865	-30.076	-28.106	-28.631	-32.311	83.035	-38.23	-35.033	72.328	-22.266	-28.596	-9.818	-90.416	-65.437	12.376	-62.723	-22.229	-24.455	-32.192	-25.747
R	53.3205	32.488		6.179	78.151	78.769	-1.329	-6.909	14.116	12.681	16.142	55.614	47.939	73.034	69.57	53.865	60.01	73.479	75.555	80.169	70.561	62.599	63.67	76.932	64.814	70.342	66.645	80.599	76.911	61.821	68.095	77.587	10.676	64.924	69.956	71.12	82.786	-54.462	63.25	68.845	77.66	63.738	85.714	72.257	85.567	82.792	73.4	73.318	70.938
G	-1.87182	2.83979		-0.891	-0.769	-2.169	-2.571	-2.471	-2.448	-3.388	-2.056	-3.405	7.267	-3.332	-1.349	-5.283	-2.97	-1.361	0.068	-6.351	-6.124	-4.822	-4.17	-3.678	-1.285	-2.655	-2.773	-3.901	-0.577	2.946	-1.989	3.768	-0.197	-5.104	-9.394	-5.839	-2.231	-4.672	1.602	0.331	0.766	0.721	1.115	0.683	-0.643	0.576	1.217	-3.526	-3.873
F	-11.0244	5.81397		-16.662	-10.039	-5.36	-14.824	-13.909	-10.976	-4.586	-14.382	-18.781	-14.327	-13.024	-9.84	-17.071	-19.998	-17.474	-9.645	-15.075	-18.71	-16.967	-16.46	-11.763	-7.287	-21.965	-14.36	-7.669	-8.33	-19.242	-9.969	-11.199	0.689	-12.705	-16.64	-13.485	-7.232	-8.407	-12.639	-5.549	-7.575	-6.749	-12.129	-5.345	-10.975	-6.84	-1.065	-10.014	-5.573
F	-11.26	3.9938		-6.542	-12.853	-11.863	-14.56	-16.839	-10.278	-11.207	-12.572	-0.507	-16.372	-11.634	-14.123	-9.088	-15.448	-15.732	-5.098	-11.794	-13.604	-13.774	-13.515	-9.302	-16.948	-16.316	-13.376	-3.851	-11.028	-15.127	-16.608	-10.802	-7.106	-12.622	-16.685	-10.935	-7.307	-11.998	-18.921	-4.888	-6.237	-7.104	-6.422	-11.099	-12.039	-7.346	-6.229	-14.736	-9.063
Y	-7.52516	3.2849		-10.949	-3.176	-7.761	-3.477	-21.354	-10.402	-6.016	-10.068	-8.814	-10	-7.9	-8.942	-6.936	-10.527	-6.484	-5.618	-10.354	-6.26	-11.965	-10.885	-7.538	-5.313	-6.8	-8.565	-5.331	-6.193	-8.344	-8.14	-9.146	-3.334	-10.638	-1.088	-6.858	-9.104	-7.331	-4.759	-4.342	-6.961	-4.549	-7.439	-9.842	-7.686	-2.947	-7.329	-2.007	-4.444
T	-3.84718	2.24982		-5.014	-3.462	-3.525	-2.762	-2.93	-4.715	-5.318	-4.235	-6.027	-5.1	-3.553	-2.486	-4.76	-1.747	-3.231	-3.04	-4.132	-3.315	-4.742	-3.41	-3.282	-4.487	-3.997	-4.677	-1.299	-3.784	-4.311	-3.724	-1.885	-3.164	-1.938	-3.895	-4.004	-3.234	-3.827	-2.136	-14.152	-2.937	-1.769	-0.243	-2.006	-8.748	-5.631	-1.528	-4.991	-9.626
P	-15.8485	3.76515		-13.229	-7.968	-13.803	-12.423	-12.233	-11.465	-10.229	-10.944	-14.505	-18.013	-15.775	-12.43	-17.233	-15.86	-16.458	-10.751	-13.878	-19.103	-18.061	-17.968	-18.603	-20.232	-16.49	-18.6	-17.177	-18.046	-17.96	-21.959	-16.126	-7.231	-19.869	-16.739	-16.99	-11.518	-6.587	-16.965	-17.847	-20.813	-19.423	-23.167	-11.011	-16.477	-16.48	-16.925	-21.518	-16.662
L	6.38624	22.0676		-1.094	-12.096	28.136	4.516	-17.707	30.041	31.574	23.111	16.656	-32.46	1.516	-2.002	9.799	-15.541	17.348	32.704	9.456	-17.757	-31.939	1.211	7.341	29.106	14.71	-15.609	14.252	38.119	8.489	-27.211	6.521	36.651	29.648	7.819	-12.508	29.59	40.708	6.829	-41.299	13.745	15.026	-11.084	-25.486	-33.849	1.105	29.906	-4.444	-7.022
A	-11.0881	15.7997		4.309	-15.752	-11.161	-0.912	-5.682	0.757	-24.339	-13.267	9.981	-6.377	-11.122	-15.178	2.326	19.222	-29.146	-33.156	-30.252	-0.437	9.314	-16.645	-26.252	-5.138	16.108	5.457	-14.21	-11.831	-12.941	9.495	-30.518	-30.335	18.826	24.726	-0.206	-37.767	-26.339	-8.676	-6.372	-23.887	-31.811	-13.612	-1.452	-1.204	-29.398	-30.186	-0.275	-7.794
F	-29.1805	28.1509		-67.911	-54.196	-26.157	-51.468	-37.806	-42.721	-42.141	-2.793	-83.908	-41.211	-53.261	-20	-38.224	-10.132	-33.786	1.519	-18.561	-42.977	-32.677	-22.976	12.504	-0.57	-97.639	-39.579	-13.094	-19.858	-46.833	-42.579	-0.514	-13.001	0.565	-38.038	-18.603	-37.682	-11.321	-57.646	-19.375	-82.513	27.016	-89.997	-42.332	-4.071	12.855	32.438	-58.641	-30.766
V	-8.204	6.10632		-1.535	-1.428	-1.8	0.428	-3.116	-3.721	-1.408	-4.05	0.111	-0.93	-1.141	-2.146	-10.674	-17.228	-7.379	-7.863	-4.621	-5.219	-8.181	-12.408	-7.223	-13.213	-14.352	-6.005	-9.78	-12.642	-5.127	-0.656	-4.738	-0.461	1.305	0.127	-1.535	-8.386	-10.775	-15.179	-12.268	-9.796	-9.385	-18.466	-11.6	-19.325	-14.753	-14.852	-16.969	-17.728
N	2.44969	5.71015		1.635	0.324	3.281	-1.479	14.509	5.266	9.903	11.696	-3.205	-2.88	9.232	8.228	-3.584	-0.173	10.298	2.431	-0.663	1.188	4.378	-1.222	8.054	0.819	-8.455	2.696	6.255	4.21	-8.61	7.346	-4.411	4.184	-6.573	-5.246	-4.925	-0.753	3.842	-4.057	14.997	8.324	1.81	-1.379	11.189	6.069	3.931	7.964	5.293	-4.222
Q	2.71508	5.99138		8.115	-5.798	2.596	2.574	-2.904	14.834	2.952	-1.167	-2.077	3.254	2.718	-9.987	0.856	3.338	11.164	7.904	3.083	7.007	7.721	3.404	2.257	-6.16	-7.522	21.618	1.808	0.777	9.545	-5.655	-1.776	-1.893	-2.788	-2.83	2.86	9.538	11.393	3.966	16.985	0.958	1.798	-0.345	2.639	4.084	2.244	3.18	4.277	-3.737
H	-2.11078	5.29768		-0.442	-5.521	-0.174	-7.088	0.548	-3.14	7.601	-2.712	-2.499	-5.298	-7.142	-2.175	-8.881	1.849	0.134	-3.37	3.563	-6.061	-10.351	-12.864	-1.538	1.325	-9.129	-10.714	-1.688	4.556	0.07	-0.243	-0.025	-3.824	-12.275	-2.577	-1.744	2.475	4.697	-7.555	-8.175	-7.685	-3.665	-4.285	9.47	7.287	1.594	1.75	-4.165	-7.233
L	-5.95353	4.92624		-3.635	-2.254	-2.257	-4.064	-5.038	-2.418	-1.249	-3.336	-5.873	-4.247	-3.074	-3.164	-3.807	-2.616	-1.672	-1.461	-0.359	-4.957	-2.923	-1.996	-3.741	-2.816	-1.764	-4.417	-2.31	-2.875	-2.758	-3.974	-1.588	-2.799	-2.438	-5.702	-4.991	-2.55	-2.117	-14.95	-7.457	-9.013	-11.182	-16.471	-12.571	-6.23	-14.199	-14.734	-15.058	-11.093
C	-8.78029	6.02409		-12.148	-11.883	-9.107	-18.371	-16.179	-11.871	-5.375	-7.944	-20.759	-11.623	-10.728	-11.875	-14.997	-20.028	-17.84	-12.466	-8.86	-12.986	-17.642	-7.184	-5.324	-15.345	-4.274	-9.009	-5.284	-7.491	-19.011	-15.812	-11.307	-8.728	-11.374	-9.023	-14.891	-11.928	-1.13	-1.193	0.267	-4.134	-9.036	-4.686	-1.303	-1.237	-2.757	-3.513	-2.867	-1.587
G	-3.33231	2.71351		-4.267	-0.552	-2.755	-3.618	2.685	-0.879	-4.254	-0.198	-0.964	0.535	-3.26	-6.191	-3.455	-0.66	-5.786	-5.733	-5.874	-3.765	-12.057	-1.663	-5.747	-5.884	-4.197	-5.526	-5.497	-4.348	-4.437	-5.163	-5.798	2.368	-6.034	-9.384	-5.521	-2.863	-3.911	-2.356	-0.402	1.307	-4.543	-1.827	-1.842	-1.159	-3.345	-2.887	-3.393	-3.064
S	-5.18216	5.1318		-9.995	-11.159	-2.288	-6.686	-15.728	-11.993	-3.052	-6.869	-17.67	-12.977	-12.113	4.868	-6.514	-13.778	-11.738	-1.154	-5.002	-0.736	-10.557	1.502	-0.605	-6.634	-3.691	-3.438	4.238	0.563	-12.574	-4.602	-3.384	-2.924	-1.436	-3.703	-4.826	-7.888	-2.182	-16.277	-5.841	-4.171	-2.19	-3.412	-3.089	-1.622	-4.718	-1.994	-2.275	-2.396
H	-0.6402	5.82123		-1.508	7.275	-5.042	0.857	-13.506	-4.795	3.682	-6.171	0.716	-2.83	-2.587	-2.799	-8.982	-1.639	-8.285	-3.12	6.94	-8.589	0.971	9.428	5.164	1.609	-11.442	3.094	-2.915	-0.569	-5.011	-2.959	8.923	5.944	1.621	0.549	-5.399	4.045	-0.146	1.726	-2.516	5.837	2.951	-4.824	5.617	-1.507	9.152	4.595	-5.582	-5.52
L	-6.61369	6.59888		-1.652	0.497	0.633	-4.239	-1.576	-0.927	-1.053	-1.628	-1.107	1.65	-1.412	-1.236	-0.357	-12.224	-10.917	-4.037	-10.577	-14.164	-16.493	-0.216	-1.645	-1.527	-13.237	-2.768	-3.708	-1.707	-0.15	-0.897	-0.615	-9.806	-9.18	-0.269	0.49	-7.482	-15.084	-0.62	-1.185	-17.306	-0.293	-18.883	-18.298	-14.824	-7.717	-11.346	-10.919	-17.752
V	-7.32153	6.68192		-15.667	-11.304	-16.777	-18.691	-20.115	-19.471	-1.606	-16.674	-8.727	-4.531	-11.15	-11.878	-9.792	-5.475	-0.637	-1.114	-0.538	-0.388	-0.249	-18.41	-12.069	-6.792	-10.139	-10.44	-9.593	-15.27	-15.544	-13.146	-1.562	-8.746	-13.597	-5.205	-5.329	-4.658	-7.291	-9.625	-17.779	-8.129	-1.517	-5.942	-0.055	1.407	-1.499	-0.695	1.55	1.517
E	57.536	18.6757		82.723	58.684	38.311	61.875	81.207	63.245	45.482	42.139	80.051	64.348	47.754	51.508	60.293	93.051	67.167	37.182	36.657	58.362	62.522	55.736	42.589	65.684	94.917	68.987	61.071	59.435	85.43	70.718	52.354	38.686	74.875	77.889	86.59	59.217	48.362	79.26	65.839	40.097	47.741	64.866	74.416	48.776	18.735	15.633	46.916	76.656
A	-3.19255	3.34654		-1.044	0.045	0.49	-3.675	-7.049	-6.13	0.292	-0.889	-2.662	-3.39	-2.369	-3.536	-0.416	3.408	-2.713	-1.326	-2.553	-3.524	-1.382	-6.094	1.033	0.768	-3.517	1.98	-4.24	-6.325	-1.432	-1.372	-0.668	0.377	-7.696	-8.173	-7.713	-0.918	-6.164	-11.345	-9.791	-3.791	-1.282	-7.79	-13.209	-3.44	-1.778	-2.843	-2.317	-3.68
L	-13.2291	6.06212		-18.081	-10.738	-12.234	-15.313	-20.456	-18.543	-6.963	-5.447	-22.461	-9.124	-9.735	-7.065	0.812	1.738	-16.736	-9.93	-15.15	-15.666	-15.51	-11.44	-14.59	-14.27	-18.986	-17.33	-12.891	-7.208	-16.732	-20.803	-16.973	-13.924	-7.69	-18.604	-2.85	-10.025	-11.518	-26.499	-15.861	-4.88	-5.814	-8.814	-22.888	-18.105	-16.37	-16.384	-18.603	-2.997
Y	-12.5548	6.21027		-21.692	-5.586	-9.611	-9.995	-12.475	-14.538	-7.427	-1.186	-24.195	-17.215	-4.323	-9.461	-1.888	-4.012	-1.36	-2.638	-11.643	-9.955	-8.537	-10.921	-10.43	-16.04	-16.952	-11.859	-10.043	-9.772	-21.22	-21.197	-18.134	-8.969	-7.506	-17.972	-8.059	-9.667	-9.297	-17.641	-22.325	-7.636	-16.808	-12.336	-23.164	-23.459	-11.042	-18.063	-17.65	-19.232
L	-12.6967	4.36951		-20.866	-19.749	-16.967	-5.042	-13.993	-16.938	-6.579	-17.027	-15.246	-5.905	-7.632	-15.673	-15.763	-19.596	-8.181	-7.328	-5.692	-15.272	-5.004	-10.505	-15.435	-14.992	-13.253	-8.459	-7.29	-14.399	-18.207	-14.962	-12.758	-14.904	-12.285	-15.595	-6.024	-16.413	-8.634	-10.615	-14.676	-8.985	-11.196	-17.063	-20.043	-10.459	-12.167	-14.077	-9.817	-7.374
V	-9.76384	4.6632		-10.816	-7.321	-8.538	-13.996	-15.18	-15.224	-11.446	-11.907	-6.57	-17.434	-14.134	-5.958	-15.478	-19.511	-13.938	-13.591	-12.868	-15.476	-17.415	-8.635	-3.179	-13.074	-5.323	-2.767	-5.706	-13.646	-12.105	-4.544	-9.839	-8.819	-17.188	-13.242	-11.821	-12.517	-9.746	-13.971	-13.296	-7.663	-4.02	-8.826	-2.735	-5.614	-4.518	-4.319	-4.462	-5.483
C	-8.55533	6.4425		-8.878	-3.831	-8.769	-4.619	-13.026	-17.401	-5.228	-9.707	-12.176	-20.651	-8.458	-7.771	-12.049	-9.723	-12.097	-10.102	-7.868	-8.636	-2.802	-6.058	-9.181	-11.069	-17.341	-9.155	-11.549	-11.202	-22.657	-16.027	-13.694	-20.403	-18.8	-18.817	-9.765	-8.992	-3	-19.416	-10.86	0.002	-1.057	-1.315	-1.924	-2.343	1.364	0.978	-1.271	-1.591
G	-1.80996	2.46572		-0.495	0.719	1.176	-3.728	-2.916	-4.088	-5.411	-6.597	-3.48	-0.075	0.233	-4.509	-4.225	-2.291	-2.936	-6.397	-8.275	-1.891	-2.534	-2.152	-0.284	-1.315	0.054	2.572	-0.43	1.59	-0.682	-2.584	-0.116	-1.318	-0.834	1.271	0.821	1.316	3.626	1.233	1.814	-0.433	-2.087	-2.185	-4	-2.524	-1.945	-3.374	-3.857	-5.102
E	-4.26729	19.5163		24.316	-0.365	-26.479	-9.581	26.695	10.909	-14.163	-26.604	12.748	-2.81	-20.274	-14.376	10.81	6.974	22.454	-3.504	2.149	18.521	23.237	4.454	0.137	18.78	6.535	-5.468	-21.502	-34.035	21.337	30.521	9.302	-8.213	17.057	24.368	2.481	-20.58	-25.974	-9.518	29.047	-20.683	-33.912	-13.277	-5.061	-17.643	-37.195	-28.564	-11.119	-12.122
R	2.11535	44.9052		9.263	15.649	39.921	2.722	-23.183	-14.661	16.454	30.247	-10.529	-2.948	14.324	16.417	-2.506	-21.852	-0.294	-1.602	3.698	-15.293	26.765	52.226	18.301	-3.245	-16.603	-11.156	19.522	12.872	11.625	28.752	36.049	48.672	15.213	-21.982	-4.813	2.164	12.248	-19.65	-8.536	67.878	-87.5	63.294	40.379	-98.077	68.275	-94.94	45.182	-108.441
G	-0.30341	1.80662		-1.108	1.555	0.377	1.011	1.841	2.527	2.396	2.301	-1.478	-3.738	0.395	2.402	2.624	0.944	1.099	-3.75	0.574	-0.463	-1.512	-2.038	-2.098	-4.132	-2.069	-0.149	-0.847	0.039	-1.223	-3.025	-0.839	-1.618	-3.997	1.44	3.143	2.451	-0.6	-0.824	0.562	1.458	-0.772	-2.064	-0.953	-0.671	0.036	-0.957	-0.761	-1.774
F	-5.24125	6.82981		-1.771	-3.94	-1.825	-0.408	-2.587	-2.814	-2.568	-3.529	-2.064	-3.464	0.565	-0.667	-1.351	-1.068	2.95	-2.072	0.258	-2.382	-2.057	-1.519	-0.709	-1.824	2.896	1.874	-0.416	-0.125	-3.186	-0.508	0.443	-0.169	-0.074	-0.011	-1.663	-0.447	0.137	-11.032	-9.245	-7.095	-10.188	-17.598	-16.245	-20.1	-11.336	-14.942	-18.896	-18.877
F	-4.29984	3.18026		-0.37	-2.838	-2.782	-1.543	-4.637	-5.846	-4.405	-7.141	-1.005	-2.64	-0.92	-3.441	-4.44	-2.787	-1.208	-0.687	-1.38	-2.335	-1.245	-1.896	-1.785	-4.449	-1.583	-0.943	-6.483	-10.737	-13.627	-8.572	-5.567	-3.281	-1.802	-1.731	-2.893	-12.045	0.075	-6.977	-3.773	-2.874	-5.436	-5.406	-9.611	-10.631	-2.262	-4.45	-8.774	-5.144
Y	-5.1159	6.2463		-0.16	0.231	-0.923	-0.434	0.205	-0.258	-0.718	-0.225	0.143	-2.825	-1.208	-1.946	-1.441	-1.174	1.002	-3.048	-4.489	-3.43	3.247	0.09	-0.366	-1.655	-3.376	-4.828	-2.562	-0.349	0.498	-0.177	-2.766	-1.532	-2.315	1.29	-1.599	-4.209	-7.771	-9.252	-7.29	-8.743	-13.036	-9.781	-9.807	-16.056	-11.937	-16.501	-18.716	-19.103
T	-3.09429	3.82878		-10.181	-5.566	-5.683	-1.126	-1.845	-2.55	-3.08	-0.306	-3.038	2.199	-1.267	1.056	-1.293	0.03	-1.28	-2.552	-1.95	-2.987	-2.082	-1.384	-3.619	-0.775	-9.575	-8.007	-10.394	-10.344	0.292	0.982	-0.46	-1.562	-12.897	-5.566	-4.227	-1.216	-3.837	-9.07	-5.921	-3.437	-9.429	-5.918	-3.413	2.613	1.022	2.087	-7.988	0.667
P	-7.12414	5.30924		-7.294	-4.74	-2.256	-12.956	1.836	0.607	0.819	0.242	-16.756	-10.632	-6.233	-5.899	-6.18	-6.912	-3.745	-4.483	-10.013	-10.235	-12.437	-12.597	-4.498	-11.995	-12.983	-11.779	5.15	-10.189	-0.485	-1.647	0.302	0.06	-9.633	-12.938	-6.238	-7.312	-9.993	-6.564	-7.738	-8.234	-0.761	-18.354	-0.105	-12.083	-3.8	-7.253	-12.097	-16.828
L	-115.274	23.2514		-122.252	-126.473	-86.456	-136.632	-127.743	-114.238	-84.366	-74.78	-141.831	-104.006	-113.461	-77.827	-84.672	-101.454	-130.591	-93.234	-94.794	-150.533	-114.672	-128.359	-109.067	-150.372	-163.022	-128.635	-111.802	-121.096	-94.958	-98.223	-139.153	-86.291	-126.85	-132.945	-90.159	-109.946	-123.054	-148.466	-112.529	-106.569	-108.321	-144.949	-157.587	-141.442	-76.944	-127.54	-144.516	-81.942
A	124.396	16.9087		140.21	117.413	108.079	134.056	126.772	117.858	90.99	72.614	131.986	133.545	132.239	110.99	126.199	145.188	133.689	108.61	104.687	131.909	128.639	119.789	112.344	121.741	148.933	133.128	108.798	105.572	143.757	143.993	107.443	99.257	137.702	149.268	133.016	112.677	108.14	143.146	149.864	124.996	105.23	114.5	146.297	127.844	101.672	124.81	132.823	144.236
[truncated: 5 more columns]

## Sheet: Figure 3b
q (nm-1)	Iq	q (nm-1)	Iq	q (nm-1)	Iq	q (nm-1)	Iq	q (nm-1)	Iq	q (nm-1)	Iq	q (nm-1)	Iq			q (nm-1)	Iq^2	q (nm-1)	Iq^2	q (nm-1)	Iq^2	q (nm-1)	Iq^2	q (nm-1)	Iq^2	q (nm-1)	Iq^2	q (nm-1)	Iq^2
	0% TFE		20% TFE		30% TFE		40% TFE		60% TFE		80% TFE		100% TFE				0% TFE		20% TFE		30% TFE		40% TFE		60% TFE		80% TFE		100% TFE
0.10024	1	0.100914	0.993415	0.0995479	1.01	0.10201	1.02521	0.10173	0.97	0.103167	1.07	0.102032	0.971014			0.10024	0.01005	0.10091	0.01012	0.09955	0.01001	0.10201	0.01067	0.10173	0.01004	0.10317	0.01139	0.10203	0.01011
0.101785	0.993894	0.102456	0.988814	0.100996	1.00286	0.103553	1.01697	0.103304	0.950436	0.104741	1.05227	0.103607	1			0.10179	0.0103	0.10246	0.01038	0.101	0.01023	0.10355	0.01091	0.1033	0.01014	0.10474	0.01154	0.10361	0.01073
0.10333	0.993759	0.103999	0.996642	0.102444	1.00749	0.105095	1.02345	0.104879	0.936837	0.106316	1.0673	0.105181	0.977975			0.10333	0.01061	0.104	0.01078	0.10244	0.01057	0.1051	0.0113	0.10488	0.0103	0.10632	0.01206	0.10518	0.01082
0.104874	0.996049	0.105542	1	0.103892	1.00144	0.106638	1.02443	0.106454	0.951133	0.10789	1.0376	0.106756	0.957027			0.10487	0.01096	0.10554	0.01114	0.10389	0.01081	0.10664	0.01165	0.10645	0.01078	0.10789	0.01208	0.10676	0.01091
0.106419	0.993303	0.107084	0.992575	0.10534	1.00225	0.108181	1.00947	0.108028	0.935207	0.109465	1.05026	0.10833	0.983292			0.10642	0.01125	0.10708	0.01138	0.10534	0.01112	0.10818	0.01181	0.10803	0.01091	0.10946	0.01258	0.10833	0.01154
0.107964	0.994712	0.108627	0.994287	0.106788	0.998797	0.109723	1.03	0.109603	0.932393	0.111039	1.04687	0.109905	0.978085			0.10796	0.01159	0.10863	0.01173	0.10679	0.01139	0.10972	0.0124	0.1096	0.0112	0.11104	0.01291	0.10991	0.01181
0.109508	0.992724	0.11017	0.983629	0.108236	0.995376	0.111266	1.01027	0.111177	0.937494	0.112614	1.04922	0.11148	0.978939			0.10951	0.0119	0.11017	0.01194	0.10824	0.01166	0.11127	0.01251	0.11118	0.01159	0.11261	0.01331	0.11148	0.01217
0.111053	0.991763	0.111712	0.985522	0.109684	0.986548	0.112808	1.02522	0.112752	0.920594	0.114188	1.052	0.113054	0.960945			0.11105	0.01223	0.11171	0.0123	0.10968	0.01187	0.11281	0.01305	0.11275	0.0117	0.11419	0.01372	0.11305	0.01228
0.112598	0.988744	0.113255	0.984803	0.111132	0.99655	0.114351	0.999576	0.114326	0.914777	0.115763	1.04157	0.114629	0.997472			0.1126	0.01254	0.11325	0.01263	0.11113	0.01231	0.11435	0.01307	0.11433	0.01196	0.11576	0.01396	0.11463	0.01311
0.114142	0.984665	0.114797	0.984902	0.11258	1.0018	0.115894	0.995941	0.115901	0.918978	0.117337	1.00974	0.116203	0.934701			0.11414	0.01283	0.1148	0.01298	0.11258	0.0127	0.11589	0.01338	0.1159	0.01234	0.11734	0.0139	0.1162	0.01262
0.115687	0.993751	0.11634	0.979957	0.114028	0.989512	0.117436	0.984615	0.117475	0.916783	0.118912	0.991547	0.117778	0.935396			0.11569	0.0133	0.11634	0.01326	0.11403	0.01287	0.11744	0.01358	0.11748	0.01265	0.11891	0.01402	0.11778	0.01298
0.117232	0.991252	0.117883	0.982798	0.115477	0.990853	0.118979	0.98511	0.11905	0.912685	0.120486	1.01798	0.119352	0.926482			0.11723	0.01362	0.11788	0.01366	0.11548	0.01321	0.11898	0.01395	0.11905	0.01294	0.12049	0.01478	0.11935	0.0132
0.118776	0.986867	0.119425	0.968918	0.116925	0.986116	0.120522	0.979718	0.120624	0.902747	0.122061	1.00526	0.120927	0.92828			0.11878	0.01392	0.11943	0.01382	0.11692	0.01348	0.12052	0.01423	0.12062	0.01314	0.12206	0.01498	0.12093	0.01357
0.120321	0.989814	0.120968	0.978536	0.118373	0.992591	0.122064	0.985613	0.122199	0.902061	0.123635	0.991625	0.122501	0.89827			0.12032	0.01433	0.12097	0.01432	0.11837	0.01391	0.12206	0.01469	0.1222	0.01347	0.12364	0.01516	0.1225	0.01348
0.121866	0.98668	0.122511	0.969596	0.119821	0.987563	0.123607	0.959983	0.123773	0.901547	0.12521	0.979	0.124076	0.911831			0.12187	0.01465	0.12251	0.01455	0.11982	0.01418	0.12361	0.01467	0.12377	0.01381	0.12521	0.01535	0.12408	0.01404
0.12341	0.979856	0.124053	0.964147	0.121269	0.983992	0.12515	0.98121	0.125348	0.878376	0.126784	0.991108	0.12565	0.924418			0.12341	0.01492	0.12405	0.01484	0.12127	0.01447	0.12515	0.01537	0.12535	0.0138	0.12678	0.01593	0.12565	0.01459
0.124955	0.985466	0.125596	0.973827	0.122717	0.976115	0.126692	0.970012	0.126922	0.893098	0.128359	1.00755	0.127225	0.880065			0.12495	0.01539	0.1256	0.01536	0.12272	0.0147	0.12669	0.01557	0.12692	0.01439	0.12836	0.0166	0.12722	0.01424
0.1265	0.984324	0.127139	0.966826	0.124165	0.967779	0.128235	0.975687	0.128497	0.875976	0.129933	0.980391	0.128799	0.894939			0.1265	0.01575	0.12714	0.01563	0.12416	0.01492	0.12823	0.01604	0.1285	0.01446	0.12993	0.01655	0.1288	0.01485
0.128044	0.982491	0.128681	0.968132	0.125613	0.977211	0.129778	0.967983	0.130071	0.902269	0.131508	0.97654	0.130374	0.897693			0.12804	0.01611	0.12868	0.01603	0.12561	0.01542	0.12978	0.0163	0.13007	0.01527	0.13151	0.01689	0.13037	0.01526
0.129589	0.980529	0.130224	0.96334	0.127061	0.982158	0.13132	0.970719	0.131646	0.877787	0.133082	0.966601	0.131948	0.897741			0.12959	0.01647	0.13022	0.01634	0.12706	0.01586	0.13132	0.01674	0.13165	0.01521	0.13308	0.01712	0.13195	0.01563
0.131134	0.979302	0.131767	0.967456	0.128509	0.977366	0.132863	0.957306	0.13322	0.889056	0.134657	0.959162	0.133523	0.906533			0.13113	0.01684	0.13177	0.0168	0.12851	0.01614	0.13286	0.0169	0.13322	0.01578	0.13466	0.01739	0.13352	0.01616
0.132678	0.973916	0.133309	0.959706	0.129957	0.973806	0.134406	0.937411	0.134795	0.863159	0.136232	0.949159	0.135097	0.883937			0.13268	0.01714	0.13331	0.01706	0.12996	0.01645	0.13441	0.01693	0.13479	0.01568	0.13623	0.01762	0.1351	0.01613
0.134223	0.97999	0.134852	0.968828	0.131405	0.961305	0.135948	0.942486	0.13637	0.861865	0.137806	0.949378	0.136672	0.878435			0.13422	0.01766	0.13485	0.01762	0.13141	0.0166	0.13595	0.01742	0.13637	0.01603	0.13781	0.01803	0.13667	0.01641
0.135768	0.976243	0.136395	0.963243	0.132853	0.978561	0.137491	0.943785	0.137944	0.859041	0.139381	0.943822	0.138246	0.857153			0.13577	0.01799	0.13639	0.01792	0.13285	0.01727	0.13749	0.01784	0.13794	0.01635	0.13938	0.01834	0.13825	0.01638
0.137312	0.971432	0.137937	0.955726	0.134301	0.969932	0.139034	0.946627	0.139519	0.84876	0.140955	0.931841	0.139821	0.854411			0.13731	0.01832	0.13794	0.01818	0.1343	0.01749	0.13903	0.0183	0.13952	0.01652	0.14096	0.01851	0.13982	0.0167
0.138857	0.974214	0.13948	0.958319	0.135749	0.976201	0.140576	0.930784	0.141093	0.850106	0.14253	0.94985	0.141396	0.844233			0.13886	0.01878	0.13948	0.01864	0.13575	0.01799	0.14058	0.01839	0.14109	0.01692	0.14253	0.0193	0.1414	0.01688
0.140402	0.97215	0.141022	0.951011	0.137197	0.966383	0.142119	0.919355	0.142668	0.831131	0.144104	0.946835	0.14297	0.850554			0.1404	0.01916	0.14102	0.01891	0.1372	0.01819	0.14212	0.01857	0.14267	0.01692	0.1441	0.01966	0.14297	0.01739
0.141946	0.972193	0.142565	0.943174	0.138645	0.95905	0.143661	0.923268	0.144242	0.828881	0.145679	0.917148	0.144545	0.842428			0.14195	0.01959	0.14257	0.01917	0.13865	0.01844	0.14366	0.01905	0.14424	0.01725	0.14568	0.01946	0.14454	0.0176
0.143491	0.971212	0.144108	0.947681	0.140094	0.9654	0.145204	0.92685	0.145817	0.840978	0.147253	0.896134	0.146119	0.838869			0.14349	0.02	0.14411	0.01968	0.14009	0.01895	0.1452	0.01954	0.14582	0.01788	0.14725	0.01943	0.14612	0.01791
0.145036	0.969294	0.14565	0.952362	0.141542	0.949957	0.146747	0.901009	0.147391	0.826427	0.148828	0.909428	0.147694	0.817331			0.14504	0.02039	0.14565	0.0202	0.14154	0.01903	0.14675	0.0194	0.14739	0.01795	0.14883	0.02014	0.14769	0.01783
0.14658	0.967778	0.147193	0.943921	0.14299	0.963455	0.148289	0.92036	0.148966	0.832385	0.150402	0.93088	0.149268	0.836921			0.14658	0.02079	0.14719	0.02045	0.14299	0.0197	0.14829	0.02024	0.14897	0.01847	0.1504	0.02106	0.14927	0.01865
0.148125	0.964907	0.148736	0.945161	0.144438	0.958203	0.149832	0.915388	0.15054	0.817738	0.151977	0.884344	0.150843	0.807932			0.14812	0.02117	0.14874	0.02091	0.14444	0.01999	0.14983	0.02055	0.15054	0.01853	0.15198	0.02043	0.15084	0.01838
0.149669	0.965758	0.150278	0.936427	0.145886	0.952413	0.151375	0.894666	0.152115	0.796892	0.153551	0.919539	0.152417	0.806702			0.14967	0.02163	0.15028	0.02115	0.14589	0.02027	0.15137	0.0205	0.15211	0.01844	0.15355	0.02168	0.15242	0.01874
0.151214	0.96404	0.151821	0.944345	0.147334	0.956943	0.152917	0.888166	0.153689	0.812206	0.155126	0.901991	0.153992	0.796427			0.15121	0.02204	0.15182	0.02177	0.14733	0.02077	0.15292	0.02077	0.15369	0.01918	0.15513	0.02171	0.15399	0.01889
0.152759	0.96365	0.153364	0.936791	0.148782	0.948297	0.15446	0.885085	0.155264	0.797974	0.1567	0.890798	0.155566	0.814228			0.15276	0.02249	0.15336	0.02203	0.14878	0.02099	0.15446	0.02112	0.15526	0.01924	0.1567	0.02187	0.15557	0.01971
0.154303	0.965198	0.154906	0.933754	0.15023	0.949088	0.156003	0.888123	0.156838	0.800994	0.158275	0.872877	0.157141	0.823698			0.1543	0.02298	0.15491	0.02241	0.15023	0.02142	0.156	0.02161	0.15684	0.0197	0.15827	0.02187	0.15714	0.02034
0.155848	0.962882	0.156449	0.932102	0.151678	0.94867	0.157545	0.876289	0.158413	0.784537	0.159849	0.857619	0.158715	0.780815			0.15585	0.02339	0.15645	0.02281	0.15168	0.02183	0.15755	0.02175	0.15841	0.01969	0.15985	0.02191	0.15872	0.01967
0.157393	0.963051	0.157992	0.929982	0.153126	0.945906	0.159088	0.878365	0.159987	0.788965	0.161424	0.888458	0.16029	0.791289			0.15739	0.02386	0.15799	0.02321	0.15313	0.02218	0.15909	0.02223	0.15999	0.02019	0.16142	0.02315	0.16029	0.02033
0.158937	0.959951	0.159534	0.940581	0.154574	0.949819	0.160631	0.876319	0.161562	0.791291	0.162998	0.852477	0.161864	0.783863			0.15894	0.02425	0.15953	0.02394	0.15457	0.02269	0.16063	0.02261	0.16156	0.02065	0.163	0.02265	0.16186	0.02054
0.160482	0.957196	0.161077	0.926115	0.156022	0.947231	0.162173	0.875199	0.163136	0.775368	0.164573	0.834533	0.163439	0.781338			0.16048	0.02465	0.16108	0.02403	0.15602	0.02306	0.16217	0.02302	0.16314	0.02064	0.16457	0.0226	0.16344	0.02087
0.162027	0.959074	0.16262	0.925302	0.15747	0.936196	0.163716	0.874733	0.164711	0.77394	0.166148	0.872384	0.165013	0.757939			0.16203	0.02518	0.16262	0.02447	0.15747	0.02321	0.16372	0.02345	0.16471	0.021	0.16615	0.02408	0.16501	0.02064
0.163571	0.957294	0.164162	0.920649	0.158918	0.933211	0.165259	0.863566	0.166285	0.763787	0.167722	0.797021	0.166588	0.741392			0.16357	0.02561	0.16416	0.02481	0.15892	0.02357	0.16526	0.02358	0.16629	0.02112	0.16772	0.02242	0.16659	0.02057
0.165116	0.949555	0.165705	0.917457	0.160366	0.932109	0.166801	0.840856	0.16786	0.76245	0.169297	0.848879	0.168162	0.732564			0.16512	0.02589	0.1657	0.02519	0.16037	0.02397	0.1668	0.02339	0.16786	0.02148	0.1693	0.02433	0.16816	0.02072
0.166661	0.953935	0.167247	0.915507	0.161814	0.930188	0.168344	0.863039	0.169435	0.75716	0.170871	0.816822	0.169737	0.749993			0.16666	0.0265	0.16725	0.02561	0.16181	0.02436	0.16834	0.02446	0.16943	0.02174	0.17087	0.02385	0.16974	0.02161
0.168205	0.947393	0.16879	0.919856	0.163262	0.929537	0.169886	0.82605	0.171009	0.754836	0.172446	0.815025	0.171311	0.744105			0.16821	0.0268	0.16879	0.02621	0.16326	0.02478	0.16989	0.02384	0.17101	0.02207	0.17245	0.02424	0.17131	0.02184
0.16975	0.950712	0.170333	0.917088	0.164711	0.928262	0.171429	0.849105	0.172584	0.733091	0.17402	0.818668	0.172886	0.731866			0.16975	0.02739	0.17033	0.02661	0.16471	0.02518	0.17143	0.02495	0.17258	0.02184	0.17402	0.02479	0.17289	0.02188
0.171295	0.951455	0.171875	0.909538	0.166159	0.936626	0.172972	0.841407	0.174158	0.731058	0.175595	0.827871	0.174461	0.703172			0.17129	0.02792	0.17188	0.02687	0.16616	0.02586	0.17297	0.02517	0.17416	0.02217	0.17559	0.02553	0.17446	0.0214
0.172839	0.946633	0.173418	0.905403	0.167607	0.919908	0.174514	0.830433	0.175733	0.742609	0.177169	0.818293	0.176035	0.718607			0.17284	0.02828	0.17342	0.02723	0.16761	0.02584	0.17451	0.02529	0.17573	0.02293	0.17717	0.02569	0.17604	0.02227
0.174384	0.947155	0.174961	0.905136	0.169055	0.919358	0.176057	0.823713	0.177307	0.725697	0.178744	0.798487	0.17761	0.716839			0.17438	0.0288	0.17496	0.02771	0.16905	0.02627	0.17606	0.02553	0.17731	0.02281	0.17874	0.02551	0.17761	0.02261
0.175929	0.947872	0.176503	0.907568	0.170503	0.922651	0.1776	0.828978	0.178882	0.742432	0.180318	0.804019	0.179184	0.69917			0.17593	0.02934	0.1765	0.02827	0.1705	0.02682	0.1776	0.02615	0.17888	0.02376	0.18032	0.02614	0.17918	0.02245
0.177473	0.945014	0.178046	0.900398	0.171951	0.912435	0.179142	0.82441	0.180456	0.731751	0.181893	0.803851	0.180759	0.71546			0.17747	0.02976	0.17805	0.02854	0.17195	0.02698	0.17914	0.02646	0.18046	0.02383	0.18189	0.0266	0.18076	0.02338
0.179018	0.940419	0.179589	0.900307	0.173399	0.911535	0.180685	0.822373	0.182031	0.705768	0.183467	0.777097	0.182333	0.710619			0.17902	0.03014	0.17959	0.02904	0.1734	0.02741	0.18069	0.02685	0.18203	0.02339	0.18347	0.02616	0.18233	0.02362
0.180563	0.940423	0.181131	0.897408	0.174847	0.914135	0.182228	0.825275	0.183605	0.718874	0.185042	0.796215	0.183908	0.691038			0.18056	0.03066	0.18113	0.02944	0.17485	0.02795	0.18223	0.0274	0.18361	0.02423	0.18504	0.02726	0.18391	0.02337
0.182107	0.936412	0.182674	0.899364	0.176295	0.905737	0.18377	0.806705	0.18518	0.707453	0.186616	0.750633	0.185482	0.661495			0.18211	0.03105	0.18267	0.03001	0.17629	0.02815	0.18377	0.02724	0.18518	0.02426	0.18662	0.02614	0.18548	0.02276
0.183652	0.940161	0.184217	0.889361	0.177743	0.907622	0.185313	0.814221	0.186754	0.715366	0.188191	0.798636	0.187057	0.679222			0.18365	0.03171	0.18422	0.03018	0.17774	0.02867	0.18531	0.02796	0.18675	0.02495	0.18819	0.02828	0.18706	0.02377
0.185197	0.933548	0.185759	0.90147	0.179191	0.895742	0.186856	0.794699	0.188329	0.705493	0.189765	0.76406	0.188631	0.659094			0.1852	0.03202	0.18576	0.03111	0.17919	0.02876	0.18686	0.02775	0.18833	0.02502	0.18977	0.02751	0.18863	0.02345
0.186741	0.933452	0.187302	0.892048	0.180639	0.898909	0.188398	0.818606	0.189903	0.689642	0.19134	0.768099	0.190206	0.662315			0.18674	0.03255	0.1873	0.03129	0.18064	0.02933	0.1884	0.02906	0.1899	0.02487	0.19134	0.02812	0.19021	0.02396
0.188286	0.936667	0.188845	0.894046	0.182087	0.902687	0.189941	0.813648	0.191478	0.70482	0.192914	0.751906	0.19178	0.664909			0.18829	0.03321	0.18884	0.03188	0.18209	0.02993	0.18994	0.02935	0.19148	0.02584	0.19291	0.02798	0.19178	0.02446
0.189831	0.934901	0.190387	0.884055	0.183535	0.892698	0.191484	0.781976	0.193052	0.683232	0.194489	0.751191	0.193355	0.671135			0.18983	0.03369	0.19039	0.03204	0.18354	0.03007	0.19148	0.02867	0.19305	0.02546	0.19449	0.02841	0.19335	0.02509
0.191375	0.92677	0.19193	0.888482	0.184983	0.895402	0.193026	0.793154	0.194627	0.678926	0.196064	0.715806	0.194929	0.680506			0.19138	0.03394	0.19193	0.03273	0.18498	0.03064	0.19303	0.02955	0.19463	0.02572	0.19606	0.02752	0.19493	0.02586
0.19292	0.929043	0.193473	0.88136	0.186431	0.8863	0.194569	0.781375	0.196201	0.66572	0.197638	0.721154	0.196504	0.635666			0.19292	0.03458	0.19347	0.03299	0.18643	0.0308	0.19457	0.02958	0.1962	0.02563	0.19764	0.02817	0.1965	0.02455
0.194465	0.929283	0.195015	0.88707	0.187879	0.896174	0.196111	0.760235	0.197776	0.672756	0.199213	0.745241	0.198078	0.651345			0.19446	0.03514	0.19502	0.03374	0.18788	0.03163	0.19611	0.02924	0.19778	0.02632	0.19921	0.02958	0.19808	0.02556
0.196009	0.927258	0.196558	0.870965	0.189327	0.888598	0.197654	0.789966	0.199351	0.68423	0.200787	0.725605	0.199653	0.636602			0.19601	0.03562	0.19656	0.03365	0.18933	0.03185	0.19765	0.03086	0.19935	0.02719	0.20079	0.02925	0.19965	0.02538
0.197554	0.920476	0.1981	0.881591	0.190776	0.891576	0.199197	0.758263	0.200925	0.674502	0.202362	0.736249	0.201227	0.62775			0.19755	0.03592	0.1981	0.0346	0.19078	0.03245	0.1992	0.03009	0.20093	0.02723	0.20236	0.03015	0.20123	0.02542
0.199099	0.919079	0.199643	0.871072	0.192224	0.891868	0.200739	0.784398	0.2025	0.657815	0.203936	0.717771	0.202802	0.606265			0.1991	0.03643	0.19964	0.03472	0.19222	0.03295	0.20074	0.03161	0.2025	0.02697	0.20394	0.02985	0.2028	0.02493
0.200643	0.921681	0.201186	0.867489	0.193672	0.886419	0.202282	0.768134	0.204074	0.650746	0.205511	0.694332	0.204377	0.611897			0.20064	0.0371	0.20119	0.03511	0.19367	0.03325	0.20228	0.03143	0.20407	0.0271	0.20551	0.02932	0.20438	0.02556
0.202188	0.919692	0.202728	0.869005	0.19512	0.875747	0.203825	0.762111	0.205649	0.649646	0.207085	0.71579	0.205951	0.598174			0.20219	0.0376	0.20273	0.03572	0.19512	0.03334	0.20382	0.03166	0.20565	0.02747	0.20709	0.0307	0.20595	0.02537
0.203733	0.916622	0.204271	0.863231	0.196568	0.878384	0.205367	0.763126	0.207223	0.661738	0.20866	0.718837	0.207526	0.626215			0.20373	0.03805	0.20427	0.03602	0.19657	0.03394	0.20537	0.03219	0.20722	0.02842	0.20866	0.0313	0.20753	0.02697
0.205277	0.91679	0.205814	0.867824	0.198016	0.87543	0.20691	0.746745	0.208798	0.646435	0.210234	0.706702	0.2091	0.590014			0.20528	0.03863	0.20581	0.03676	0.19802	0.03433	0.20691	0.03197	0.2088	0.02818	0.21023	0.03124	0.2091	0.0258
0.206822	0.913019	0.207356	0.86612	0.199464	0.883126	0.208453	0.75491	0.210372	0.642672	0.211809	0.67593	0.210675	0.623215			0.20682	0.03905	0.20736	0.03724	0.19946	0.03514	0.20845	0.0328	0.21037	0.02844	0.21181	0.03032	0.21067	0.02766
0.208367	0.914749	0.208899	0.867733	0.200912	0.871487	0.209995	0.766902	0.211947	0.623186	0.213383	0.67479	0.212249	0.57691			0.20837	0.03972	0.2089	0.03787	0.20091	0.03518	0.21	0.03382	0.21195	0.02799	0.21338	0.03072	0.21225	0.02599
0.209911	0.910851	0.210442	0.852209	0.20236	0.862313	0.211538	0.742194	0.213521	0.646402	0.214958	0.69156	0.213824	0.579701			0.20991	0.04013	0.21044	0.03774	0.20236	0.03531	0.21154	0.03321	0.21352	0.02947	0.21496	0.03195	0.21382	0.0265
0.211456	0.907057	0.211984	0.851279	0.203808	0.872427	0.213081	0.749194	0.215096	0.613562	0.216532	0.690691	0.215398	0.572893			0.21146	0.04056	0.21198	0.03825	0.20381	0.03624	0.21308	0.03402	0.2151	0.02839	0.21653	0.03238	0.2154	0.02658
0.213001	0.909499	0.213527	0.852445	0.205256	0.877524	0.214623	0.709737	0.21667	0.616996	0.218107	0.703698	0.216973	0.592127			0.213	0.04126	0.21353	0.03887	0.20526	0.03697	0.21462	0.03269	0.21667	0.02897	0.21811	0.03348	0.21697	0.02788
0.214545	0.909023	0.21507	0.851902	0.206704	0.85832	0.216166	0.7204	0.218245	0.609148	0.219681	0.668997	0.218547	0.552464			0.21455	0.04184	0.21507	0.0394	0.2067	0.03667	0.21617	0.03366	0.21824	0.02901	0.21968	0.03229	0.21855	0.02639
0.21609	0.908822	0.216612	0.851525	0.208152	0.855029	0.217709	0.720021	0.219819	0.620489	0.221256	0.686161	0.220122	0.53548			0.21609	0.04244	0.21661	0.03995	0.20815	0.03705	0.21771	0.03413	0.21982	0.02998	0.22126	0.03359	0.22012	0.02595
0.217634	0.903509	0.218155	0.837794	0.2096	0.858344	0.219251	0.715888	0.221394	0.596945	0.22283	0.676878	0.221696	0.552867			0.21763	0.04279	0.21815	0.03987	0.2096	0.03771	0.21925	0.03441	0.22139	0.02926	0.22283	0.03361	0.2217	0.02717
0.219179	0.901253	0.219698	0.840842	0.211048	0.859368	0.220794	0.704361	0.222968	0.600239	0.224405	0.681552	0.223271	0.559167			0.21918	0.0433	0.2197	0.04058	0.21105	0.03828	0.22079	0.03434	0.22297	0.02984	0.2244	0.03432	0.22327	0.02787
0.220724	0.899293	0.22124	0.830521	0.212496	0.856111	0.222337	0.700327	0.224543	0.594021	0.225979	0.658813	0.224845	0.533031			0.22072	0.04381	0.22124	0.04065	0.2125	0.03866	0.22234	0.03462	0.22454	0.02995	0.22598	0.03364	0.22485	0.02695
0.222268	0.89436	0.222783	0.826003	0.213944	0.855728	0.223879	0.692107	0.226117	0.603398	0.227554	0.632143	0.22642	0.552624			0.22227	0.04418	0.22278	0.041	0.21394	0.03917	0.22388	0.03469	0.22612	0.03085	0.22755	0.03273	0.22642	0.02833
0.223813	0.897379	0.224325	0.832087	0.215393	0.846517	0.225422	0.701153	0.227692	0.585644	0.229129	0.669154	0.227994	0.521489			0.22381	0.04495	0.22433	0.04187	0.21539	0.03927	0.22542	0.03563	0.22769	0.03036	0.22913	0.03513	0.22799	0.02711
0.225358	0.893312	0.225868	0.84038	0.216841	0.844647	0.226964	0.691022	0.229267	0.587052	0.230703	0.675106	0.229569	0.559635			0.22536	0.04537	0.22587	0.04287	0.21684	0.03972	0.22696	0.0356	0.22927	0.03086	0.2307	0.03593	0.22957	0.02949
0.226902	0.894477	0.227411	0.82658	0.218289	0.832575	0.228507	0.68388	0.230841	0.575122	0.232278	0.659585	0.231143	0.51062			0.2269	0.04605	0.22741	0.04275	0.21829	0.03967	0.22851	0.03571	0.23084	0.03065	0.23228	0.03559	0.23114	0.02728
0.228447	0.884247	0.228953	0.822548	0.219737	0.842503	0.23005	0.674492	0.232416	0.594375	0.233852	0.623441	0.232718	0.47549			0.22845	0.04615	0.22895	0.04312	0.21974	0.04068	0.23005	0.0357	0.23242	0.03211	0.23385	0.03409	0.23272	0.02575
0.229992	0.887906	0.230496	0.832904	0.221185	0.835447	0.231592	0.692972	0.23399	0.570301	0.235427	0.623208	0.234293	0.541236			0.22999	0.04697	0.2305	0.04425	0.22118	0.04087	0.23159	0.03717	0.23399	0.03122	0.23543	0.03454	0.23429	0.02971
0.231536	0.888314	0.232039	0.820496	0.222633	0.8295	0.233135	0.68619	0.235565	0.566167	0.237001	0.631442	0.235867	0.516532			0.23154	0.04762	0.23204	0.04418	0.22263	0.04111	0.23314	0.0373	0.23556	0.03142	0.237	0.03547	0.23587	0.02874
0.233081	0.884913	0.233581	0.822355	0.224081	0.840681	0.234678	0.665684	0.237139	0.559914	0.238576	0.622536	0.237442	0.491988			0.23308	0.04807	0.23358	0.04487	0.22408	0.04221	0.23468	0.03666	0.23714	0.03149	0.23858	0.03543	0.23744	0.02774
0.234626	0.882322	0.235124	0.827926	0.225529	0.828026	0.23622	0.696707	0.238714	0.548158	0.24015	0.608033	0.239016	0.50614			0.23463	0.04857	0.23512	0.04577	0.22553	0.04212	0.23622	0.03888	0.23871	0.03124	0.24015	0.03507	0.23902	0.02892
0.23617	0.887473	0.236667	0.808697	0.226977	0.835219	0.237763	0.67951	0.240288	0.553253	0.241725	0.638756	0.240591	0.502781			0.23617	0.0495	0.23667	0.0453	0.22698	0.04303	0.23776	0.03841	0.24029	0.03194	0.24172	0.03732	0.24059	0.0291
0.237715	0.878246	0.238209	0.811395	0.228425	0.831851	0.239306	0.672901	0.241863	0.552185	0.243299	0.606621	0.242165	0.478801			0.23772	0.04963	0.23821	0.04604	0.22843	0.0434	0.23931	0.03854	0.24186	0.0323	0.2433	0.03591	0.24217	0.02808
0.23926	0.879533	0.239752	0.815211	0.229873	0.828957	0.240848	0.660403	0.243437	0.553751	0.244874	0.628108	0.24374	0.491964			0.23926	0.05035	0.23975	0.04686	0.22987	0.0438	0.24085	0.03831	0.24344	0.03282	0.24487	0.03766	0.24374	0.02923
0.240804	0.87436	0.241295	0.797728	0.231321	0.819612	0.242391	0.667719	0.245012	0.561985	0.246448	0.60324	0.245314	0.505667			0.2408	0.0507	0.24129	0.04645	0.23132	0.04386	0.24239	0.03923	0.24501	0.03374	0.24645	0.03664	0.24531	0.03043
0.242349	0.87663	0.242837	0.801126	0.232769	0.818298	0.243934	0.672631	0.246586	0.545607	0.248023	0.603112	0.246889	0.463368			0.24235	0.05149	0.24284	0.04724	0.23277	0.04434	0.24393	0.04002	0.24659	0.03318	0.24802	0.0371	0.24689	0.02824
0.243894	0.874608	0.24438	0.813244	0.234217	0.806742	0.245476	0.635894	0.248161	0.529401	0.249597	0.599681	0.248463	0.476351			0.24389	0.05203	0.24438	0.04857	0.23422	0.04426	0.24548	0.03832	0.24816	0.0326	0.2496	0.03736	0.24846	0.02941
0.245438	0.872517	0.245923	0.800608	0.235665	0.808579	0.247019	0.655399	0.249735	0.529055	0.251172	0.590771	0.250038	0.479184			0.24544	0.05256	0.24592	0.04842	0.23567	0.04491	0.24702	0.03999	0.24974	0.033	0.25117	0.03727	0.25004	0.02996
0.246983	0.872689	0.247465	0.799827	0.237113	0.807863	0.248562	0.640661	0.25131	0.529894	0.252746	0.588334	0.251612	0.503062			0.24698	0.05323	0.24747	0.04898	0.23711	0.04542	0.24856	0.03958	0.25131	0.03347	0.25275	0.03758	0.25161	0.03185
0.248528	0.868933	0.249008	0.786447	0.238561	0.807935	0.250104	0.642319	0.252884	0.529958	0.254321	0.582176	0.253187	0.442517			0.24853	0.05367	0.24901	0.04876	0.23856	0.04598	0.2501	0.04018	0.25288	0.03389	0.25432	0.03765	0.25319	0.02837
0.250072	0.873204	0.25055	0.78535	0.24001	0.804701	0.251647	0.651095	0.254459	0.497372	0.255895	0.554622	0.254761	0.474089			0.25007	0.05461	0.25055	0.0493	0.24001	0.04635	0.25165	0.04123	0.25446	0.0322	0.2559	0.03632	0.25476	0.03077
0.251617	0.861806	0.252093	0.796248	0.241458	0.803305	0.253189	0.623798	0.256033	0.503887	0.25747	0.590245	0.256336	0.441258			0.25162	0.05456	0.25209	0.0506	0.24146	0.04683	0.25319	0.03999	0.25603	0.03303	0.25747	0.03913	0.25634	0.02899
0.253162	0.864636	0.253636	0.790872	0.242906	0.804518	0.254732	0.616789	0.257608	0.514314	0.259045	0.581493	0.25791	0.446666			0.25316	0.05542	0.25364	0.05088	0.24291	0.04747	0.25473	0.04002	0.25761	0.03413	0.25904	0.03902	0.25791	0.02971
0.254706	0.858719	0.255178	0.777502	0.244354	0.801253	0.256275	0.627007	0.259182	0.523072	0.260619	0.554601	0.259485	0.45518			0.25471	0.05571	0.25518	0.05063	0.24435	0.04784	0.25627	0.04118	0.25918	0.03514	0.26062	0.03767	0.25948	0.03065
0.256251	0.860852	0.256721	0.785267	0.245802	0.789778	0.257817	0.630292	0.260757	0.507997	0.262194	0.559312	0.261059	0.447987			0.25625	0.05653	0.25672	0.05175	0.2458	0.04772	0.25782	0.0419	0.26076	0.03454	0.26219	0.03845	0.26106	0.03053
0.257796	0.857502	0.258264	0.780388	0.24725	0.790599	0.25936	0.61543	0.262332	0.478333	0.263768	0.568617	0.262634	0.433452			0.2578	0.05699	0.25826	0.05205	0.24725	0.04833	0.25936	0.0414	0.26233	0.03292	0.26377	0.03956	0.26263	0.0299
0.25934	0.853188	0.259806	0.7748	0.248698	0.788194	0.260903	0.626366	0.263906	0.491451	0.265343	0.562268	0.264208	0.440672			0.25934	0.05738	0.25981	0.0523	0.2487	0.04875	0.2609	0.04264	0.26391	0.03423	0.26534	0.03959	0.26421	0.03076
0.260885	0.859402	0.261349	0.771172	0.250146	0.793307	0.262445	0.630473	0.265481	0.520484	0.266917	0.587463	0.265783	0.422585			0.26088	0.05849	0.26135	0.05267	0.25015	0.04964	0.26245	0.04343	0.26548	0.03668	0.26692	0.04185	0.26578	0.02985
0.26243	0.849571	0.262892	0.776098	0.251594	0.776355	0.263988	0.601768	0.267055	0.505327	0.268492	0.575475	0.267358	0.416381			0.26243	0.05851	0.26289	0.05364	0.25159	0.04914	0.26399	0.04194	0.26706	0.03604	0.26849	0.04148	0.26736	0.02976
0.263974	0.851969	0.264434	0.755228	0.253042	0.786718	0.265531	0.607566	0.26863	0.510306	0.270066	0.545476	0.268932	0.445839			0.26397	0.05937	0.26443	0.05281	0.25304	0.05037	0.26553	0.04284	0.26863	0.03682	0.27007	0.03978	0.26893	0.03225
0.265519	0.849161	0.265977	0.759156	0.25449	0.777584	0.267073	0.608682	0.270204	0.496044	0.271641	0.519581	0.270507	0.422102			0.26552	0.05987	0.26598	0.05371	0.25449	0.05036	0.26707	0.04342	0.2702	0.03622	0.27164	0.03834	0.27051	0.03089
0.267064	0.842615	0.26752	0.77724	0.255938	0.770687	0.268616	0.605961	0.271779	0.484604	0.273215	0.544776	0.272081	0.427884			0.26706	0.0601	0.26752	0.05562	0.25594	0.05048	0.26862	0.04372	0.27178	0.03579	0.27322	0.04067	0.27208	0.03168
0.268608	0.846552	0.269062	0.754466	0.257386	0.779765	0.270159	0.601822	0.273353	0.487141	0.27479	0.568804	0.273656	0.426364			0.26861	0.06108	0.26906	0.05462	0.25739	0.05166	0.27016	0.04392	0.27335	0.0364	0.27479	0.04295	0.27366	0.03193
0.270153	0.847897	0.270605	0.751934	0.258834	0.778673	0.271701	0.597021	0.274928	0.46715	0.276364	0.555833	0.27523	0.409971			0.27015	0.06188	0.2706	0.05506	0.25883	0.05217	0.2717	0.04407	0.27493	0.03531	0.27636	0.04245	0.27523	0.03106
0.271698	0.844324	0.272148	0.754779	0.260282	0.761216	0.273244	0.586102	0.276502	0.476409	0.277939	0.552922	0.276805	0.444128			0.2717	0.06233	0.27215	0.0559	0.26028	0.05157	0.27324	0.04376	0.2765	0.03642	0.27794	0.04271	0.2768	0.03403
0.273242	0.834382	0.27369	0.753881	0.26173	0.764388	0.274787	0.599766	0.278077	0.486998	0.279513	0.57044	0.278379	0.413963			0.27324	0.0623	0.27369	0.05647	0.26173	0.05236	0.27479	0.04529	0.27808	0.03766	0.27951	0.04457	0.27838	0.03208
0.274787	0.835389	0.275233	0.744227	0.263178	0.761671	0.276329	0.606096	0.279651	0.467695	0.281088	0.556002	0.279954	0.421391			0.27479	0.06308	0.27523	0.05638	0.26318	0.05276	0.27633	0.04628	0.27965	0.03658	0.28109	0.04393	0.27995	0.03303
0.276332	0.835054	0.276776	0.747907	0.264627	0.762476	0.277872	0.592224	0.281226	0.470639	0.282662	0.537322	0.281528	0.373291			0.27633	0.06376	0.27678	0.05729	0.26463	0.05339	0.27787	0.04573	0.28123	0.03722	0.28266	0.04293	0.28153	0.02959
0.277876	0.833766	0.278318	0.740167	0.266075	0.76174	0.279414	0.594224	0.2828	0.447934	0.284237	0.527046	0.283103	0.422969			0.27788	0.06438	0.27832	0.05733	0.26607	0.05393	0.27941	0.04639	0.2828	0.03582	0.28424	0.04258	0.2831	0.0339
0.279421	0.832144	0.279861	0.736022	0.267523	0.757505	0.280957	0.577674	0.284375	0.48282	0.285811	0.520671	0.284677	0.3859			0.27942	0.06497	0.27986	0.05765	0.26752	0.05421	0.28096	0.0456	0.28437	0.03905	0.28581	0.04253	0.28468	0.03127
0.280966	0.829763	0.281403	0.726982	0.268971	0.754308	0.2825	0.578079	0.285949	0.456539	0.287386	0.52996	0.286252	0.398871			0.28097	0.0655	0.2814	0.05757	0.26897	0.05457	0.2825	0.04613	0.28595	0.03733	0.28739	0.04377	0.28625	0.03268
0.28251	0.829902	0.282946	0.74093	0.270419	0.738573	0.284042	0.578192	0.287524	0.471639	0.288961	0.543107	0.287826	0.394402			0.28251	0.06624	0.28295	0.05932	0.27042	0.05401	0.28404	0.04665	0.28752	0.03899	0.28896	0.04535	0.28783	0.03267
0.284055	0.827172	0.284489	0.732054	0.271867	0.751328	0.285585	0.563548	0.289098	0.468905	0.290535	0.524766	0.289401	0.363827			0.28405	0.06674	0.28449	0.05925	0.27187	0.05553	0.28559	0.04596	0.2891	0.03919	0.29054	0.0443	0.2894	0.03047
0.2856	0.831735	0.286031	0.730113	0.273315	0.741489	0.287128	0.563765	0.290673	0.449768	0.29211	0.53415	0.290975	0.369444			0.2856	0.06784	0.28603	0.05973	0.27331	0.05539	0.28713	0.04648	0.29067	0.038	0.29211	0.04558	0.29098	0.03128
0.287144	0.827756	0.287574	0.719958	0.274763	0.740811	0.28867	0.577039	0.292248	0.434535	0.293684	0.480779	0.29255	0.35039			0.28714	0.06825	0.28757	0.05954	0.27476	0.05593	0.28867	0.04809	0.29225	0.03711	0.29368	0.04147	0.29255	0.02999
0.288689	0.822928	0.289117	0.732433	0.276211	0.748335	0.290213	0.566036	0.293822	0.446289	0.295259	0.510335	0.294124	0.418976			0.28869	0.06858	0.28912	0.06122	0.27621	0.05709	0.29021	0.04767	0.29382	0.03853	0.29526	0.04449	0.29412	0.03625
0.290233	0.817997	0.290659	0.72104	0.277659	0.729067	0.291756	0.549422	0.295397	0.45488	0.296833	0.529185	0.295699	0.376819			0.29023	0.0689	0.29066	0.06092	0.27766	0.05621	0.29176	0.04677	0.2954	0.03969	0.29683	0.04663	0.2957	0.03295
0.291778	0.81696	0.292202	0.711204	0.279107	0.744817	0.293298	0.553584	0.296971	0.432297	0.298408	0.501027	0.297274	0.347223			0.29178	0.06955	0.2922	0.06072	0.27911	0.05802	0.2933	0.04762	0.29697	0.03813	0.29841	0.04462	0.29727	0.03068
0.293323	0.813514	0.293745	0.726808	0.280555	0.729814	0.294841	0.578759	0.298546	0.434887	0.299982	0.521577	0.298848	0.366275			0.29332	0.06999	0.29374	0.06271	0.28056	0.05744	0.29484	0.05031	0.29855	0.03876	0.29998	0.04694	0.29885	0.03271
0.294867	0.813646	0.295287	0.711313	0.282003	0.736111	0.296384	0.554163	0.30012	0.437695	0.301557	0.512496	0.300423	0.340479			0.29487	0.07074	0.29529	0.06202	0.282	0.05854	0.29638	0.04868	0.30012	0.03942	0.30156	0.0466	0.30042	0.03073
0.296412	0.812052	0.29683	0.716453	0.283451	0.724471	0.297926	0.542461	0.301695	0.44608	0.303131	0.503878	0.301997	0.371298			0.29641	0.07135	0.29683	0.06313	0.28345	0.05821	0.29793	0.04815	0.30169	0.0406	0.30313	0.0463	0.302	0.03386
0.297957	0.802955	0.298373	0.709929	0.284899	0.730575	0.299469	0.560171	0.303269	0.434843	0.304706	0.518502	0.303572	0.381744			0.29796	0.07128	0.29837	0.0632	0.2849	0.0593	0.29947	0.05024	0.30327	0.03999	0.30471	0.04814	0.30357	0.03518
0.299501	0.804972	0.299915	0.70481	0.286347	0.739113	0.301012	0.554366	0.304844	0.430419	0.30628	0.503806	0.305146	0.361309			0.2995	0.07221	0.29992	0.0634	0.28635	0.0606	0.30101	0.05023	0.30484	0.04	0.30628	0.04726	0.30515	0.03364
0.301046	0.806069	0.301458	0.700156	0.287795	0.728639	0.302554	0.554419	0.306418	0.446218	0.307855	0.506168	0.306721	0.367844			0.30105	0.07305	0.30146	0.06363	0.2878	0.06035	0.30255	0.05075	0.30642	0.0419	0.30785	0.04797	0.30672	0.03461
0.302591	0.805793	0.303001	0.719458	0.289244	0.702895	0.304097	0.535705	0.307993	0.439623	0.309429	0.523441	0.308295	0.332876			0.30259	0.07378	0.303	0.06605	0.28924	0.05881	0.3041	0.04954	0.30799	0.0417	0.30943	0.05012	0.3083	0.03164
0.304135	0.800433	0.304543	0.696782	0.290692	0.723989	0.305639	0.554497	0.309567	0.432454	0.311004	0.485648	0.30987	0.335727			0.30414	0.07404	0.30454	0.06462	0.29069	0.06118	0.30564	0.0518	0.30957	0.04144	0.311	0.04697	0.30987	0.03224
0.30568	0.796834	0.306086	0.703643	0.29214	0.716544	0.307182	0.561202	0.311142	0.424975	0.312578	0.495438	0.311444	0.330926			0.30568	0.07446	0.30609	0.06592	0.29214	0.06115	0.30718	0.05296	0.31114	0.04114	0.31258	0.04841	0.31144	0.0321
0.307225	0.792392	0.307628	0.696344	0.293588	0.713304	0.308725	0.517743	0.312716	0.421584	0.314153	0.504699	0.313019	0.330297			0.30722	0.07479	0.30763	0.0659	0.29359	0.06148	0.30872	0.04935	0.31272	0.04123	0.31415	0.04981	0.31302	0.03236
0.308769	0.792152	0.309171	0.685929	0.295036	0.710491	0.310267	0.506397	0.314291	0.394764	0.315727	0.505068	0.314593	0.353444			0.30877	0.07552	0.30917	0.06557	0.29504	0.06185	0.31027	0.04875	0.31429	0.03899	0.31573	0.05035	0.31459	0.03498
0.310314	0.790166	0.310714	0.685554	0.296484	0.701667	0.31181	0.530073	0.315865	0.43753	0.317302	0.529567	0.316168	0.316843			0.31031	0.07609	0.31071	0.06619	0.29648	0.06168	0.31181	0.05154	0.31587	0.04365	0.3173	0.05332	0.31617	0.03167
0.311859	0.793255	0.312256	0.68442	0.297932	0.699777	0.313353	0.535241	0.31744	0.398091	0.318876	0.491336	0.317742	0.33509			0.31186	0.07715	0.31226	0.06673	0.29793	0.06211	0.31335	0.05256	0.31744	0.04011	0.31888	0.04996	0.31774	0.03383
0.313403	0.783405	0.313799	0.687328	0.29938	0.704774	0.314895	0.525812	0.319014	0.398415	0.320451	0.50923	0.319317	0.32953			0.3134	0.07695	0.3138	0.06768	0.29938	0.06317	0.3149	0.05214	0.31901	0.04055	0.32045	0.05229	0.31932	0.0336
0.314948	0.786081	0.315342	0.665009	0.300828	0.69282	0.316438	0.509956	0.320589	0.414961	0.322026	0.490297	0.320891	0.315051			0.31495	0.07797	0.31534	0.06613	0.30083	0.0627	0.31644	0.05106	0.32059	0.04265	0.32203	0.05084	0.32089	0.03244
0.316493	0.78239	0.316884	0.668877	0.302276	0.691888	0.317981	0.55445	0.322164	0.400784	0.3236	0.513824	0.322466	0.353822			0.31649	0.07837	0.31688	0.06717	0.30228	0.06322	0.31798	0.05606	0.32216	0.0416	0.3236	0.05381	0.32247	0.03679
0.318037	0.779853	0.318427	0.671007	0.303724	0.680296	0.319523	0.533624	0.323738	0.418292	0.325175	0.475087	0.32404	0.368902			0.31804	0.07888	0.31843	0.06804	0.30372	0.06276	0.31952	0.05448	0.32374	0.04384	0.32517	0.05023	0.32404	0.03874
0.319582	0.78388	0.31997	0.667895	0.305172	0.690556	0.321066	0.528025	0.325313	0.391971	0.326749	0.47374	0.325615	0.323932			0.31958	0.08006	0.31997	0.06838	0.30517	0.06431	0.32107	0.05443	0.32531	0.04148	0.32675	0.05058	0.32561	0.03434
0.321127	0.780171	0.321512	0.665276	0.30662	0.67581	0.322609	0.490865	0.326887	0.398993	0.328324	0.50861	0.32719	0.308017			0.32113	0.08045	0.32151	0.06877	0.30662	0.06354	0.32261	0.05109	0.32689	0.04263	0.32832	0.05483	0.32719	0.03297
0.322671	0.775258	0.323055	0.659849	0.308068	0.687389	0.324151	0.525175	0.328462	0.39894	0.329898	0.467376	0.328764	0.321378			0.32267	0.08072	0.32305	0.06886	0.30807	0.06524	0.32415	0.05518	0.32846	0.04304	0.3299	0.05087	0.32876	0.03474
0.324216	0.773418	0.324598	0.655694	0.309516	0.67341	0.325694	0.502164	0.330036	0.402468	0.331473	0.452476	0.330339	0.328652			0.32422	0.0813	0.3246	0.06909	0.30952	0.06451	0.32569	0.05327	0.33004	0.04384	0.33147	0.04972	0.33034	0.03586
0.325761	0.771026	0.32614	0.646693	0.310964	0.668896	0.327237	0.522094	0.331611	0.387385	0.333047	0.500117	0.331913	0.331524			0.32576	0.08182	0.32614	0.06879	0.31096	0.06468	0.32724	0.05591	0.33161	0.0426	0.33305	0.05547	0.33191	0.03652
0.327305	0.774251	0.327683	0.657651	0.312412	0.671742	0.328779	0.503899	0.333185	0.381644	0.334622	0.466354	0.333488	0.317619			0.32731	0.08294	0.32768	0.07062	0.31241	0.06556	0.32878	0.05447	0.33319	0.04237	0.33462	0.05222	0.33349	0.03532
0.32885	0.762149	0.329226	0.649059	0.31386	0.668499	0.330322	0.505328	0.33476	0.388907	0.336196	0.472122	0.335062	0.325556			0.32885	0.08242	0.32923	0.07035	0.31386	0.06585	0.33032	0.05514	0.33476	0.04358	0.3362	0.05336	0.33506	0.03655
0.330395	0.763306	0.330768	0.645497	0.315309	0.656937	0.331865	0.48325	0.336334	0.384479	0.337771	0.460979	0.336637	0.285286			0.33039	0.08332	0.33077	0.07062	0.31531	0.06531	0.33186	0.05322	0.33633	0.04349	0.33777	0.05259	0.33664	0.03233
0.331939	0.763799	0.332311	0.652692	0.316757	0.663345	0.333407	0.513457	0.337909	0.366798	0.339345	0.478992	0.338211	0.298473			0.33194	0.08416	0.33231	0.07208	0.31676	0.06656	0.33341	0.05708	0.33791	0.04188	0.33935	0.05516	0.33821	0.03414
0.333484	0.762038	0.333853	0.645676	0.318205	0.660493	0.33495	0.495119	0.339483	0.378964	0.34092	0.458707	0.339786	0.31098			0.33348	0.08475	0.33385	0.07197	0.3182	0.06688	0.33495	0.05555	0.33948	0.04368	0.34092	0.05331	0.33979	0.0359
0.335029	0.759188	0.335396	0.641464	0.319653	0.655743	0.336492	0.485255	0.341058	0.384892	0.342494	0.466123	0.34136	0.312119			0.33503	0.08521	0.3354	0.07216	0.31965	0.067	0.33649	0.05494	0.34106	0.04477	0.34249	0.05468	0.34136	0.03637
0.336573	0.750963	0.336939	0.650996	0.321101	0.650088	0.338035	0.494741	0.342632	0.379861	0.344069	0.482145	0.342935	0.284322			0.33657	0.08507	0.33694	0.07391	0.3211	0.06703	0.33804	0.05653	0.34263	0.04459	0.34407	0.05708	0.34293	0.03344
0.338118	0.753681	0.338481	0.635171	0.322549	0.667103	0.339578	0.488749	0.344207	0.368883	0.345643	0.454122	0.344509	0.300628			0.33812	0.08616	0.33848	0.07277	0.32255	0.0694	0.33958	0.05636	0.34421	0.0437	0.34564	0.05425	0.34451	0.03568
0.339663	0.753435	0.340024	0.636617	0.323997	0.654319	0.34112	0.502618	0.345781	0.37856	0.347218	0.473525	0.346084	0.331625			0.33966	0.08692	0.34002	0.0736	0.324	0.06869	0.34112	0.05849	0.34578	0.04526	0.34722	0.05709	0.34608	0.03972
0.341207	0.752735	0.341567	0.617619	0.325445	0.641632	0.342663	0.499314	0.347356	0.365031	0.348792	0.468118	0.347658	0.307788			0.34121	0.08764	0.34157	0.07206	0.32544	0.06796	0.34266	0.05863	0.34736	0.04404	0.34879	0.05695	0.34766	0.0372
0.342752	0.749427	0.343109	0.62662	0.326893	0.645639	0.344206	0.46869	0.34893	0.379241	0.350367	0.481595	0.349233	0.29069			0.34275	0.08804	0.34311	0.07377	0.32689	0.06899	0.34421	0.05553	0.34893	0.04617	0.35037	0.05912	0.34923	0.03545
0.344297	0.747291	0.344652	0.619019	0.328341	0.641333	0.345748	0.499857	0.350505	0.372882	0.351942	0.421689	0.350807	0.276798			0.3443	0.08858	0.34465	0.07353	0.32834	0.06914	0.34575	0.05975	0.3505	0.04581	0.35194	0.05223	0.35081	0.03406
0.345841	0.744674	0.346195	0.628361	0.329789	0.637997	0.347291	0.469775	0.352079	0.357668	0.353516	0.482401	0.352382	0.300063			0.34584	0.08907	0.34619	0.07531	0.32979	0.06939	0.34729	0.05666	0.35208	0.04434	0.35352	0.06029	0.35238	0.03726
0.347386	0.739012	0.347737	0.606817	0.331237	0.643126	0.348834	0.489818	0.353654	0.363455	0.355091	0.477975	0.353956	0.32714			0.34739	0.08918	0.34774	0.07338	0.33124	0.07056	0.34883	0.0596	0.35365	0.04546	0.35509	0.06027	0.35396	0.04099
0.348931	0.739167	0.34928	0.624612	0.332685	0.636779	0.350376	0.478406	0.355229	0.38108	0.356665	0.428125	0.355531	0.330499			0.34893	0.09	0.34928	0.0762	0.33269	0.07048	0.35038	0.05873	0.35523	0.04809	0.35667	0.05446	0.35553	0.04178
0.350475	0.738024	0.350823	0.610763	0.334133	0.635332	0.351919	0.460289	0.356803	0.346441	0.35824	0.472528	0.357105	0.29907			0.35048	0.09065	0.35082	0.07517	0.33413	0.07093	0.35192	0.05701	0.3568	0.0441	0.35824	0.06064	0.35711	0.03814
0.35202	0.738558	0.352365	0.612065	0.335581	0.628831	0.353462	0.488617	0.358378	0.355631	0.359814	0.440969	0.35868	0.29796			0.35202	0.09152	0.35237	0.07599	0.33558	0.07082	0.35346	0.06105	0.35838	0.04568	0.35981	0.05709	0.35868	0.03833
0.353565	0.732921	0.353908	0.607158	0.337029	0.636981	0.355004	0.464511	0.359952	0.360323	0.361389	0.436382	0.360255	0.297795			0.35356	0.09162	0.35391	0.07605	0.33703	0.07235	0.355	0.05854	0.35995	0.04669	0.36139	0.05699	0.36025	0.03865
0.355109	0.726057	0.355451	0.59475	0.338477	0.621745	0.356547	0.493319	0.361527	0.348888	0.362963	0.427328	0.361829	0.275374			0.35511	0.09156	0.35545	0.07514	0.33848	0.07123	0.35655	0.06271	0.36153	0.0456	0.36296	0.0563	0.36183	0.03605
0.356654	0.728234	0.356993	0.594803	0.339926	0.63307	0.35809	0.476727	0.363101	0.362708	0.364538	0.454459	0.363404	0.301746			0.35665	0.09263	0.35699	0.0758	0.33993	0.07315	0.35809	0.06113	0.3631	0.04782	0.36454	0.06039	0.3634	0.03985
0.358198	0.726686	0.358536	0.595036	0.341374	0.622671	0.359632	0.475788	0.364676	0.364375	0.366112	0.466132	0.364978	0.317926			0.3582	0.09324	0.35854	0.07649	0.34137	0.07256	0.35963	0.06154	0.36468	0.04846	0.36611	0.06248	0.36498	0.04235
0.359743	0.720216	0.360078	0.608114	0.342822	0.615883	0.361175	0.461666	0.36625	0.357652	0.367687	0.466029	0.366553	0.259591			0.35974	0.09321	0.36008	0.07885	0.34282	0.07238	0.36117	0.06022	0.36625	0.04798	0.36769	0.063	0.36655	0.03488
0.361288	0.720643	0.361621	0.597314	0.34427	0.609415	0.362717	0.472098	0.367825	0.367557	0.369261	0.418895	0.368127	0.280104			0.36129	0.09406	0.36162	0.07811	0.34427	0.07223	0.36272	0.06211	0.36782	0.04973	0.36926	0.05712	0.36813	0.03796
0.362832	0.720651	0.363164	0.595772	0.345718	0.614796	0.36426	0.468234	0.369399	0.374964	0.370836	0.434346	0.369702	0.288517			0.36283	0.09487	0.36316	0.07858	0.34572	0.07348	0.36426	0.06213	0.3694	0.05117	0.37084	0.05973	0.3697	0.03943
0.364377	0.715783	0.364706	0.59019	0.347166	0.608227	0.365803	0.462116	0.370974	0.342349	0.37241	0.443786	0.371276	0.287841			0.36438	0.09504	0.36471	0.0785	0.34717	0.07331	0.3658	0.06184	0.37097	0.04711	0.37241	0.06155	0.37128	0.03968
0.365922	0.719708	0.366249	0.59448	0.348614	0.59913	0.367345	0.462948	0.372548	0.361794	0.373985	0.438493	0.372851	0.239844			0.36592	0.09637	0.36625	0.07974	0.34861	0.07281	0.36735	0.06247	0.37255	0.05021	0.37398	0.06133	0.37285	0.03334
0.367466	0.716143	0.367792	0.584333	0.350062	0.607928	0.368888	0.437112	0.374123	0.363181	0.375559	0.439417	0.374425	0.271532			0.36747	0.0967	0.36779	0.07904	0.35006	0.0745	0.36889	0.05948	0.37412	0.05083	0.37556	0.06198	0.37443	0.03807
0.369011	0.713573	0.369334	0.583265	0.35151	0.603702	0.370431	0.455219	0.375697	0.332238	0.377134	0.426584	0.376	0.274618			0.36901	0.09717	0.36933	0.07956	0.35151	0.07459	0.37043	0.06246	0.3757	0.04689	0.37713	0.06067	0.376	0.03882
0.370556	0.709549	0.370877	0.570034	0.352958	0.595917	0.371973	0.447167	0.377272	0.352537	0.378708	0.422663	0.377574	0.301017			0.37056	0.09743	0.37088	0.07841	0.35296	0.07424	0.37197	0.06187	0.37727	0.05018	0.37871	0.06062	0.37757	0.04291
0.3721	0.708736	0.37242	0.573769	0.354406	0.5877	0.373516	0.459649	0.378846	0.349166	0.380283	0.436805	0.379149	0.287178			0.3721	0.09813	0.37242	0.07958	0.35441	0.07382	0.37352	0.06413	0.37885	0.05011	0.38028	0.06317	0.37915	0.04128
0.373645	0.700993	0.373962	0.575323	0.355854	0.594681	0.375059	0.445719	0.380421	0.361204	0.381858	0.457092	0.380723	0.252287			0.37365	0.09787	0.37396	0.08046	0.35585	0.07531	0.37506	0.0627	0.38042	0.05227	0.38186	0.06665	0.38072	0.03657
0.37519	0.699836	0.375505	0.577588	0.357302	0.590773	0.376601	0.439434	0.381995	0.349153	0.383432	0.44889	0.382298	0.25461			0.37519	0.09851	0.3755	0.08144	0.3573	0.07542	0.3766	0.06232	0.382	0.05095	0.38343	0.066	0.3823	0.03721
0.376734	0.696687	0.377048	0.56313	0.35875	0.594	0.378144	0.45139	0.38357	0.344645	0.385007	0.474508	0.383872	0.307145			0.37673	0.09888	0.37705	0.08006	0.35875	0.07645	0.37814	0.06455	0.38357	0.05071	0.38501	0.07034	0.38387	0.04526
0.378279	0.696997	0.37859	0.561889	0.360198	0.585324	0.379687	0.461325	0.385145	0.365971	0.386581	0.436965	0.385447	0.241636			0.37828	0.09974	0.37859	0.08054	0.3602	0.07594	0.37969	0.06651	0.38514	0.05429	0.38658	0.0653	0.38545	0.0359
0.379824	0.697987	0.380133	0.560479	0.361646	0.57383	0.381229	0.430507	0.386719	0.359092	0.388156	0.414184	0.387021	0.255427			0.37982	0.1007	0.38013	0.08099	0.36165	0.07505	0.38123	0.06257	0.38672	0.0537	0.38816	0.0624	0.38702	0.03826
0.381368	0.689238	0.381676	0.549981	0.363094	0.577771	0.382772	0.451393	0.388294	0.338107	0.38973	0.443466	0.388596	0.255275			0.38137	0.10024	0.38168	0.08012	0.36309	0.07617	0.38277	0.06614	0.38829	0.05098	0.38973	0.06736	0.3886	0.03855
0.382913	0.689374	0.383218	0.56538	0.364543	0.579674	0.384315	0.456842	0.389868	0.312828	0.391305	0.416817	0.390171	0.26767			0.38291	0.10108	0.38322	0.08303	0.36454	0.07703	0.38431	0.06747	0.38987	0.04755	0.3913	0.06382	0.39017	0.04075
0.384458	0.689507	0.384761	0.559053	0.365991	0.582921	0.385857	0.444951	0.391443	0.341451	0.392879	0.453236	0.391745	0.248431			0.38446	0.10191	0.38476	0.08276	0.36599	0.07808	0.38586	0.06625	0.39144	0.05232	0.39288	0.06996	0.39175	0.03813
0.386002	0.688577	0.386304	0.552791	0.367439	0.569564	0.3874	0.423748	0.393017	0.326902	0.394454	0.421012	0.39332	0.258457			0.386	0.1026	0.3863	0.08249	0.36744	0.0769	0.3874	0.0636	0.39302	0.05049	0.39445	0.06551	0.39332	0.03998
0.387547	0.680484	0.387846	0.548204	0.368887	0.566137	0.388942	0.441453	0.394592	0.341832	0.396028	0.435801	0.394894	0.23756			0.38755	0.1022	0.38785	0.08246	0.36889	0.07704	0.38894	0.06678	0.39459	0.05322	0.39603	0.06835	0.39489	0.03705
0.389092	0.686497	0.389389	0.546813	0.370335	0.557666	0.390485	0.437298	0.396166	0.352631	0.397603	0.423054	0.396469	0.26137			0.38909	0.10393	0.38939	0.08291	0.37033	0.07648	0.39049	0.06668	0.39617	0.05534	0.3976	0.06688	0.39647	0.04108
0.390636	0.68073	0.390931	0.544834	0.371783	0.567136	0.392028	0.419003	0.397741	0.352549	0.399177	0.462602	0.398043	0.26368			0.39064	0.10388	0.39093	0.08327	0.37178	0.07839	0.39203	0.06439	0.39774	0.05577	0.39918	0.07371	0.39804	0.04178
0.392181	0.680114	0.392474	0.537859	0.373231	0.567231	0.39357	0.438969	0.399315	0.321612	0.400752	0.443676	0.399618	0.279454			0.39218	0.10461	0.39247	0.08285	0.37323	0.07902	0.39357	0.068	0.39932	0.05128	0.40075	0.07126	0.39962	0.04463
0.393726	0.678	0.394017	0.525476	0.374679	0.551192	0.395113	0.436852	0.40089	0.329819	0.402326	0.436912	0.401192	0.262826			0.39373	0.1051	0.39402	0.08158	0.37468	0.07738	0.39511	0.0682	0.40089	0.05301	0.40233	0.07072	0.40119	0.0423
0.39527	0.668228	0.395559	0.540271	0.376127	0.556435	0.396656	0.435875	0.402464	0.319701	0.403901	0.460256	0.402767	0.251584			0.39527	0.1044	0.39556	0.08453	0.37613	0.07872	0.39666	0.06858	0.40246	0.05178	0.4039	0.07508	0.40277	0.04081
0.396815	0.670661	0.397102	0.53867	0.377575	0.550644	0.398198	0.404117	0.404039	0.331275	0.405475	0.44923	0.404341	0.28021			0.39681	0.1056	0.3971	0.08494	0.37758	0.0785	0.3982	0.06408	0.40404	0.05408	0.40548	0.07386	0.40434	0.04581
0.39836	0.666293	0.398645	0.524687	0.379023	0.557531	0.399741	0.428875	0.405613	0.320452	0.40705	0.4417	0.405916	0.269344			0.39836	0.10573	0.39864	0.08338	0.37902	0.08009	0.39974	0.06853	0.40561	0.05272	0.40705	0.07319	0.40592	0.04438
0.399904	0.67165	0.400187	0.534254	0.380471	0.536128	0.401284	0.45154	0.407188	0.338566	0.408624	0.42297	0.40749	0.268902			0.3999	0.10741	0.40019	0.08556	0.38047	0.07761	0.40128	0.07271	0.40719	0.05613	0.40862	0.07063	0.40749	0.04465
0.401449	0.664466	0.40173	0.520108	0.381919	0.552454	0.402826	0.413321	0.408762	0.323708	0.410199	0.409963	0.409065	0.234103			0.40145	0.10709	0.40173	0.08394	0.38192	0.08058	0.40283	0.06707	0.40876	0.05409	0.4102	0.06898	0.40906	0.03917
0.402994	0.66112	0.403273	0.52289	0.383367	0.537787	0.404369	0.407308	0.410337	0.3296	0.411773	0.434974	0.410639	0.275303			0.40299	0.10737	0.40327	0.08504	0.38337	0.07904	0.40437	0.0666	0.41034	0.0555	0.41177	0.07375	0.41064	0.04642
0.404538	0.657109	0.404815	0.524025	0.384815	0.539409	0.405912	0.415857	0.411911	0.341116	0.413348	0.39168	0.412214	0.266916			0.40454	0.10754	0.40482	0.08587	0.38482	0.07988	0.40591	0.06852	0.41191	0.05788	0.41335	0.06692	0.41221	0.04535
0.406083	0.656434	0.406358	0.512277	0.386263	0.53321	0.407454	0.441707	0.413486	0.313878	0.414923	0.411959	0.413788	0.247399			0.40608	0.10825	0.40636	0.08459	0.38626	0.07955	0.40745	0.07333	0.41349	0.05366	0.41492	0.07092	0.41379	0.04236
0.407628	0.651984	0.407901	0.51234	0.387711	0.522702	0.408997	0.427801	0.415061	0.336623	0.416497	0.412694	0.415363	0.261414			0.40763	0.10833	0.4079	0.08524	0.38771	0.07857	0.409	0.07156	0.41506	0.05799	0.4165	0.07159	0.41536	0.0451
0.409172	0.652458	0.409443	0.514235	0.38916	0.52859	0.41054	0.413761	0.416635	0.350503	0.418072	0.404594	0.416937	0.23945			0.40917	0.10924	0.40944	0.08621	0.38916	0.08005	0.41054	0.06974	0.41664	0.06084	0.41807	0.07072	0.41694	0.04163
0.410717	0.651838	0.410986	0.50375	0.390608	0.530883	0.412082	0.439063	0.41821	0.335503	0.419646	0.419143	0.418512	0.261578			0.41072	0.10996	0.41099	0.08509	0.39061	0.081	0.41208	0.07456	0.41821	0.05868	0.41965	0.07381	0.41851	0.04582
0.412262	0.650766	0.412529	0.522309	0.392056	0.533517	0.413625	0.412165	0.419784	0.339559	0.421221	0.420659	0.420087	0.231934			0.41226	0.1106	0.41253	0.08889	0.39206	0.08201	0.41362	0.07052	0.41978	0.05984	0.42122	0.07464	0.42009	0.04093
0.413806	0.64427	0.414071	0.503057	0.393504	0.522208	0.415168	0.433688	0.421359	0.310277	0.422795	0.450658	0.421661	0.269201			0.41381	0.11032	0.41407	0.08625	0.3935	0.08086	0.41517	0.07475	0.42136	0.05509	0.4228	0.08056	0.42166	0.04786
0.415351	0.642748	0.415614	0.501455	0.394952	0.523079	0.41671	0.411735	0.422933	0.348696	0.42437	0.469954	0.423236	0.270384			0.41535	0.11088	0.41561	0.08662	0.39495	0.08159	0.41671	0.0715	0.42293	0.06237	0.42437	0.08463	0.42324	0.04843
0.416896	0.645953	0.417156	0.50232	0.3964	0.529814	0.418253	0.417923	0.424508	0.313566	0.425944	0.42067	0.42481	0.216978			0.4169	0.11227	0.41716	0.08741	0.3964	0.08325	0.41825	0.07311	0.42451	0.05651	0.42594	0.07632	0.42481	0.03916
0.41844	0.643074	0.418699	0.504746	0.397848	0.523103	0.419795	0.417077	0.426082	0.317504	0.427519	0.418999	0.426385	0.236516			0.41844	0.1126	0.4187	0.08849	0.39785	0.0828	0.4198	0.0735	0.42608	0.05764	0.42752	0.07658	0.42638	0.043
0.419985	0.635055	0.420242	0.49596	0.399296	0.518219	0.421338	0.411248	0.427657	0.334657	0.429093	0.419574	0.427959	0.23614			0.41998	0.11202	0.42024	0.08759	0.3993	0.08262	0.42134	0.07301	0.42766	0.06121	0.42909	0.07725	0.42796	0.04325
0.42153	0.63081	0.421784	0.505522	0.400744	0.515438	0.422881	0.411551	0.429231	0.320616	0.430668	0.435197	0.429534	0.25706			0.42153	0.11209	0.42178	0.08993	0.40074	0.08278	0.42288	0.0736	0.42923	0.05907	0.43067	0.08072	0.42953	0.04743
0.423074	0.635946	0.423327	0.481028	0.402192	0.511733	0.424423	0.426753	0.430806	0.325083	0.432242	0.445969	0.431108	0.24842			0.42307	0.11383	0.42333	0.0862	0.40219	0.08278	0.42442	0.07687	0.43081	0.06033	0.43224	0.08332	0.43111	0.04617
0.424619	0.632344	0.42487	0.476354	0.40364	0.510437	0.425966	0.421747	0.43238	0.313196	0.433817	0.403276	0.432683	0.261537			0.42462	0.11401	0.42487	0.08599	0.40364	0.08316	0.42597	0.07652	0.43238	0.05855	0.43382	0.0759	0.43268	0.04896
0.426163	0.626296	0.426412	0.494138	0.405088	0.5133	0.427509	0.399108	0.433955	0.334954	0.435391	0.375279	0.434257	0.19713			0.42616	0.11374	0.42641	0.08985	0.40509	0.08423	0.42751	0.07294	0.43395	0.06308	0.43539	0.07114	0.43426	0.03717
0.427708	0.628213	0.427955	0.498197	0.406536	0.499913	0.429051	0.408853	0.435529	0.332352	0.436966	0.412526	0.435832	0.279045			0.42771	0.11492	0.42796	0.09124	0.40654	0.08262	0.42905	0.07526	0.43553	0.06304	0.43697	0.07877	0.43583	0.053
0.429253	0.62148	0.429498	0.480265	0.407984	0.501932	0.430594	0.406069	0.437104	0.331669	0.43854	0.379111	0.437406	0.244303			0.42925	0.11451	0.4295	0.08859	0.40798	0.08355	0.43059	0.07529	0.4371	0.06337	0.43854	0.07291	0.43741	0.04674
0.430797	0.627243	0.43104	0.468177	0.409432	0.503449	0.432137	0.428621	0.438678	0.317325	0.440115	0.410097	0.438981	0.224226			0.4308	0.11641	0.43104	0.08699	0.40943	0.0844	0.43214	0.08004	0.43868	0.06107	0.44011	0.07944	0.43898	0.04321
0.432342	0.617959	0.432583	0.472049	0.41088	0.490924	0.433679	0.426251	0.440253	0.321106	0.441689	0.404789	0.440555	0.234351			0.43234	0.11551	0.43258	0.08833	0.41088	0.08288	0.43368	0.08017	0.44025	0.06224	0.44169	0.07897	0.44056	0.04548
0.433887	0.6141	0.434126	0.474322	0.412328	0.496384	0.435222	0.403878	0.441827	0.340173	0.443264	0.413229	0.44213	0.228034			0.43389	0.11561	0.43413	0.08939	0.41233	0.08439	0.43522	0.0765	0.44183	0.06641	0.44326	0.08119	0.44213	0.04458
0.435431	0.613279	0.435668	0.4745	0.413777	0.489274	0.436765	0.421896	0.443402	0.320347	0.444839	0.408036	0.443704	0.239517			0.43543	0.11628	0.43567	0.09006	0.41378	0.08377	0.43676	0.08048	0.4434	0.06298	0.44484	0.08074	0.4437	0.04715
0.436976	0.611336	0.437211	0.456518	0.415225	0.482074	0.438307	0.409749	0.444976	0.321247	0.446413	0.366691	0.445279	0.216579			0.43698	0.11673	0.43721	0.08726	0.41522	0.08312	0.43831	0.07872	0.44498	0.06361	0.44641	0.07308	0.44528	0.04294
0.438521	0.611161	0.438754	0.467635	0.416673	0.485895	0.43985	0.409411	0.446551	0.308906	0.447988	0.417773	0.446853	0.252349			0.43852	0.11753	0.43875	0.09002	0.41667	0.08436	0.43985	0.07921	0.44655	0.0616	0.44799	0.08384	0.44685	0.05039
0.440065	0.607298	0.440296	0.46444	0.418121	0.491068	0.441393	0.415313	0.448126	0.31769	0.449562	0.394998	0.448428	0.208107			0.44007	0.11761	0.4403	0.09004	0.41812	0.08585	0.44139	0.08091	0.44813	0.0638	0.44956	0.07983	0.44843	0.04185
0.44161	0.603594	0.441839	0.464616	0.419569	0.471866	0.442935	0.414964	0.4497	0.312471	0.451137	0.382292	0.450002	0.206163			0.44161	0.11771	0.44184	0.0907	0.41957	0.08307	0.44294	0.08141	0.4497	0.06319	0.45114	0.07781	0.45	0.04175
0.443155	0.599881	0.443381	0.458862	0.421017	0.477417	0.444478	0.411836	0.451275	0.308894	0.452711	0.40955	0.451577	0.218325			0.44315	0.11781	0.44338	0.09021	0.42102	0.08462	0.44448	0.08136	0.45127	0.06291	0.45271	0.08394	0.45158	0.04452
0.444699	0.605156	0.444924	0.455279	0.422465	0.475084	0.44602	0.406118	0.452849	0.303156	0.454286	0.351474	0.453152	0.209511			0.4447	0.11967	0.44492	0.09013	0.42246	0.08479	0.44602	0.08079	0.45285	0.06217	0.45429	0.07254	0.45315	0.04302
0.446244	0.590505	0.446467	0.456175	0.423913	0.474767	0.447563	0.413484	0.454424	0.303412	0.45586	0.374475	0.454726	0.234216			0.44624	0.11759	0.44647	0.09093	0.42391	0.08532	0.44756	0.08283	0.45442	0.06265	0.45586	0.07782	0.45473	0.04843
0.447789	0.601668	0.448009	0.449223	0.425361	0.476191	0.449106	0.363539	0.455998	0.307347	0.457435	0.394848	0.456301	0.212033			0.44779	0.12064	0.44801	0.09016	0.42536	0.08616	0.44911	0.07332	0.456	0.06391	0.45743	0.08262	0.4563	0.04415
0.449333	0.591946	0.449552	0.456984	0.426809	0.464645	0.450648	0.373679	0.457573	0.308935	0.459009	0.41585	0.457875	0.245381			0.44933	0.11951	0.44955	0.09236	0.42681	0.08464	0.45065	0.07589	0.45757	0.06468	0.45901	0.08762	0.45788	0.05144
0.450878	0.593917	0.451095	0.452862	0.428257	0.467203	0.452191	0.407362	0.459147	0.301985	0.460584	0.400935	0.45945	0.194397			0.45088	0.12074	0.45109	0.09215	0.42826	0.08569	0.45219	0.0833	0.45915	0.06366	0.46058	0.08505	0.45945	0.04104
0.452423	0.585848	0.452637	0.437989	0.429705	0.462467	0.453734	0.383911	0.460722	0.294024	0.462158	0.363289	0.461024	0.206655			0.45242	0.11992	0.45264	0.08974	0.42971	0.08539	0.45373	0.07904	0.46072	0.06241	0.46216	0.0776	0.46102	0.04392
0.453967	0.583558	0.45418	0.427165	0.431153	0.470664	0.455276	0.395949	0.462296	0.310459	0.463733	0.382036	0.462599	0.213145			0.45397	0.12026	0.45418	0.08812	0.43115	0.08749	0.45528	0.08207	0.4623	0.06635	0.46373	0.08216	0.4626	0.04561
0.455512	0.586147	0.455723	0.443889	0.432601	0.45563	0.456819	0.393191	0.463871	0.324392	0.465307	0.41352	0.464173	0.232118			0.45551	0.12162	0.45572	0.09219	0.4326	0.08527	0.45682	0.08205	0.46387	0.0698	0.46531	0.08953	0.46417	0.05001
0.457057	0.584048	0.457265	0.434309	0.434049	0.457215	0.458362	0.397397	0.465445	0.320143	0.466882	0.39022	0.465748	0.23989			0.45706	0.12201	0.45727	0.09081	0.43405	0.08614	0.45836	0.08349	0.46545	0.06936	0.46688	0.08506	0.46575	0.05204
0.458601	0.577352	0.458808	0.429485	0.435497	0.457517	0.459904	0.408822	0.46702	0.323879	0.468456	0.350994	0.467322	0.252447			0.4586	0.12143	0.45881	0.09041	0.4355	0.08677	0.4599	0.08647	0.46702	0.07064	0.46846	0.07703	0.46732	0.05513
0.460146	0.579128	0.460351	0.430881	0.436945	0.445093	0.461447	0.390092	0.468594	0.307573	0.470031	0.420951	0.468897	0.2403			0.46015	0.12262	0.46035	0.09131	0.43695	0.08498	0.46145	0.08306	0.46859	0.06754	0.47003	0.093	0.4689	0.05283
0.461691	0.576529	0.461893	0.428557	0.438393	0.451954	0.46299	0.386325	0.470169	0.31521	0.471605	0.405663	0.470471	0.216167			0.46169	0.12289	0.46189	0.09143	0.43839	0.08686	0.46299	0.08281	0.47017	0.06968	0.47161	0.09022	0.47047	0.04785
0.463235	0.575246	0.463436	0.419125	0.439842	0.452408	0.464532	0.387096	0.471743	0.305817	0.47318	0.40535	0.472046	0.236854			0.46324	0.12344	0.46344	0.09002	0.43984	0.08752	0.46453	0.08353	0.47174	0.06806	0.47318	0.09076	0.47205	0.05278
0.46478	0.578699	0.464979	0.421784	0.44129	0.45815	0.466075	0.379151	0.473318	0.3187	0.474755	0.356859	0.47362	0.221199			0.46478	0.12501	0.46498	0.09119	0.44129	0.08922	0.46607	0.08236	0.47332	0.0714	0.47475	0.08043	0.47362	0.04962
0.466325	0.566279	0.466521	0.418932	0.442738	0.439027	0.467618	0.399635	0.474892	0.307467	0.476329	0.422383	0.475195	0.200507			0.46632	0.12314	0.46652	0.09118	0.44274	0.08606	0.46762	0.08739	0.47489	0.06934	0.47633	0.09583	0.47519	0.04528
0.467869	0.566095	0.468064	0.404852	0.444186	0.426651	0.46916	0.400604	0.476467	0.30314	0.477904	0.372664	0.476769	0.179692			0.46787	0.12392	0.46806	0.0887	0.44419	0.08418	0.46916	0.08818	0.47647	0.06882	0.4779	0.08511	0.47677	0.04085
0.469414	0.571852	0.469607	0.423216	0.445634	0.442495	0.470703	0.389496	0.478042	0.297408	0.479478	0.403772	0.478344	0.235353			0.46941	0.12601	0.46961	0.09333	0.44563	0.08787	0.4707	0.0863	0.47804	0.06796	0.47948	0.09283	0.47834	0.05385
0.470959	0.563242	0.471149	0.408854	0.447082	0.428385	0.472245	0.375271	0.479616	0.304515	0.481053	0.413153	0.479918	0.221283			0.47096	0.12493	0.47115	0.09076	0.44708	0.08563	0.47225	0.08369	0.47962	0.07005	0.48105	0.09561	0.47992	0.05097
0.472503	0.562675	0.472692	0.407499	0.44853	0.437723	0.473788	0.375727	0.481191	0.294047	0.482627	0.418309	0.481493	0.231587			0.4725	0.12562	0.47269	0.09105	0.44853	0.08806	0.47379	0.08434	0.48119	0.06808	0.48263	0.09744	0.48149	0.05369
0.474048	0.560087	0.474234	0.405155	0.449978	0.418701	0.475331	0.400535	0.482765	0.313819	0.484202	0.361666	0.483068	0.26392			0.47405	0.12586	0.47423	0.09112	0.44998	0.08478	0.47533	0.0905	0.48277	0.07314	0.4842	0.08479	0.48307	0.06159
0.475593	0.560503	0.475777	0.414801	0.451426	0.428173	0.476873	0.389762	0.48434	0.305782	0.485776	0.370633	0.484642	0.250713			0.47559	0.12678	0.47578	0.0939	0.45143	0.08726	0.47687	0.08864	0.48434	0.07173	0.48578	0.08746	0.48464	0.05889
0.477137	0.556317	0.47732	0.406777	0.452874	0.435987	0.478416	0.36782	0.485914	0.315241	0.487351	0.37946	0.486217	0.225571			0.47714	0.12665	0.47732	0.09268	0.45287	0.08942	0.47842	0.08419	0.48591	0.07443	0.48735	0.09013	0.48622	0.05333
0.478682	0.5431	0.478862	0.412063	0.454322	0.425163	0.479959	0.362182	0.487489	0.309615	0.488925	0.332236	0.487791	0.222329			0.47868	0.12444	0.47886	0.09449	0.45432	0.08776	0.47996	0.08343	0.48749	0.07358	0.48893	0.07942	0.48779	0.0529
0.480227	0.552583	0.480405	0.40205	0.45577	0.421493	0.481501	0.370307	0.489063	0.297816	0.4905	0.361714	0.489366	0.239021			0.48023	0.12744	0.48041	0.09279	0.45577	0.08756	0.4815	0.08585	0.48906	0.07123	0.4905	0.08702	0.48937	0.05724
0.481771	0.547732	0.481948	0.414771	0.457218	0.420124	0.483044	0.386884	0.490638	0.295077	0.492074	0.384734	0.49094	0.218406			0.48177	0.12713	0.48195	0.09634	0.45722	0.08783	0.48304	0.09027	0.49064	0.07103	0.49207	0.09316	0.49094	0.05264
0.483316	0.546973	0.48349	0.381301	0.458666	0.419533	0.484587	0.363416	0.492212	0.29586	0.493649	0.392796	0.492515	0.249631			0.48332	0.12777	0.48349	0.08913	0.45867	0.08826	0.48459	0.08534	0.49221	0.07168	0.49365	0.09572	0.49251	0.06055
0.484861	0.545722	0.485033	0.4109	0.460114	0.411669	0.486129	0.385958	0.493787	0.303752	0.495223	0.388547	0.494089	0.21656			0.48486	0.12829	0.48503	0.09667	0.46011	0.08715	0.48613	0.09121	0.49379	0.07406	0.49522	0.09529	0.49409	0.05287
0.486405	0.538507	0.486576	0.393404	0.461562	0.423672	0.487672	0.359511	0.495361	0.304152	0.496798	0.387227	0.495664	0.203567			0.48641	0.12741	0.48658	0.09314	0.46156	0.09026	0.48767	0.0855	0.49536	0.07463	0.4968	0.09557	0.49566	0.05001
0.48795	0.543922	0.488118	0.394543	0.46301	0.419532	0.489215	0.373054	0.496936	0.32588	0.498372	0.401375	0.497238	0.221096			0.48795	0.12951	0.48812	0.094	0.46301	0.08994	0.48921	0.08928	0.49694	0.08047	0.49837	0.09969	0.49724	0.05467
0.489495	0.537155	0.489661	0.38951	0.464459	0.415029	0.490757	0.376844	0.49851	0.30224	0.499947	0.358703	0.498813	0.189401			0.48949	0.1287	0.48966	0.09339	0.46446	0.08953	0.49076	0.09076	0.49851	0.07511	0.49995	0.08966	0.49881	0.04713
0.491039	0.53135	0.491204	0.402612	0.465907	0.409512	0.4923	0.337867	0.500085	0.285565	0.501521	0.384346	0.500387	0.244536			0.49104	0.12812	0.4912	0.09714	0.46591	0.08889	0.4923	0.08189	0.50008	0.07142	0.50152	0.09667	0.50039	0.06123
0.492584	0.532489	0.492746	0.376353	0.467355	0.400949	0.493843	0.387059	0.501659	0.288962	0.503096	0.386831	0.501962	0.219917			0.49258	0.1292	0.49275	0.09138	0.46735	0.08758	0.49384	0.0944	0.50166	0.07272	0.5031	0.09791	0.50196	0.05541
0.494128	0.524113	0.494289	0.375382	0.468803	0.3922	0.495385	0.360271	0.503234	0.288816	0.50467	0.389773	0.503536	0.212939			0.49413	0.12797	0.49429	0.09171	0.4688	0.0862	0.49539	0.08841	0.50323	0.07314	0.50467	0.09927	0.50354	0.05399
0.495673	0.519144	0.495832	0.388557	0.470251	0.405181	0.496928	0.378066	0.504808	0.273116	0.506245	0.36602	0.505111	0.210426			0.49567	0.12755	0.49583	0.09553	0.47025	0.0896	0.49693	0.09336	0.50481	0.0696	0.50625	0.09381	0.50511	0.05369
0.497218	0.526369	0.497374	0.377157	0.471699	0.404165	0.498471	0.366696	0.506383	0.299084	0.50782	0.351181	0.506685	0.190907			0.49722	0.13013	0.49737	0.0933	0.4717	0.08993	0.49847	0.09111	0.50638	0.07669	0.50782	0.09056	0.50669	0.04901
0.498762	0.521254	0.498917	0.379455	0.473147	0.39642	0.500013	0.382129	0.507958	0.307921	0.509394	0.376196	0.50826	0.219645			0.49876	0.12967	0.49892	0.09445	0.47315	0.08875	0.50001	0.09554	0.50796	0.07945	0.50939	0.09762	0.50826	0.05674
0.500307	0.519588	0.500459	0.379366	0.474595	0.401812	0.501556	0.353603	0.509532	0.308859	0.510969	0.399694	0.509834	0.222551			0.50031	0.13006	0.50046	0.09502	0.47459	0.0905	0.50156	0.08895	0.50953	0.08019	0.51097	0.10436	0.50983	0.05785
0.501852	0.51482	0.502002	0.366179	0.476043	0.394854	0.503098	0.375355	0.511107	0.30375	0.512543	0.411881	0.511409	0.241259			0.50185	0.12966	0.502	0.09228	0.47604	0.08948	0.5031	0.09501	0.51111	0.07935	0.51254	0.1082	0.51141	0.0631
0.503396	0.515541	0.503545	0.375993	0.477491	0.395925	0.504641	0.37015	0.512681	0.289107	0.514118	0.365423	0.512984	0.231506			0.5034	0.13064	0.50354	0.09534	0.47749	0.09027	0.50464	0.09426	0.51268	0.07599	0.51412	0.09659	0.51298	0.06092
0.504941	0.511473	0.505087	0.352314	0.478939	0.384899	0.506184	0.35511	0.514256	0.264299	0.515692	0.386849	0.514558	0.240382			0.50494	0.13041	0.50509	0.08988	0.47894	0.08829	0.50618	0.09099	0.51426	0.0699	0.51569	0.10288	0.51456	0.06365
0.506486	0.510282	0.50663	0.36468	0.480387	0.390072	0.507726	0.364995	0.51583	0.307695	0.517267	0.374413	0.516133	0.220776			0.50649	0.1309	0.50663	0.0936	0.48039	0.09002	0.50773	0.09409	0.51583	0.08187	0.51727	0.10018	0.51613	0.05881
0.50803	0.508083	0.508173	0.361217	0.481835	0.393824	0.509269	0.345181	0.517405	0.281629	0.518841	0.37242	0.517707	0.239297			0.50803	0.13113	0.50817	0.09328	0.48184	0.09143	0.50927	0.08952	0.5174	0.07539	0.51884	0.10025	0.51771	0.06414
0.509575	0.506938	0.509715	0.360108	0.483283	0.389772	0.510812	0.378681	0.518979	0.299478	0.520416	0.362686	0.519282	0.192102			0.50958	0.13164	0.50972	0.09356	0.48328	0.09104	0.51081	0.09881	0.51898	0.08066	0.52042	0.09823	0.51928	0.0518
0.51112	0.50032	0.511258	0.357478	0.484731	0.374965	0.512354	0.344081	0.520554	0.290164	0.52199	0.388882	0.520856	0.211177			0.51112	0.13071	0.51126	0.09344	0.48473	0.0881	0.51235	0.09032	0.52055	0.07863	0.52199	0.10596	0.52086	0.05729
0.512664	0.500716	0.512801	0.352268	0.486179	0.381608	0.513897	0.375354	0.522128	0.264633	0.523565	0.339139	0.522431	0.260418			0.51266	0.1316	0.5128	0.09263	0.48618	0.0902	0.5139	0.09913	0.52213	0.07214	0.52356	0.09296	0.52243	0.07108
0.514209	0.502701	0.514343	0.363612	0.487627	0.372697	0.51544	0.365381	0.523703	0.262119	0.525139	0.400677	0.524005	0.217896			0.51421	0.13292	0.51434	0.09619	0.48763	0.08862	0.51544	0.09707	0.5237	0.07189	0.52514	0.1105	0.52401	0.05983
0.515754	0.501977	0.515886	0.352262	0.489076	0.379074	0.516982	0.396608	0.525277	0.284421	0.526714	0.361403	0.52558	0.204526			0.51575	0.13353	0.51589	0.09375	0.48908	0.09067	0.51698	0.106	0.52528	0.07848	0.52671	0.10026	0.52558	0.0565
0.517298	0.494427	0.517429	0.35178	0.490524	0.375453	0.518525	0.362097	0.526852	0.270463	0.528288	0.365234	0.527154	0.196212			0.5173	0.13231	0.51743	0.09418	0.49052	0.09034	0.51852	0.09736	0.52685	0.07507	0.52829	0.10193	0.52715	0.05453
0.518843	0.494504	0.518971	0.350482	0.491972	0.366822	0.520068	0.362713	0.528426	0.290368	0.529863	0.329697	0.528729	0.193992			0.51884	0.13312	0.51897	0.0944	0.49197	0.08878	0.52007	0.0981	0.52843	0.08108	0.52986	0.09256	0.52873	0.05423
0.520388	0.489657	0.520514	0.341845	0.49342	0.366828	0.52161	0.356088	0.530001	0.270847	0.531437	0.364883	0.530303	0.204897			0.52039	0.1326	0.52051	0.09262	0.49342	0.08931	0.52161	0.09688	0.53	0.07608	0.53144	0.10305	0.5303	0.05762
0.521932	0.490153	0.522057	0.336591	0.494868	0.361499	0.523153	0.353625	0.531575	0.275765	0.533012	0.382804	0.531878	0.169652			0.52193	0.13352	0.52206	0.09174	0.49487	0.08853	0.52315	0.09678	0.53158	0.07792	0.53301	0.10876	0.53188	0.04799
0.523477	0.485289	0.523599	0.340675	0.496316	0.369834	0.524696	0.354819	0.53315	0.290051	0.534586	0.370964	0.533452	0.196143			0.52348	0.13298	0.5236	0.0934	0.49632	0.0911	0.5247	0.09768	0.53315	0.08245	0.53459	0.10602	0.53345	0.05582
0.525022	0.484211	0.525142	0.350502	0.497764	0.373729	0.526238	0.372677	0.534724	0.279249	0.536161	0.343354	0.535027	0.227592			0.52502	0.13347	0.52514	0.09666	0.49776	0.0926	0.52624	0.1032	0.53472	0.07985	0.53616	0.0987	0.53503	0.06515
0.526566	0.485268	0.526684	0.334391	0.499212	0.360353	0.527781	0.359802	0.536299	0.283156	0.537736	0.373337	0.536601	0.28062			0.52657	0.13455	0.52668	0.09276	0.49921	0.0898	0.52778	0.10022	0.5363	0.08144	0.53774	0.10795	0.5366	0.0808
0.528111	0.482963	0.528227	0.347566	0.50066	0.352892	0.529323	0.352891	0.537873	0.263402	0.53931	0.423717	0.538176	0.227307			0.52811	0.1347	0.52823	0.09698	0.50066	0.08846	0.52932	0.09887	0.53787	0.0762	0.53931	0.12324	0.53818	0.06584
0.529656	0.478167	0.52977	0.346307	0.502108	0.359205	0.530866	0.343505	0.539448	0.307741	0.540885	0.366033	0.53975	0.186622			0.52966	0.13414	0.52977	0.09719	0.50211	0.09056	0.53087	0.09681	0.53945	0.08955	0.54088	0.10709	0.53975	0.05437
0.5312	0.470247	0.531312	0.344792	0.503556	0.347603	0.532409	0.342557	0.541023	0.274034	0.542459	0.364991	0.541325	0.196566			0.5312	0.13269	0.53131	0.09733	0.50356	0.08814	0.53241	0.0971	0.54102	0.08021	0.54246	0.1074	0.54132	0.0576
0.532745	0.47942	0.532855	0.339267	0.505004	0.373611	0.533951	0.332587	0.542597	0.289183	0.544034	0.384082	0.542899	0.205895			0.53274	0.13607	0.53286	0.09633	0.505	0.09528	0.53395	0.09482	0.5426	0.08514	0.54403	0.11368	0.5429	0.06069
0.53429	0.470608	0.534398	0.33695	0.506452	0.352663	0.535494	0.342329	0.544172	0.27253	0.545608	0.366623	0.544474	0.178989			0.53429	0.13434	0.5344	0.09623	0.50645	0.09046	0.53549	0.09816	0.54417	0.0807	0.54561	0.10914	0.54447	0.05306
0.535834	0.469059	0.53594	0.32683	0.5079	0.339676	0.537037	0.329444	0.545746	0.283769	0.547183	0.359282	0.546049	0.196924			0.53583	0.13468	0.53594	0.09388	0.5079	0.08762	0.53704	0.09501	0.54575	0.08452	0.54718	0.10757	0.54605	0.05872
0.537379	0.471117	0.537483	0.339441	0.509348	0.350229	0.538579	0.330213	0.547321	0.249155	0.548757	0.352208	0.547623	0.175658			0.53738	0.13605	0.53748	0.09806	0.50935	0.09086	0.53858	0.09578	0.54732	0.07464	0.54876	0.10606	0.54762	0.05268
0.538924	0.460573	0.539026	0.328582	0.510796	0.341173	0.540122	0.330078	0.548895	0.259468	0.550332	0.383988	0.549198	0.204312			0.53892	0.13377	0.53903	0.09547	0.5108	0.08902	0.54012	0.09629	0.5489	0.07817	0.55033	0.1163	0.5492	0.06162
0.540468	0.462424	0.540568	0.32773	0.512244	0.342549	0.541665	0.333635	0.55047	0.27916	0.551906	0.327692	0.550772	0.209965			0.54047	0.13508	0.54057	0.09577	0.51224	0.08988	0.54166	0.09789	0.55047	0.08459	0.55191	0.09982	0.55077	0.06369
0.542013	0.467227	0.542111	0.311075	0.513693	0.361153	0.543207	0.306693	0.552044	0.25383	0.553481	0.311571	0.552347	0.21107			0.54201	0.13726	0.54211	0.09142	0.51369	0.0953	0.54321	0.0905	0.55204	0.07736	0.55348	0.09545	0.55235	0.06439
0.543558	0.454146	0.543654	0.312958	0.515141	0.33776	0.54475	0.35657	0.553619	0.271397	0.555055	0.364	0.553921	0.221186			0.54356	0.13418	0.54365	0.0925	0.51514	0.08963	0.54475	0.10581	0.55362	0.08318	0.55506	0.11214	0.55392	0.06787
0.545102	0.466171	0.545196	0.327581	0.516589	0.329519	0.546293	0.35544	0.555193	0.298961	0.55663	0.361784	0.555496	0.204408			0.5451	0.13852	0.5452	0.09737	0.51659	0.08794	0.54629	0.10608	0.55519	0.09215	0.55663	0.11209	0.5555	0.06308
0.546647	0.459323	0.546739	0.314059	0.518037	0.329246	0.547835	0.3177	0.556768	0.272667	0.558204	0.331464	0.55707	0.196627			0.54665	0.13726	0.54674	0.09388	0.51804	0.08836	0.54784	0.09535	0.55677	0.08452	0.5582	0.10328	0.55707	0.06102
0.548192	0.461871	0.548282	0.318691	0.519485	0.332204	0.549378	0.343398	0.558342	0.272868	0.559779	0.319053	0.558645	0.231826			0.54819	0.1388	0.54828	0.0958	0.51948	0.08965	0.54938	0.10364	0.55834	0.08507	0.55978	0.09998	0.55864	0.07235
0.549736	0.448679	0.549824	0.312297	0.520933	0.339443	0.550921	0.35791	0.559917	0.26244	0.561353	0.32934	0.560219	0.205858			0.54974	0.1356	0.54982	0.09441	0.52093	0.09212	0.55092	0.10863	0.55992	0.08228	0.56135	0.10378	0.56022	0.06461
0.551281	0.452323	0.551367	0.287301	0.522381	0.331004	0.552463	0.318908	0.561491	0.2729	0.562928	0.356255	0.561794	0.171736			0.55128	0.13747	0.55137	0.08734	0.52238	0.09033	0.55246	0.09734	0.56149	0.08604	0.56293	0.11289	0.56179	0.0542
0.552826	0.451187	0.55291	0.31107	0.523829	0.325989	0.554006	0.34795	0.563066	0.2552	0.564502	0.334113	0.563368	0.190986			0.55283	0.13789	0.55291	0.0951	0.52383	0.08945	0.55401	0.10679	0.56307	0.08091	0.5645	0.10647	0.56337	0.06062
0.55437	0.446638	0.554452	0.288697	0.525277	0.328015	0.555548	0.338743	0.56464	0.284744	0.566077	0.328267	0.564943	0.204758			0.55437	0.13726	0.55445	0.08875	0.52528	0.0905	0.55555	0.10455	0.56464	0.09078	0.56608	0.10519	0.56494	0.06535
0.555915	0.442598	0.555995	0.297511	0.526725	0.319421	0.557091	0.311468	0.566215	0.26966	0.567652	0.3401	0.566517	0.225702			0.55591	0.13678	0.55599	0.09197	0.52673	0.08862	0.55709	0.09666	0.56621	0.08645	0.56765	0.10959	0.56652	0.07244
0.55746	0.434738	0.557537	0.295552	0.528173	0.331613	0.558634	0.305563	0.567789	0.270906	0.569226	0.360291	0.568092	0.168922			0.55746	0.1351	0.55754	0.09187	0.52817	0.09251	0.55863	0.09536	0.56779	0.08734	0.56923	0.11674	0.56809	0.05452
0.559004	0.441281	0.55908	0.307671	0.529621	0.318017	0.560176	0.328948	0.569364	0.274861	0.570801	0.327245	0.569666	0.207305			0.559	0.13789	0.55908	0.09617	0.52962	0.0892	0.56018	0.10322	0.56936	0.0891	0.5708	0.10662	0.56967	0.06727
0.560549	0.430286	0.560623	0.299938	0.531069	0.316349	0.561719	0.312424	0.570939	0.284314	0.572375	0.338873	0.571241	0.18586			0.56055	0.1352	0.56062	0.09427	0.53107	0.08922	0.56172	0.09858	0.57094	0.09268	0.57238	0.11102	0.57124	0.06065
0.562093	0.431694	0.562165	0.304653	0.532517	0.333434	0.563262	0.306674	0.572513	0.251654	0.57395	0.359534	0.572815	0.210469			0.56209	0.13639	0.56217	0.09628	0.53252	0.09455	0.56326	0.0973	0.57251	0.08248	0.57395	0.11844	0.57282	0.06906
0.563638	0.430889	0.563708	0.300178	0.533965	0.318704	0.564804	0.30904	0.574088	0.284987	0.575524	0.353	0.57439	0.152841			0.56364	0.13689	0.56371	0.09539	0.53397	0.09087	0.5648	0.09858	0.57409	0.09393	0.57552	0.11692	0.57439	0.05043
0.565183	0.432775	0.565251	0.292651	0.535413	0.316037	0.566347	0.296643	0.575662	0.244622	0.577099	0.363726	0.575965	0.201694			0.56518	0.13824	0.56525	0.0935	0.53541	0.0906	0.56635	0.09515	0.57566	0.08106	0.5771	0.12114	0.57596	0.06691
0.566727	0.426781	0.566793	0.289069	0.536861	0.326427	0.56789	0.323895	0.577237	0.290671	0.578673	0.317369	0.577539	0.19183			0.56673	0.13707	0.56679	0.09286	0.53686	0.09408	0.56789	0.10446	0.57724	0.09685	0.57867	0.10627	0.57754	0.06399
0.568272	0.420529	0.568336	0.285164	0.53831	0.318105	0.569432	0.317102	0.578811	0.287004	0.580248	0.280203	0.579114	0.215508			0.56827	0.1358	0.56834	0.09211	0.53831	0.09218	0.56943	0.10282	0.57881	0.09615	0.58025	0.09434	0.57911	0.07228
0.569817	0.422612	0.569879	0.291567	0.539758	0.315203	0.570975	0.294051	0.580386	0.269208	0.581822	0.358517	0.580688	0.188905			0.56982	0.13722	0.56988	0.09469	0.53976	0.09183	0.57097	0.09586	0.58039	0.09068	0.58182	0.12136	0.58069	0.0637
0.571361	0.420365	0.571421	0.280008	0.541206	0.2965	0.572518	0.306198	0.58196	0.243424	0.583397	0.306043	0.582263	0.142808			0.57136	0.13723	0.57142	0.09143	0.54121	0.08685	0.57252	0.10036	0.58196	0.08244	0.5834	0.10416	0.58226	0.04842
0.572906	0.421572	0.572964	0.289002	0.542654	0.309525	0.57406	0.300005	0.583535	0.282155	0.584971	0.376641	0.583837	0.177741			0.57291	0.13837	0.57296	0.09488	0.54265	0.09115	0.57406	0.09887	0.58353	0.09608	0.58497	0.12888	0.58384	0.06059
0.574451	0.413224	0.574507	0.290171	0.544102	0.315848	0.575603	0.31833	0.585109	0.23882	0.586546	0.344825	0.585412	0.181864			0.57445	0.13636	0.57451	0.09577	0.5441	0.09351	0.5756	0.10547	0.58511	0.08176	0.58655	0.11863	0.58541	0.06233
0.575995	0.407097	0.576049	0.286038	0.54555	0.308648	0.577146	0.322037	0.586684	0.283939	0.58812	0.310289	0.586986	0.177551			0.576	0.13506	0.57605	0.09492	0.54555	0.09186	0.57715	0.10727	0.58668	0.09773	0.58812	0.10732	0.58699	0.06118
0.57754	0.412821	0.577592	0.283417	0.546998	0.300576	0.578688	0.306736	0.588258	0.257422	0.589695	0.289894	0.588561	0.204561			0.57754	0.1377	0.57759	0.09455	0.547	0.08993	0.57869	0.10272	0.58826	0.08908	0.58969	0.10081	0.58856	0.07086
0.579085	0.40893	0.579135	0.280772	0.548446	0.303489	0.580231	0.299553	0.589833	0.264699	0.591269	0.355122	0.590135	0.217489			0.57908	0.13713	0.57913	0.09417	0.54845	0.09129	0.58023	0.10085	0.58983	0.09209	0.59127	0.12415	0.59014	0.07574
0.580629	0.40466	0.580677	0.295721	0.549894	0.301857	0.581773	0.290424	0.591407	0.226874	0.592844	0.354761	0.59171	0.199745			0.58063	0.13642	0.58068	0.09971	0.54989	0.09128	0.58177	0.0983	0.59141	0.07935	0.59284	0.12469	0.59171	0.06993
0.582174	0.414383	0.58222	0.254717	0.551342	0.28556	0.583316	0.321775	0.592982	0.257604	0.594418	0.341105	0.593284	0.223482			0.58217	0.14045	0.58222	0.08634	0.55134	0.0868	0.58332	0.10949	0.59298	0.09058	0.59442	0.12052	0.59328	0.07866
0.583719	0.404235	0.583762	0.294261	0.55279	0.295084	0.584859	0.293904	0.594556	0.260667	0.595993	0.299131	0.594859	0.173298			0.58372	0.13773	0.58376	0.10028	0.55279	0.09017	0.58486	0.10053	0.59456	0.09215	0.59599	0.10625	0.59486	0.06132
0.585263	0.404307	0.585305	0.283935	0.554238	0.288387	0.586401	0.297745	0.596131	0.258049	0.597567	0.307662	0.596433	0.172041			0.58526	0.13849	0.58531	0.09727	0.55424	0.08859	0.5864	0.10238	0.59613	0.0917	0.59757	0.10986	0.59643	0.0612
0.586808	0.397771	0.586848	0.286776	0.555686	0.290772	0.587944	0.298639	0.597705	0.279002	0.599142	0.340276	0.598008	0.246709			0.58681	0.13697	0.58685	0.09876	0.55569	0.08979	0.58794	0.10323	0.59771	0.09967	0.59914	0.12215	0.59801	0.08823
0.588353	0.398189	0.58839	0.268507	0.557134	0.309407	0.589487	0.332285	0.59928	0.284125	0.600717	0.357084	0.599582	0.217346			0.58835	0.13784	0.58839	0.09296	0.55713	0.09604	0.58949	0.11547	0.59928	0.10204	0.60072	0.12886	0.59958	0.07814
0.589897	0.397812	0.589933	0.289201	0.558582	0.296368	0.591029	0.306371	0.600855	0.25553	0.602291	0.332725	0.601157	0.224749			0.5899	0.13843	0.58993	0.10065	0.55858	0.09247	0.59103	0.10702	0.60085	0.09225	0.60229	0.1207	0.60116	0.08122
0.591442	0.394933	0.591476	0.276695	0.56003	0.275442	0.592572	0.282137	0.602429	0.247449	0.603866	0.329443	0.602731	0.155986			0.59144	0.13815	0.59148	0.0968	0.56003	0.08639	0.59257	0.09907	0.60243	0.0898	0.60387	0.12013	0.60273	0.05667
0.592987	0.391589	0.593018	0.267923	0.561478	0.294233	0.594115	0.308625	0.604004	0.24807	0.60544	0.332805	0.604306	0.209968			0.59299	0.1377	0.59302	0.09422	0.56148	0.09276	0.59411	0.10894	0.604	0.0905	0.60544	0.12199	0.60431	0.07668
0.594531	0.385346	0.594561	0.259167	0.562926	0.277046	0.595657	0.298667	0.605578	0.258256	0.607015	0.358851	0.605881	0.20936			0.59453	0.13621	0.59456	0.09162	0.56293	0.08779	0.59566	0.10597	0.60558	0.09471	0.60701	0.13222	0.60588	0.07685
0.596076	0.387074	0.596104	0.266078	0.564375	0.293561	0.5972	0.313787	0.607153	0.259728	0.608589	0.32781	0.607455	0.160428			0.59608	0.13753	0.5961	0.09455	0.56437	0.0935	0.5972	0.11191	0.60715	0.09574	0.60859	0.12141	0.60746	0.0592
0.597621	0.388779	0.597646	0.265935	0.565823	0.280646	0.598743	0.310737	0.608727	0.2636	0.610164	0.318866	0.60903	0.200353			0.59762	0.13885	0.59765	0.09499	0.56582	0.08985	0.59874	0.1114	0.60873	0.09768	0.61016	0.11871	0.60903	0.07431
0.599165	0.386873	0.599189	0.264102	0.567271	0.286611	0.600285	0.281207	0.610302	0.246475	0.611738	0.308313	0.610604	0.188904			0.59917	0.13889	0.59919	0.09482	0.56727	0.09223	0.60029	0.10133	0.6103	0.0918	0.61174	0.11538	0.6106	0.07043
0.60071	0.386675	0.600732	0.265669	0.568719	0.278859	0.601828	0.304503	0.611876	0.256068	0.613313	0.329518	0.612179	0.189341			0.60071	0.13953	0.60073	0.09587	0.56872	0.09019	0.60183	0.11029	0.61188	0.09587	0.61331	0.12395	0.61218	0.07096
0.602255	0.379579	0.602274	0.248295	0.570167	0.295799	0.603371	0.281557	0.613451	0.257663	0.614887	0.319162	0.613753	0.155382			0.60225	0.13768	0.60227	0.09007	0.57017	0.09616	0.60337	0.1025	0.61345	0.09696	0.61489	0.12067	0.61375	0.05853
0.603799	0.383233	0.603817	0.252826	0.571615	0.284001	0.604913	0.27726	0.615025	0.249103	0.616462	0.303989	0.615328	0.147833			0.6038	0.13972	0.60382	0.09218	0.57161	0.0928	0.60491	0.10145	0.61503	0.09422	0.61646	0.11552	0.61533	0.05597
0.605344	0.375113	0.60536	0.26015	0.573063	0.285004	0.606456	0.297574	0.6166	0.257316	0.618036	0.306506	0.616902	0.168586			0.60534	0.13746	0.60536	0.09533	0.57306	0.0936	0.60646	0.10944	0.6166	0.09783	0.61804	0.11708	0.6169	0.06416
0.606889	0.367806	0.606902	0.254424	0.574511	0.264198	0.607999	0.287501	0.618174	0.25114	0.619611	0.290252	0.618477	0.176925			0.60689	0.13547	0.6069	0.09371	0.57451	0.0872	0.608	0.10628	0.61817	0.09597	0.61961	0.11143	0.61848	0.06768
0.608433	0.371692	0.608445	0.26034	0.575959	0.278242	0.609541	0.285607	0.619749	0.235962	0.621185	0.242576	0.620051	0.235011			0.60843	0.1376	0.60844	0.09638	0.57596	0.0923	0.60954	0.10611	0.61975	0.09063	0.62119	0.0936	0.62005	0.09035
0.609978	0.374298	0.609987	0.243909	0.577407	0.273119	0.611084	0.299871	0.621323	0.260872	0.62276	0.306119	0.621626	0.155796			0.60998	0.13927	0.60999	0.09075	0.57741	0.09106	0.61108	0.11198	0.62132	0.10071	0.62276	0.11872	0.62163	0.0602
0.611523	0.363228	0.61153	0.248893	0.578855	0.268718	0.612626	0.281797	0.622898	0.255044	0.624334	0.308496	0.6232	0.178446			0.61152	0.13583	0.61153	0.09308	0.57886	0.09004	0.61263	0.10576	0.6229	0.09896	0.62433	0.12025	0.6232	0.0693
0.613067	0.357996	0.613073	0.240665	0.580303	0.279522	0.614169	0.293227	0.624472	0.233563	0.625909	0.283272	0.624775	0.175889			0.61307	0.13455	0.61307	0.09046	0.5803	0.09413	0.61417	0.11061	0.62447	0.09108	0.62591	0.11098	0.62477	0.06866
0.614612	0.356359	0.614615	0.250715	0.581751	0.26567	0.615712	0.270746	0.626047	0.247056	0.627483	0.318033	0.626349	0.245118			0.61461	0.13461	0.61462	0.09471	0.58175	0.08991	0.61571	0.10264	0.62605	0.09683	0.62748	0.12522	0.62635	0.09616
0.616157	0.357785	0.616158	0.245297	0.583199	0.257283	0.617254	0.284357	0.627621	0.243361	0.629058	0.293156	0.627924	0.138002			0.61616	0.13583	0.61616	0.09313	0.5832	0.08751	0.61725	0.10834	0.62762	0.09586	0.62906	0.11601	0.62792	0.05441
0.617701	0.363039	0.617701	0.245323	0.584647	0.260489	0.618797	0.266874	0.629196	0.231455	0.630633	0.297944	0.629498	0.144913			0.6177	0.13852	0.6177	0.0936	0.58465	0.08904	0.6188	0.10219	0.6292	0.09163	0.63063	0.11849	0.6295	0.05742
0.619246	0.359271	0.619243	0.254794	0.586095	0.275318	0.62034	0.260668	0.63077	0.233132	0.632207	0.32241	0.631073	0.146504			0.61925	0.13777	0.61924	0.0977	0.5861	0.09457	0.62034	0.10031	0.63077	0.09276	0.63221	0.12886	0.63107	0.05835
0.620791	0.364116	0.620786	0.24272	0.587543	0.256642	0.621882	0.287741	0.632345	0.241421	0.633782	0.293241	0.632647	0.15429			0.62079	0.14032	0.62079	0.09354	0.58754	0.08859	0.62188	0.11128	0.63235	0.09653	0.63378	0.11779	0.63265	0.06175
0.622335	0.357737	0.622329	0.245799	0.588992	0.260958	0.623425	0.285386	0.63392	0.229282	0.635356	0.354655	0.634222	0.211395			0.62234	0.13855	0.62233	0.0952	0.58899	0.09053	0.62342	0.11092	0.63392	0.09214	0.63536	0.14317	0.63422	0.08503
0.62388	0.349464	0.623871	0.233158	0.59044	0.260073	0.624968	0.283571	0.635494	0.245605	0.636931	0.267974	0.635796	0.137905			0.62388	0.13602	0.62387	0.09075	0.59044	0.09067	0.62497	0.11076	0.63549	0.09919	0.63693	0.10871	0.6358	0.05575
0.625425	0.346885	0.625414	0.24261	0.591888	0.257581	0.62651	0.268957	0.637069	0.23534	0.638505	0.312848	0.637371	0.140034			0.62542	0.13569	0.62541	0.0949	0.59189	0.09024	0.62651	0.10557	0.63707	0.09551	0.63851	0.12754	0.63737	0.05689
0.626969	0.344838	0.626957	0.254801	0.593336	0.258396	0.628053	0.290473	0.638643	0.207655	0.64008	0.295541	0.638946	0.16109			0.62697	0.13555	0.62696	0.10016	0.59334	0.09097	0.62805	0.11458	0.63864	0.0847	0.64008	0.12108	0.63895	0.06577
0.628514	0.348677	0.628499	0.237067	0.594784	0.252042	0.629596	0.266441	0.640218	0.236601	0.641654	0.34742	0.64052	0.131677			0.62851	0.13774	0.6285	0.09364	0.59478	0.08916	0.6296	0.10561	0.64022	0.09698	0.64165	0.14304	0.64052	0.05402
0.630059	0.346112	0.630042	0.235275	0.596232	0.268613	0.631138	0.28289	0.641792	0.234334	0.643229	0.31274	0.642095	0.148195			0.63006	0.1374	0.63004	0.09339	0.59623	0.09549	0.63114	0.11269	0.64179	0.09652	0.64323	0.12939	0.64209	0.0611
0.631603	0.34484	0.631585	0.228402	0.59768	0.25914	0.632681	0.258912	0.643367	0.274389	0.644803	0.299267	0.643669	0.124332			0.6316	0.13756	0.63158	0.09111	0.59768	0.09257	0.63268	0.10364	0.64337	0.11358	0.6448	0.12443	0.64367	0.05151
0.633148	0.341884	0.633127	0.231688	0.599128	0.243358	0.634224	0.2735	0.644941	0.242745	0.646378	0.309752	0.645244	0.155016			0.63315	0.13705	0.63313	0.09287	0.59913	0.08735	0.63422	0.11001	0.64494	0.10097	0.64638	0.12942	0.64524	0.06454
0.634692	0.335741	0.63467	0.228969	0.600576	0.263689	0.635766	0.282766	0.646516	0.227998	0.647952	0.310251	0.646818	0.189804			0.63469	0.13525	0.63467	0.09223	0.60058	0.09511	0.63577	0.11429	0.64652	0.0953	0.64795	0.13026	0.64682	0.07941
0.636237	0.338299	0.636212	0.221632	0.602024	0.24903	0.637309	0.263999	0.64809	0.221027	0.649527	0.294376	0.648393	0.172914			0.63624	0.13694	0.63621	0.08971	0.60202	0.09026	0.63731	0.10723	0.64809	0.09284	0.64953	0.12419	0.64839	0.0727
0.637782	0.336877	0.637755	0.241088	0.603472	0.246772	0.638851	0.254911	0.649665	0.260923	0.651101	0.330166	0.649967	0.15836			0.63778	0.13703	0.63776	0.09806	0.60347	0.08987	0.63885	0.10404	0.64966	0.11013	0.6511	0.13997	0.64997	0.0669
0.639326	0.335701	0.639298	0.211342	0.60492	0.240774	0.640394	0.275036	0.651239	0.252537	0.652676	0.269562	0.651542	0.177632			0.63933	0.13721	0.6393	0.08638	0.60492	0.08811	0.64039	0.11279	0.65124	0.1071	0.65268	0.11483	0.65154	0.07541
0.640871	0.329711	0.64084	0.235651	0.606368	0.241476	0.641937	0.255882	0.652814	0.235434	0.65425	0.306439	0.653116	0.147369			0.64087	0.13542	0.64084	0.09678	0.60637	0.08879	0.64194	0.10544	0.65281	0.10033	0.65425	0.13117	0.65312	0.06286
0.642416	0.332488	0.642383	0.215518	0.607816	0.247092	0.643479	0.26253	0.654388	0.250089	0.655825	0.28859	0.654691	0.19499			0.64242	0.13722	0.64238	0.08893	0.60782	0.09129	0.64348	0.1087	0.65439	0.10709	0.65582	0.12412	0.65469	0.08358
0.64396	0.326503	0.643926	0.215462	0.609264	0.256404	0.645022	0.261812	0.655963	0.231258	0.657399	0.25076	0.656265	0.196411			0.64396	0.1354	0.64393	0.08934	0.60926	0.09518	0.64502	0.10893	0.65596	0.09951	0.6574	0.10837	0.65627	0.08459
0.645505	0.321851	0.645468	0.232647	0.610712	0.2514	0.646565	0.26408	0.657537	0.218902	0.658974	0.267668	0.65784	0.163992			0.64551	0.13411	0.64547	0.09693	0.61071	0.09376	0.64656	0.1104	0.65754	0.09464	0.65897	0.11623	0.65784	0.07097
0.64705	0.329131	0.647011	0.218474	0.61216	0.267461	0.648107	0.247888	0.659112	0.229878	0.660549	0.307779	0.659414	0.212849			0.64705	0.1378	0.64701	0.09146	0.61216	0.10023	0.64811	0.10412	0.65911	0.09987	0.66055	0.13429	0.65941	0.09255
0.648594	0.325754	0.648554	0.217634	0.613609	0.226173	0.64965	0.260264	0.660686	0.237795	0.662123	0.319675	0.660989	0.196515			0.64859	0.13704	0.64855	0.09154	0.61361	0.08516	0.64965	0.10984	0.66069	0.1038	0.66212	0.14015	0.66099	0.08586
0.650139	0.324103	0.650096	0.213647	0.615057	0.234363	0.651193	0.265254	0.662261	0.22745	0.663698	0.292599	0.662563	0.198833			0.65014	0.13699	0.6501	0.09029	0.61506	0.08866	0.65119	0.11248	0.66226	0.09976	0.6637	0.12889	0.66256	0.08729
0.651684	0.325831	0.651639	0.216087	0.616505	0.245255	0.652735	0.248821	0.663836	0.240113	0.665272	0.284993	0.664138	0.14701			0.65168	0.13838	0.65164	0.09176	0.6165	0.09322	0.65274	0.10601	0.66384	0.10581	0.66527	0.12613	0.66414	0.06484
0.653228	0.31031	0.653182	0.217685	0.617953	0.207487	0.654278	0.244602	0.66541	0.226881	0.666847	0.267818	0.665712	0.151465			0.65323	0.13241	0.65318	0.09287	0.61795	0.07923	0.65428	0.10471	0.66541	0.10046	0.66685	0.11909	0.66571	0.06713
0.654773	0.316566	0.654724	0.205499	0.619401	0.235247	0.655821	0.248625	0.666985	0.237488	0.668421	0.28854	0.667287	0.11038			0.65477	0.13572	0.65472	0.08809	0.6194	0.09025	0.65582	0.10693	0.66698	0.10565	0.66842	0.12892	0.66729	0.04915
0.656318	0.308514	0.656267	0.214705	0.620849	0.233891	0.657363	0.260834	0.668559	0.234462	0.669996	0.266297	0.668862	0.214249			0.65632	0.13289	0.65627	0.09247	0.62085	0.09015	0.65736	0.11271	0.66856	0.1048	0.67	0.11954	0.66886	0.09585
0.657862	0.309593	0.65781	0.214767	0.622297	0.236666	0.658906	0.261641	0.670134	0.229434	0.67157	0.309459	0.670436	0.189106			0.65786	0.13399	0.65781	0.09293	0.6223	0.09165	0.65891	0.11359	0.67013	0.10303	0.67157	0.13957	0.67044	0.085
0.659407	0.305351	0.659352	0.20377	0.623745	0.222074	0.660449	0.260586	0.671708	0.230887	0.673145	0.289662	0.672011	0.152748			0.65941	0.13277	0.65935	0.08859	0.62374	0.0864	0.66045	0.11367	0.67171	0.10417	0.67314	0.13125	0.67201	0.06898
0.660952	0.314842	0.660895	0.198699	0.625193	0.220539	0.661991	0.217161	0.673283	0.204051	0.674719	0.257958	0.673585	0.164369			0.66095	0.13754	0.66089	0.08679	0.62519	0.0862	0.66199	0.09517	0.67328	0.0925	0.67472	0.11743	0.67359	0.07458
0.662496	0.305475	0.662438	0.195492	0.626641	0.22169	0.663534	0.250302	0.674857	0.246072	0.676294	0.284813	0.67516	0.134379			0.6625	0.13407	0.66244	0.08579	0.62664	0.08705	0.66353	0.1102	0.67486	0.11207	0.67629	0.13027	0.67516	0.06126
0.664041	0.307461	0.66398	0.226327	0.628089	0.234503	0.665076	0.236005	0.676432	0.214577	0.677868	0.291174	0.676734	0.150304			0.66404	0.13558	0.66398	0.09978	0.62809	0.09251	0.66508	0.10439	0.67643	0.09818	0.67787	0.1338	0.67673	0.06883
0.665586	0.302502	0.665523	0.200521	0.629537	0.239085	0.666619	0.250278	0.678006	0.230008	0.679443	0.272031	0.678309	0.154931			0.66559	0.13401	0.66552	0.08881	0.62954	0.09475	0.66662	0.11122	0.67801	0.10573	0.67944	0.12558	0.67831	0.07128
0.66713	0.303775	0.667065	0.214817	0.630985	0.217919	0.668162	0.273134	0.679581	0.2482	0.681017	0.249462	0.679883	0.132756			0.66713	0.1352	0.66707	0.09559	0.63099	0.08676	0.66816	0.12194	0.67958	0.11463	0.68102	0.1157	0.67988	0.06137
0.668675	0.308882	0.668608	0.203392	0.632433	0.222812	0.669704	0.241497	0.681155	0.231435	0.682592	0.308678	0.681458	0.165372			0.66867	0.13811	0.66861	0.09092	0.63243	0.08912	0.6697	0.10831	0.68116	0.10738	0.68259	0.14382	0.68146	0.0768
0.67022	0.296689	0.670151	0.197506	0.633881	0.214377	0.671247	0.259799	0.68273	0.232906	0.684166	0.264016	0.683032	0.174028			0.67022	0.13327	0.67015	0.0887	0.63388	0.08614	0.67125	0.11706	0.68273	0.10856	0.68417	0.12358	0.68303	0.08119
0.671764	0.307048	0.671693	0.2043	0.635329	0.21642	0.67279	0.245685	0.684304	0.221787	0.685741	0.237924	0.684607	0.21371			0.67176	0.13856	0.67169	0.09217	0.63533	0.08736	0.67279	0.11121	0.6843	0.10386	0.68574	0.11188	0.68461	0.10016
0.673309	0.291959	0.673236	0.202922	0.636777	0.212805	0.674332	0.249616	0.685879	0.224887	0.687315	0.244983	0.686181	0.128414			0.67331	0.13236	0.67324	0.09197	0.63678	0.08629	0.67433	0.11351	0.68588	0.10579	0.68732	0.11573	0.68618	0.06046
0.674854	0.292572	0.674779	0.197242	0.638226	0.208733	0.675875	0.240267	0.687453	0.225256	0.68889	0.25636	0.687756	0.158272			0.67485	0.13325	0.67478	0.08981	0.63823	0.08502	0.67588	0.10976	0.68745	0.10645	0.68889	0.12166	0.68776	0.07486
0.676398	0.28962	0.676321	0.214393	0.639674	0.205908	0.677418	0.253322	0.689028	0.226512	0.690464	0.237279	0.68933	0.175005			0.6764	0.13251	0.67632	0.09807	0.63967	0.08425	0.67742	0.11625	0.68903	0.10754	0.69046	0.11312	0.68933	0.08316
0.677943	0.289741	0.677864	0.199411	0.641122	0.213426	0.67896	0.239499	0.690602	0.237509	0.692039	0.287364	0.690905	0.155379			0.67794	0.13317	0.67786	0.09163	0.64112	0.08773	0.67896	0.11041	0.6906	0.11328	0.69204	0.13762	0.6909	0.07417
0.679488	0.292448	0.679407	0.181903	0.64257	0.220481	0.680503	0.252431	0.692177	0.221109	0.693614	0.299391	0.692479	0.16635			0.67949	0.13502	0.67941	0.08397	0.64257	0.09104	0.6805	0.1169	0.69218	0.10594	0.69361	0.14404	0.69248	0.07977
0.681032	0.291717	0.680949	0.210269	0.644018	0.214558	0.682046	0.242374	0.693752	0.251333	0.695188	0.253144	0.694054	0.179632			0.68103	0.1353	0.68095	0.0975	0.64402	0.08899	0.68205	0.11275	0.69375	0.12096	0.69519	0.12234	0.69405	0.08653
0.682577	0.289208	0.682492	0.192274	0.645466	0.199436	0.683588	0.209837	0.695326	0.21453	0.696763	0.301936	0.695628	0.175412			0.68258	0.13475	0.68249	0.08956	0.64547	0.08309	0.68359	0.09806	0.69533	0.10372	0.69676	0.14658	0.69563	0.08488
0.684122	0.277353	0.684035	0.200135	0.646914	0.209344	0.685131	0.233884	0.696901	0.197053	0.698337	0.287547	0.697203	0.15237			0.68412	0.12981	0.68403	0.09364	0.64691	0.08761	0.68513	0.10979	0.6969	0.0957	0.69834	0.14023	0.6972	0.07407
0.685666	0.283007	0.685577	0.194834	0.648362	0.218533	0.686674	0.223698	0.698475	0.219781	0.699912	0.257101	0.698778	0.120943			0.68567	0.13305	0.68558	0.09158	0.64836	0.09187	0.68667	0.10548	0.69848	0.10722	0.69991	0.12595	0.69878	0.05906
0.687211	0.273937	0.68712	0.181778	0.64981	0.20704	0.688216	0.201652	0.70005	0.227593	0.701486	0.245254	0.700352	0.204671			0.68721	0.12937	0.68712	0.08582	0.64981	0.08742	0.68822	0.09551	0.70005	0.11154	0.70149	0.12069	0.70035	0.10039
0.688756	0.276188	0.688663	0.16881	0.651258	0.208733	0.689759	0.25098	0.701624	0.245842	0.703061	0.239532	0.701927	0.213811			0.68876	0.13102	0.68866	0.08006	0.65126	0.08853	0.68976	0.11941	0.70162	0.12102	0.70306	0.1184	0.70193	0.10534
0.6903	0.277188	0.690205	0.202193	0.652706	0.221654	0.691302	0.223414	0.703199	0.195414	0.704635	0.234116	0.703501	0.16349			0.6903	0.13208	0.69021	0.09632	0.65271	0.09443	0.6913	0.10677	0.7032	0.09663	0.70464	0.11624	0.7035	0.08091
0.691845	0.272321	0.691748	0.190698	0.654154	0.213348	0.692844	0.224789	0.704773	0.230444	0.70621	0.283971	0.705076	0.126512			0.69184	0.13035	0.69175	0.09125	0.65415	0.0913	0.69284	0.10791	0.70477	0.11446	0.70621	0.14163	0.70508	0.06289
0.69339	0.265721	0.69329	0.18183	0.655602	0.190918	0.694387	0.227391	0.706348	0.206309	0.707784	0.286613	0.70665	0.131759			0.69339	0.12776	0.69329	0.0874	0.6556	0.08206	0.69439	0.10964	0.70635	0.10293	0.70778	0.14358	0.70665	0.06579
0.694934	0.268826	0.694833	0.172591	0.65705	0.188741	0.695929	0.228022	0.707922	0.202851	0.709359	0.283854	0.708225	0.190304			0.69493	0.12983	0.69483	0.08333	0.65705	0.08148	0.69593	0.11043	0.70792	0.10166	0.70936	0.14283	0.70822	0.09545
0.696479	0.265453	0.696376	0.19511	0.658498	0.198486	0.697472	0.249632	0.709497	0.243131	0.710933	0.249918	0.709799	0.198834			0.69648	0.12877	0.69638	0.09462	0.6585	0.08607	0.69747	0.12144	0.7095	0.12239	0.71093	0.12632	0.7098	0.10018
0.698024	0.268801	0.697918	0.183796	0.659946	0.198904	0.699015	0.221382	0.711071	0.236996	0.712508	0.298655	0.711374	0.120686			0.69802	0.13097	0.69792	0.08953	0.65995	0.08663	0.69901	0.10817	0.71107	0.11983	0.71251	0.15162	0.71137	0.06107
0.699568	0.267128	0.699461	0.173384	0.661394	0.20349	0.700557	0.242906	0.712646	0.243755	0.714082	0.230665	0.712948	0.173795			0.69957	0.13073	0.69946	0.08483	0.66139	0.08901	0.70056	0.11921	0.71265	0.12379	0.71408	0.11762	0.71295	0.08834
0.701113	0.259146	0.701004	0.185046	0.662843	0.204533	0.7021	0.238331	0.71422	0.202865	0.715657	0.289641	0.714523	0.154532			0.70111	0.12739	0.701	0.09093	0.66284	0.08986	0.7021	0.11748	0.71422	0.10348	0.71566	0.14834	0.71452	0.0789
0.702657	0.267589	0.702546	0.183011	0.664291	0.198769	0.703643	0.205242	0.715795	0.217212	0.717231	0.269905	0.716097	0.125622			0.70266	0.13212	0.70255	0.09033	0.66429	0.08771	0.70364	0.10162	0.71579	0.11129	0.71723	0.13884	0.7161	0.06442
0.704202	0.261785	0.704089	0.1987	0.665739	0.197957	0.705185	0.237389	0.717369	0.222043	0.718806	0.215556	0.717672	0.211764			0.7042	0.12982	0.70409	0.0985	0.66574	0.08774	0.70519	0.11805	0.71737	0.11427	0.71881	0.11137	0.71767	0.10907
0.705747	0.261205	0.705632	0.19157	0.667187	0.195508	0.706728	0.23761	0.718944	0.206955	0.72038	0.277344	0.719246	0.114813			0.70575	0.1301	0.70563	0.09539	0.66719	0.08703	0.70673	0.11868	0.71894	0.10697	0.72038	0.14393	0.71925	0.05939
0.707291	0.263552	0.707174	0.171699	0.668635	0.178543	0.708271	0.246872	0.720518	0.210416	0.721955	0.2733	0.720821	0.147899			0.70729	0.13185	0.70717	0.08587	0.66863	0.07982	0.70827	0.12384	0.72052	0.10924	0.72196	0.14245	0.72082	0.07685
0.708836	0.254498	0.708717	0.173439	0.670083	0.187148	0.709813	0.229675	0.722093	0.199976	0.72353	0.282508	0.722395	0.113605			0.70884	0.12787	0.70872	0.08712	0.67008	0.08403	0.70981	0.11572	0.72209	0.10427	0.72353	0.14789	0.7224	0.05929
0.710381	0.243109	0.71026	0.165073	0.671531	0.197973	0.711356	0.214563	0.723667	0.221475	0.725104	0.225273	0.72397	0.187176			0.71038	0.12268	0.71026	0.08327	0.67153	0.08928	0.71136	0.10857	0.72367	0.11599	0.7251	0.11844	0.72397	0.09811
0.711925	0.254279	0.711802	0.166436	0.672979	0.191735	0.712899	0.200184	0.725242	0.20599	0.726679	0.257137	0.725544	0.14932			0.71193	0.12888	0.7118	0.08433	0.67298	0.08684	0.7129	0.10174	0.72524	0.10835	0.72668	0.13578	0.72554	0.0786
0.71347	0.250747	0.713345	0.176189	0.674427	0.194797	0.714441	0.206922	0.726817	0.209712	0.728253	0.275238	0.727119	0.138464			0.71347	0.12764	0.71334	0.08966	0.67443	0.0886	0.71444	0.10562	0.72682	0.11078	0.72825	0.14597	0.72712	0.07321
0.715015	0.252493	0.714888	0.178408	0.675875	0.186211	0.715984	0.201513	0.728391	0.239235	0.729828	0.249207	0.728694	0.135866			0.71501	0.12909	0.71489	0.09118	0.67588	0.08506	0.71598	0.1033	0.72839	0.12693	0.72983	0.13274	0.72869	0.07214
0.716559	0.250261	0.71643	0.171118	0.677323	0.186192	0.717527	0.213299	0.729966	0.211996	0.731402	0.276931	0.730268	0.102772			0.71656	0.1285	0.71643	0.08783	0.67732	0.08542	0.71753	0.10982	0.72997	0.11296	0.7314	0.14814	0.73027	0.05481
0.718104	0.245581	0.717973	0.177629	0.678771	0.184423	0.719069	0.19607	0.73154	0.230493	0.732977	0.293227	0.731843	0.153898			0.7181	0.12664	0.71797	0.09156	0.67877	0.08497	0.71907	0.10138	0.73154	0.12335	0.73298	0.15754	0.73184	0.08243
0.719649	0.243744	0.719515	0.172208	0.680219	0.18163	0.720612	0.200431	0.733115	0.20493	0.734551	0.272632	0.733417	0.173876			0.71965	0.12623	0.71952	0.08915	0.68022	0.08404	0.72061	0.10408	0.73311	0.11014	0.73455	0.1471	0.73342	0.09353
0.721193	0.24035	0.721058	0.164055	0.681667	0.182207	0.722154	0.220339	0.734689	0.210386	0.736126	0.257983	0.734992	0.163926			0.72119	0.12501	0.72106	0.0853	0.68167	0.08467	0.72215	0.11491	0.73469	0.11356	0.73613	0.1398	0.73499	0.08855
0.722738	0.248333	0.722601	0.173386	0.683115	0.18156	0.723697	0.226443	0.736264	0.194866	0.7377	0.241813	0.736566	0.099233			0.72274	0.12972	0.7226	0.09053	0.68312	0.08472	0.7237	0.1186	0.73626	0.10563	0.7377	0.13159	0.73657	0.05384
0.724283	0.236042	0.724143	0.162918	0.684563	0.202107	0.72524	0.257261	0.737838	0.205855	0.739275	0.235883	0.738141	0.134174			0.72428	0.12382	0.72414	0.08543	0.68456	0.09471	0.72524	0.13531	0.73784	0.11207	0.73927	0.12892	0.73814	0.07311
0.725827	0.235832	0.725686	0.17324	0.686011	0.181484	0.726782	0.197588	0.739413	0.20045	0.740849	0.248849	0.739715	0.1512			0.72583	0.12424	0.72569	0.09123	0.68601	0.08541	0.72678	0.10437	0.73941	0.10959	0.74085	0.13658	0.73972	0.08273
0.727372	0.234403	0.727229	0.157886	0.687459	0.203732	0.728325	0.212408	0.740987	0.213836	0.742424	0.263092	0.74129	0.237659			0.72737	0.12402	0.72723	0.0835	0.68746	0.09628	0.72833	0.11267	0.74099	0.11741	0.74242	0.14501	0.74129	0.1306
0.728917	0.230074	0.728771	0.157308	0.688908	0.179494	0.729868	0.218112	0.742562	0.197509	0.743998	0.247589	0.742864	0.137194			0.72892	0.12224	0.72877	0.08355	0.68891	0.08519	0.72987	0.11619	0.74256	0.10891	0.744	0.13705	0.74286	0.07571
0.730461	0.236443	0.730314	0.165821	0.690356	0.189127	0.73141	0.226114	0.744136	0.231843	0.745573	0.269879	0.744439	0.182414			0.73046	0.12616	0.73031	0.08844	0.69036	0.09014	0.73141	0.12096	0.74414	0.12838	0.74557	0.15002	0.74444	0.10109
0.732006	0.231793	0.731857	0.177169	0.691804	0.205088	0.732953	0.215454	0.745711	0.204414	0.747147	0.231408	0.746013	0.116675			0.73201	0.1242	0.73186	0.09489	0.6918	0.09815	0.73295	0.11575	0.74571	0.11367	0.74715	0.12918	0.74601	0.06493
0.733551	0.231343	0.733399	0.166824	0.693252	0.206348	0.734496	0.221377	0.747285	0.238264	0.748722	0.252724	0.747588	0.151992			0.73355	0.12448	0.7334	0.08973	0.69325	0.09917	0.7345	0.11943	0.74729	0.13305	0.74872	0.14167	0.74759	0.08495
0.735095	0.224819	0.734942	0.159334	0.6947	0.172357	0.736038	0.206729	0.74886	0.175328	0.750296	0.209433	0.749162	0.150371			0.7351	0.12148	0.73494	0.08606	0.6947	0.08318	0.73604	0.112	0.74886	0.09832	0.7503	0.1179	0.74916	0.08439
0.73664	0.229401	0.736485	0.165655	0.696148	0.16427	0.737581	0.199377	0.750434	0.211248	0.751871	0.241401	0.750737	0.196783			0.73664	0.12448	0.73648	0.08985	0.69615	0.07961	0.73758	0.10847	0.75043	0.11896	0.75187	0.13647	0.75074	0.11091
0.738185	0.222881	0.738027	0.17757	0.697596	0.171752	0.739124	0.204831	0.752009	0.206512	0.753446	0.258013	0.752311	0.0999502			0.73818	0.12145	0.73803	0.09672	0.6976	0.08358	0.73912	0.1119	0.75201	0.11679	0.75345	0.14647	0.75231	0.05657
0.739729	0.221633	0.73957	0.166567	0.699044	0.182621	0.740666	0.213362	0.753583	0.215183	0.75502	0.232984	0.753886	0.11653			0.73973	0.12128	0.73957	0.09111	0.69904	0.08924	0.74067	0.11705	0.75358	0.1222	0.75502	0.13281	0.75389	0.06623
0.741274	0.227256	0.741113	0.157797	0.700492	0.182226	0.742209	0.197674	0.755158	0.213818	0.756595	0.264278	0.75546	0.156731			0.74127	0.12487	0.74111	0.08667	0.70049	0.08942	0.74221	0.10889	0.75516	0.12193	0.75659	0.15128	0.75546	0.08945
0.742819	0.228439	0.742655	0.169608	0.70194	0.168125	0.743752	0.227842	0.756733	0.160705	0.758169	0.247975	0.757035	0.150379			0.74282	0.12605	0.74266	0.09354	0.70194	0.08284	0.74375	0.12603	0.75673	0.09203	0.75817	0.14254	0.75703	0.08618
0.744363	0.225438	0.744198	0.147965	0.703388	0.177061	0.745294	0.216193	0.758307	0.217545	0.759744	0.198535	0.758609	0.145894			0.74436	0.12491	0.7442	0.08195	0.70339	0.0876	0.74529	0.12009	0.75831	0.12509	0.75974	0.1146	0.75861	0.08396
0.745908	0.218667	0.745741	0.152055	0.704836	0.179756	0.746837	0.234092	0.759882	0.174723	0.761318	0.179703	0.760184	0.16107			0.74591	0.12166	0.74574	0.08456	0.70484	0.0893	0.74684	0.13057	0.75988	0.10089	0.76132	0.10416	0.76018	0.09308
0.747453	0.213961	0.747283	0.15502	0.706284	0.175179	0.748379	0.197078	0.761456	0.17904	0.762893	0.226536	0.761759	0.117089			0.74745	0.11954	0.74728	0.08657	0.70628	0.08739	0.74838	0.11038	0.76146	0.10381	0.76289	0.13185	0.76176	0.06794
0.748997	0.214561	0.748826	0.135937	0.707732	0.156565	0.749922	0.202314	0.763031	0.193567	0.764467	0.26839	0.763333	0.104489			0.749	0.12037	0.74883	0.07623	0.70773	0.07842	0.74992	0.11378	0.76303	0.1127	0.76447	0.15685	0.76333	0.06088
0.750542	0.220439	0.750368	0.171536	0.70918	0.169258	0.751465	0.199311	0.764605	0.200495	0.766042	0.253751	0.764908	0.0977239			0.75054	0.12418	0.75037	0.09658	0.70918	0.08513	0.75146	0.11255	0.76461	0.11721	0.76604	0.14891	0.76491	0.05718
0.752087	0.212909	0.751911	0.162853	0.710628	0.182845	0.753007	0.171312	0.76618	0.204513	0.767616	0.208093	0.766482	0.146612			0.75209	0.12043	0.75191	0.09207	0.71063	0.09234	0.75301	0.09714	0.76618	0.12006	0.76762	0.12262	0.76648	0.08613
0.753631	0.215709	0.753454	0.16135	0.712076	0.171897	0.75455	0.191194	0.767754	0.190149	0.769191	0.204585	0.768057	0.166735			0.75363	0.12251	0.75345	0.0916	0.71208	0.08716	0.75455	0.10886	0.76775	0.11208	0.76919	0.12104	0.76806	0.09836
0.755176	0.211892	0.754996	0.143992	0.713525	0.172662	0.756093	0.160596	0.769329	0.184775	0.770765	0.219187	0.769631	0.134989			0.75518	0.12084	0.755	0.08208	0.71352	0.08791	0.75609	0.09181	0.76933	0.10936	0.77077	0.13021	0.76963	0.07996
0.756721	0.214751	0.756539	0.143718	0.714973	0.159105	0.757635	0.221721	0.770903	0.204999	0.77234	0.199497	0.771206	0.133957			0.75672	0.12297	0.75654	0.08226	0.71497	0.08133	0.75764	0.12727	0.7709	0.12183	0.77234	0.119	0.77121	0.07967
0.758265	0.204665	0.758082	0.140466	0.716421	0.167617	0.759178	0.187133	0.772478	0.163483	0.773914	0.227988	0.77278	0.162048			0.75827	0.11768	0.75808	0.08072	0.71642	0.08603	0.75918	0.10785	0.77248	0.09755	0.77391	0.13655	0.77278	0.09677
0.75981	0.210812	0.759624	0.153206	0.717869	0.179826	0.760721	0.189692	0.774052	0.207555	0.775489	0.243303	0.774355	0.143394			0.75981	0.1217	0.75962	0.0884	0.71787	0.09267	0.76072	0.10977	0.77405	0.12436	0.77549	0.14632	0.77435	0.08598
0.761355	0.20563	0.761167	0.167467	0.719317	0.176744	0.762263	0.180094	0.775627	0.177227	0.777063	0.225074	0.775929	0.112138			0.76135	0.1192	0.76117	0.09703	0.71932	0.09145	0.76226	0.10464	0.77563	0.10662	0.77706	0.13591	0.77593	0.06751
0.762899	0.20891	0.76271	0.148151	0.720765	0.157283	0.763806	0.162656	0.777201	0.220797	0.778638	0.280908	0.777504	0.144774			0.7629	0.12159	0.76271	0.08618	0.72076	0.08171	0.76381	0.09489	0.7772	0.13337	0.77864	0.17031	0.7775	0.08752
0.764444	0.193462	0.764252	0.149632	0.722213	0.162055	0.765349	0.207158	0.778776	0.221922	0.780212	0.244368	0.779078	0.141228			0.76444	0.11305	0.76425	0.0874	0.72221	0.08453	0.76535	0.12134	0.77878	0.13459	0.78021	0.14875	0.77908	0.08572
0.765989	0.210271	0.765795	0.155851	0.723661	0.160954	0.766891	0.183176	0.78035	0.177804	0.781787	0.200847	0.780653	0.133287			0.76599	0.12337	0.76579	0.0914	0.72366	0.08429	0.76689	0.10773	0.78035	0.10827	0.78179	0.12276	0.78065	0.08123
0.767533	0.201185	0.767338	0.147902	0.725109	0.162165	0.768434	0.177467	0.781925	0.176637	0.783361	0.270941	0.782227	0.154433			0.76753	0.11852	0.76734	0.08709	0.72511	0.08526	0.76843	0.10479	0.78192	0.108	0.78336	0.16626	0.78223	0.09449
0.769078	0.199261	0.76888	0.141072	0.726557	0.148506	0.769977	0.195296	0.783499	0.190717	0.784936	0.157581	0.783802	0.132189			0.76908	0.11786	0.76888	0.0834	0.72656	0.07839	0.76998	0.11578	0.7835	0.11708	0.78494	0.09709	0.7838	0.08121
0.770622	0.200844	0.770423	0.1494	0.728005	0.149858	0.771519	0.165404	0.785074	0.203259	0.786511	0.24503	0.785376	0.164591			0.77062	0.11927	0.77042	0.08868	0.72801	0.07942	0.77152	0.09846	0.78507	0.12528	0.78651	0.15158	0.78538	0.10152
0.772167	0.200035	0.771966	0.134272	0.729453	0.16301	0.773062	0.210131	0.786649	0.210923	0.788085	0.215096	0.786951	0.172745			0.77217	0.11927	0.77197	0.08002	0.72945	0.08674	0.77306	0.12558	0.78665	0.13052	0.78809	0.13359	0.78695	0.10698
0.773712	0.197443	0.773508	0.148921	0.730901	0.15503	0.774605	0.195922	0.788223	0.203838	0.78966	0.240539	0.788525	0.0894298			0.77371	0.1182	0.77351	0.0891	0.7309	0.08282	0.7746	0.11756	0.78822	0.12664	0.78966	0.14999	0.78853	0.05561
0.775256	0.195178	0.775051	0.147053	0.732349	0.144698	0.776147	0.191339	0.789798	0.20216	0.791234	0.180944	0.7901	0.182035			0.77526	0.11731	0.77505	0.08834	0.73235	0.07761	0.77615	0.11526	0.7898	0.1261	0.79123	0.11328	0.7901	0.11364
0.776801	0.190106	0.776593	0.141017	0.733797	0.161432	0.77769	0.199059	0.791372	0.216078	0.792809	0.257729	0.791675	0.13758			0.7768	0.11471	0.77659	0.08505	0.7338	0.08692	0.77769	0.12039	0.79137	0.13532	0.79281	0.16199	0.79167	0.08623
0.778346	0.189223	0.778136	0.142807	0.735245	0.149905	0.779232	0.171955	0.792947	0.198788	0.794383	0.219388	0.793249	0.141451			0.77835	0.11464	0.77814	0.08647	0.73525	0.08104	0.77923	0.10441	0.79295	0.12499	0.79438	0.13844	0.79325	0.08901
0.77989	0.184444	0.779679	0.154935	0.736693	0.149869	0.780775	0.142767	0.794521	0.197519	0.795958	0.235403	0.794824	0.147532			0.77989	0.11218	0.77968	0.09418	0.73669	0.08134	0.78078	0.08703	0.79452	0.12469	0.79596	0.14914	0.79482	0.0932
0.781435	0.186691	0.781221	0.161519	0.738142	0.145743	0.782318	0.19138	0.796096	0.173345	0.797532	0.237691	0.796398	0.16987			0.78144	0.114	0.78122	0.09858	0.73814	0.07941	0.78232	0.11713	0.7961	0.10986	0.79753	0.15119	0.7964	0.10774
0.78298	0.198438	0.782764	0.149896	0.73959	0.169258	0.78386	0.188656	0.79767	0.180744	0.799107	0.214462	0.797973	0.133462			0.78298	0.12165	0.78276	0.09184	0.73959	0.09258	0.78386	0.11592	0.79767	0.115	0.79911	0.13695	0.79797	0.08498
0.784524	0.177493	0.784307	0.150886	0.741038	0.149444	0.785403	0.185601	0.799245	0.181482	0.800681	0.229428	0.799547	0.091691			0.78452	0.10924	0.78431	0.09282	0.74104	0.08207	0.7854	0.11449	0.79924	0.11593	0.80068	0.14708	0.79955	0.05862
0.786069	0.188872	0.785849	0.153115	0.742486	0.162848	0.786946	0.184729	0.800819	0.199212	0.802256	0.245909	0.801122	0.184493			0.78607	0.11671	0.78585	0.09456	0.74249	0.08978	0.78695	0.1144	0.80082	0.12776	0.80226	0.15827	0.80112	0.11841
0.787614	0.184713	0.787392	0.142402	0.743934	0.160044	0.788488	0.190723	0.802394	0.198393	0.80383	0.206575	0.802696	0.136192			0.78761	0.11458	0.78739	0.08829	0.74393	0.08857	0.78849	0.11858	0.80239	0.12773	0.80383	0.13348	0.8027	0.08775
0.789158	0.179539	0.788935	0.128885	0.745382	0.149693	0.790031	0.180523	0.803968	0.208194	0.805405	0.24676	0.804271	0.127471			0.78916	0.11181	0.78893	0.08022	0.74538	0.08317	0.79003	0.11267	0.80397	0.13457	0.8054	0.16007	0.80427	0.08245
0.790703	0.176442	0.790477	0.142163	0.74683	0.147496	0.791574	0.197157	0.805543	0.179892	0.806979	0.240278	0.805845	0.150029			0.7907	0.11031	0.79048	0.08883	0.74683	0.08227	0.79157	0.12354	0.80554	0.11673	0.80698	0.15647	0.80585	0.09743
0.792248	0.17806	0.79202	0.155531	0.748278	0.147659	0.793116	0.187487	0.807117	0.181796	0.808554	0.222272	0.80742	0.17478			0.79225	0.11176	0.79202	0.09756	0.74828	0.08268	0.79312	0.11794	0.80712	0.11843	0.80855	0.14531	0.80742	0.11394
0.793792	0.182164	0.793563	0.134464	0.749726	0.151479	0.794659	0.169985	0.808692	0.196	0.810128	0.273793	0.808994	0.192824			0.79379	0.11478	0.79356	0.08468	0.74973	0.08514	0.79466	0.10734	0.80869	0.12818	0.81013	0.17969	0.80899	0.1262
0.795337	0.17679	0.795105	0.129268	0.751174	0.157308	0.796202	0.200341	0.810266	0.203442	0.811703	0.223188	0.810569	0.122895			0.79534	0.11183	0.79511	0.08172	0.75117	0.08876	0.7962	0.127	0.81027	0.13357	0.8117	0.14705	0.81057	0.08074
0.796882	0.179572	0.796648	0.142505	0.752622	0.149002	0.797744	0.186206	0.811841	0.179162	0.813277	0.210112	0.812143	0.105565			0.79688	0.11403	0.79665	0.09044	0.75262	0.0844	0.79774	0.1185	0.81184	0.11808	0.81328	0.13897	0.81214	0.06963
0.798426	0.175048	0.798191	0.117745	0.75407	0.145112	0.799287	0.202312	0.813415	0.180948	0.814852	0.226893	0.813718	0.115938			0.79843	0.11159	0.79819	0.07502	0.75407	0.08251	0.79929	0.12925	0.81342	0.11972	0.81485	0.15065	0.81372	0.07677
0.799971	0.170269	0.799733	0.125164	0.755518	0.148927	0.80083	0.178181	0.81499	0.177009	0.816427	0.17848	0.815292	0.1443			0.79997	0.10896	0.79973	0.08005	0.75552	0.08501	0.80083	0.11427	0.81499	0.11757	0.81643	0.11897	0.81529	0.09592
0.801516	0.174381	0.801276	0.106757	0.756966	0.146443	0.802372	0.201489	0.816564	0.196902	0.818001	0.276594	0.816867	0.128297			0.80152	0.11203	0.80128	0.06854	0.75697	0.08391	0.80237	0.12972	0.81656	0.13129	0.818	0.18508	0.81687	0.08561
0.80306	0.166759	0.802818	0.141404	0.758414	0.156749	0.803915	0.179719	0.818139	0.183613	0.819576	0.213868	0.818441	0.111697			0.80306	0.10754	0.80282	0.09114	0.75841	0.09016	0.80391	0.11615	0.81814	0.1229	0.81958	0.14366	0.81844	0.07482
0.804605	0.174026	0.804361	0.124857	0.759862	0.147817	0.805457	0.182107	0.819714	0.194986	0.82115	0.194939	0.820016	0.113191			0.8046	0.11266	0.80436	0.08078	0.75986	0.08535	0.80546	0.11814	0.81971	0.13102	0.82115	0.13145	0.82002	0.07611
0.80615	0.165459	0.805904	0.134959	0.76131	0.175208	0.807	0.178447	0.821288	0.202789	0.822725	0.181798	0.821591	0.0823283			0.80615	0.10753	0.8059	0.08765	0.76131	0.10155	0.807	0.11621	0.82129	0.13678	0.82272	0.12305	0.82159	0.05557
0.807694	0.176342	0.807446	0.136163	0.762759	0.169601	0.808543	0.185583	0.822863	0.186951	0.824299	0.182791	0.823165	0.116214			0.80769	0.11504	0.80745	0.08877	0.76276	0.09867	0.80854	0.12132	0.82286	0.12659	0.8243	0.1242	0.82317	0.07875
0.809239	0.160221	0.808989	0.130395	0.764207	0.150206	0.810085	0.150157	0.824437	0.197811	0.825874	0.21437	0.82474	0.117069			0.80924	0.10492	0.80899	0.08534	0.76421	0.08772	0.81009	0.09854	0.82444	0.13445	0.82587	0.14621	0.82474	0.07963
0.810784	0.165387	0.810532	0.125175	0.765655	0.147738	0.811628	0.196602	0.826012	0.20102	0.827448	0.243307	0.826314	0.131958			0.81078	0.10872	0.81053	0.08224	0.76565	0.08661	0.81163	0.12951	0.82601	0.13715	0.82745	0.16659	0.82631	0.0901
0.812328	0.163415	0.812074	0.139183	0.767103	0.134306	0.813171	0.172505	0.827586	0.193545	0.829023	0.237852	0.827889	0.159334			0.81233	0.10783	0.81207	0.09179	0.7671	0.07903	0.81317	0.11407	0.82759	0.13256	0.82902	0.16347	0.82789	0.10921
0.813873	0.158808	0.813617	0.137874	0.768551	0.134453	0.814713	0.160522	0.829161	0.152586	0.830597	0.217232	0.829463	0.127525			0.81387	0.10519	0.81362	0.09127	0.76855	0.07942	0.81471	0.10655	0.82916	0.1049	0.8306	0.14987	0.82946	0.08774
0.815418	0.162486	0.81516	0.124379	0.769999	0.138408	0.816256	0.17926	0.830735	0.181382	0.832172	0.201003	0.831038	0.166502			0.81542	0.10804	0.81516	0.08265	0.77	0.08206	0.81626	0.11944	0.83074	0.12518	0.83217	0.1392	0.83104	0.11499
0.816962	0.15969	0.816702	0.118576	0.771447	0.14043	0.817799	0.171435	0.83231	0.194325	0.833746	0.186878	0.832612	0.165508			0.81696	0.10658	0.8167	0.07909	0.77145	0.08357	0.8178	0.11465	0.83231	0.13462	0.83375	0.1299	0.83261	0.11474
0.818507	0.165794	0.818245	0.128915	0.772895	0.13553	0.819341	0.185122	0.833884	0.170394	0.835321	0.213899	0.834187	0.108814			0.81851	0.11107	0.81824	0.08631	0.77289	0.08096	0.81934	0.12428	0.83388	0.11849	0.83532	0.14925	0.83419	0.07572
0.820052	0.154508	0.819788	0.124546	0.774343	0.142989	0.820884	0.145682	0.835459	0.196236	0.836895	0.257756	0.835761	0.109324			0.82005	0.1039	0.81979	0.0837	0.77434	0.08574	0.82088	0.09817	0.83546	0.13697	0.8369	0.18053	0.83576	0.07636
0.821596	0.158853	0.82133	0.131977	0.775791	0.128385	0.822427	0.173752	0.837033	0.180214	0.83847	0.215067	0.837336	0.135165			0.8216	0.10723	0.82133	0.08903	0.77579	0.07727	0.82243	0.11752	0.83703	0.12626	0.83847	0.1512	0.83734	0.09477
0.823141	0.1516	0.822873	0.104622	0.777239	0.145807	0.823969	0.158364	0.838608	0.18294	0.840044	0.19279	0.83891	0.151153			0.82314	0.10272	0.82287	0.07084	0.77724	0.08808	0.82397	0.10752	0.83861	0.12866	0.84004	0.13605	0.83891	0.10638
0.824686	0.153334	0.824416	0.13288	0.778687	0.134467	0.825512	0.176999	0.840182	0.165634	0.841619	0.218352	0.840485	0.13791			0.82469	0.10428	0.82442	0.09031	0.77869	0.08153	0.82551	0.12062	0.84018	0.11692	0.84162	0.15466	0.84048	0.09742
0.82623	0.157096	0.825958	0.120395	0.780135	0.139143	0.827055	0.173673	0.841757	0.175524	0.843193	0.167462	0.842059	0.160125			0.82623	0.10724	0.82596	0.08213	0.78014	0.08468	0.82705	0.1188	0.84176	0.12437	0.84319	0.11906	0.84206	0.11354
0.827775	0.156433	0.827501	0.095763	0.781583	0.138867	0.828597	0.17848	0.843331	0.191449	0.844768	0.158713	0.843634	0.133207			0.82777	0.10719	0.8275	0.06557	0.78158	0.08483	0.8286	0.12254	0.84333	0.13616	0.84477	0.11326	0.84363	0.09481
0.82932	0.148409	0.829044	0.123912	0.783031	0.132236	0.83014	0.161682	0.844906	0.175561	0.846343	0.178853	0.845208	0.0841774			0.82932	0.10207	0.82904	0.08517	0.78303	0.08108	0.83014	0.11142	0.84491	0.12533	0.84634	0.12811	0.84521	0.06013
0.830864	0.154924	0.830586	0.116583	0.784479	0.146162	0.831682	0.180237	0.84648	0.17963	0.847917	0.211292	0.846783	0.0905217			0.83086	0.10695	0.83059	0.08043	0.78448	0.08995	0.83168	0.12467	0.84648	0.12871	0.84792	0.15191	0.84678	0.06491
0.832409	0.150435	0.832129	0.125494	0.785927	0.12668	0.833225	0.155173	0.848055	0.17827	0.849492	0.23695	0.848357	0.101491			0.83241	0.10424	0.83213	0.0869	0.78593	0.07825	0.83323	0.10773	0.84806	0.12821	0.84949	0.17099	0.84836	0.07304
0.833954	0.148294	0.833671	0.125663	0.787376	0.134733	0.834768	0.15323	0.84963	0.16354	0.851066	0.231881	0.849932	0.14252			0.83395	0.10314	0.83367	0.08734	0.78738	0.08353	0.83477	0.10678	0.84963	0.11805	0.85107	0.16795	0.84993	0.10295
0.835498	0.14458	0.835214	0.0921709	0.788824	0.144267	0.83631	0.185048	0.851204	0.181084	0.852641	0.155067	0.851506	0.128979			0.8355	0.10093	0.83521	0.0643	0.78882	0.08977	0.83631	0.12943	0.8512	0.1312	0.85264	0.11273	0.85151	0.09352
0.837043	0.144237	0.836757	0.138456	0.790272	0.130365	0.837853	0.118698	0.852779	0.163851	0.854215	0.217355	0.853081	0.122068			0.83704	0.10106	0.83676	0.09694	0.79027	0.08142	0.83785	0.08333	0.85278	0.11916	0.85422	0.1586	0.85308	0.08883
0.838587	0.152639	0.838299	0.136179	0.79172	0.139747	0.839396	0.187623	0.854353	0.182562	0.85579	0.191006	0.854656	0.0918826			0.83859	0.10734	0.8383	0.0957	0.79172	0.0876	0.8394	0.1322	0.85435	0.13326	0.85579	0.13989	0.85466	0.06711
0.840132	0.14613	0.839842	0.112829	0.793168	0.12269	0.840938	0.152032	0.855928	0.177844	0.857364	0.214324	0.85623	0.14982			0.84013	0.10314	0.83984	0.07958	0.79317	0.07719	0.84094	0.10751	0.85593	0.13029	0.85736	0.15754	0.85623	0.10984
0.841677	0.150398	0.841385	0.129797	0.794616	0.143536	0.842481	0.171979	0.857502	0.168491	0.858939	0.22847	0.857805	0.156105			0.84168	0.10655	0.84138	0.09189	0.79462	0.09063	0.84248	0.12207	0.8575	0.12389	0.85894	0.16856	0.8578	0.11487
0.843221	0.145358	0.842927	0.110343	0.796064	0.111513	0.844024	0.152383	0.859077	0.161451	0.860513	0.180892	0.859379	0.0952163			0.84322	0.10335	0.84293	0.0784	0.79606	0.07067	0.84402	0.10855	0.85908	0.11915	0.86051	0.13395	0.85938	0.07032
0.844766	0.142822	0.84447	0.129144	0.797512	0.128226	0.845566	0.188872	0.860651	0.166963	0.862088	0.21584	0.860954	0.12299			0.84477	0.10192	0.84447	0.0921	0.79751	0.08155	0.84557	0.13504	0.86065	0.12367	0.86209	0.16041	0.86095	0.09117
0.846311	0.13918	0.846013	0.130239	0.79896	0.12416	0.847109	0.166094	0.862226	0.179214	0.863662	0.192768	0.862528	0.0954446			0.84631	0.09969	0.84601	0.09322	0.79896	0.07926	0.84711	0.11919	0.86223	0.13323	0.86366	0.14379	0.86253	0.07101
0.847855	0.141788	0.847555	0.105961	0.800408	0.13669	0.848652	0.150106	0.8638	0.176705	0.865237	0.217044	0.864103	0.140682			0.84786	0.10193	0.84756	0.07612	0.80041	0.08757	0.84865	0.10811	0.8638	0.13185	0.86524	0.16249	0.8641	0.10504
0.8494	0.129417	0.849098	0.106846	0.801856	0.118934	0.850194	0.150007	0.865375	0.162173	0.866811	0.174926	0.865677	0.0842913			0.8494	0.09337	0.8491	0.07703	0.80186	0.07647	0.85019	0.10843	0.86537	0.12145	0.86681	0.13143	0.86568	0.06317
0.850945	0.140732	0.850641	0.116175	0.803304	0.124096	0.851737	0.160922	0.866949	0.140747	0.868386	0.172042	0.867252	0.114813			0.85094	0.1019	0.85064	0.08406	0.8033	0.08008	0.85174	0.11674	0.86695	0.10579	0.86839	0.12974	0.86725	0.08635
0.852489	0.142276	0.852183	0.102591	0.804752	0.130775	0.85328	0.151464	0.868524	0.155848	0.86996	0.191268	0.868826	0.0794598			0.85249	0.1034	0.85218	0.0745	0.80475	0.08469	0.85328	0.11028	0.86852	0.11756	0.86996	0.14476	0.86883	0.05998
0.854034	0.13704	0.853726	0.125216	0.8062	0.140813	0.854822	0.184076	0.870098	0.195917	0.871535	0.190586	0.870401	0.0423829			0.85403	0.09995	0.85373	0.09126	0.8062	0.09152	0.85482	0.13451	0.8701	0.14832	0.87153	0.14476	0.8704	0.03211
0.855579	0.13382	0.855269	0.113213	0.807648	0.130122	0.856365	0.157124	0.871673	0.190137	0.873109	0.201423	0.871975	0.135764			0.85558	0.09796	0.85527	0.08281	0.80765	0.08488	0.85636	0.11523	0.87167	0.14447	0.87311	0.15355	0.87198	0.10323
0.857123	0.130394	0.856811	0.102925	0.809096	0.141646	0.857907	0.133485	0.873247	0.167202	0.874684	0.228066	0.87355	0.0765166			0.85712	0.09579	0.85681	0.07556	0.8091	0.09273	0.85791	0.09825	0.87325	0.1275	0.87468	0.17449	0.87355	0.05839
0.858668	0.132246	0.858354	0.109606	0.810544	0.121364	0.85945	0.155858	0.874822	0.171623	0.876258	0.183509	0.875124	0.0924135			0.85867	0.09751	0.85835	0.08075	0.81054	0.07973	0.85945	0.11512	0.87482	0.13135	0.87626	0.1409	0.87512	0.07077
0.860213	0.128571	0.859896	0.128253	0.811993	0.104145	0.860993	0.174803	0.876396	0.167188	0.877833	0.204614	0.876699	0.160313			0.86021	0.09514	0.8599	0.09483	0.81199	0.06867	0.86099	0.12958	0.8764	0.12841	0.87783	0.15767	0.8767	0.12322
0.861757	0.126464	0.861439	0.10348	0.813441	0.133688	0.862535	0.139566	0.877971	0.184999	0.879408	0.171141	0.878273	0.0940905			0.86176	0.09392	0.86144	0.07679	0.81344	0.08846	0.86254	0.10383	0.87797	0.1426	0.87941	0.13235	0.87827	0.07258
0.863302	0.133288	0.862982	0.0899845	0.814889	0.118946	0.864078	0.16096	0.879546	0.170404	0.880982	0.178471	0.879848	0.126143			0.8633	0.09934	0.86298	0.06701	0.81489	0.07899	0.86408	0.12018	0.87955	0.13182	0.88098	0.13852	0.87985	0.09765
0.864847	0.132758	0.864524	0.108638	0.816337	0.117776	0.865621	0.16626	0.88112	0.183462	0.882557	0.205739	0.881422	0.0951904			0.86485	0.0993	0.86452	0.0812	0.81634	0.07849	0.86562	0.12458	0.88112	0.14243	0.88256	0.16025	0.88142	0.07395
0.866391	0.133234	0.866067	0.122425	0.817785	0.125891	0.867163	0.179187	0.882695	0.197324	0.884131	0.182049	0.882997	0.116528			0.86639	0.10001	0.86607	0.09183	0.81778	0.08419	0.86716	0.13474	0.88269	0.15375	0.88413	0.14231	0.883	0.09086
0.867936	0.128432	0.86761	0.0993275	0.819233	0.120031	0.868706	0.195611	0.884269	0.17677	0.885706	0.159778	0.884572	0.104199			0.86794	0.09675	0.86761	0.07477	0.81923	0.08056	0.86871	0.14762	0.88427	0.13822	0.88571	0.12534	0.88457	0.08153
0.869481	0.124949	0.869152	0.102428	0.820681	0.107482	0.870249	0.147036	0.885844	0.19198	0.88728	0.240794	0.886146	0.119415			0.86948	0.09446	0.86915	0.07738	0.82068	0.07239	0.87025	0.11135	0.88584	0.15065	0.88728	0.18957	0.88615	0.09377
0.871025	0.12291	0.870695	0.108327	0.822129	0.117559	0.871791	0.135219	0.887418	0.139098	0.888855	0.225723	0.887721	0.109173			0.87103	0.09325	0.87069	0.08212	0.82213	0.07946	0.87179	0.10277	0.88742	0.10954	0.88885	0.17834	0.88772	0.08603
0.87257	0.128818	0.872238	0.133936	0.823577	0.109085	0.873334	0.14153	0.888993	0.107103	0.890429	0.188397	0.889295	0.0568637			0.87257	0.09808	0.87224	0.1019	0.82358	0.07399	0.87333	0.10795	0.88899	0.08464	0.89043	0.14937	0.8893	0.04497
0.874115	0.132648	0.87378	0.109641	0.825025	0.105075	0.874877	0.155269	0.890567	0.18262	0.892004	0.121474	0.89087	0.134225			0.87411	0.10135	0.87378	0.08371	0.82503	0.07152	0.87488	0.11884	0.89057	0.14484	0.892	0.09665	0.89087	0.10653
0.875659	0.125624	0.875323	0.109236	0.826473	0.102815	0.876419	0.134246	0.892142	0.16798	0.893578	0.174887	0.892444	0.125494			0.87566	0.09633	0.87532	0.0837	0.82647	0.07023	0.87642	0.10312	0.89214	0.1337	0.89358	0.13964	0.89244	0.09995
0.877204	0.118944	0.876866	0.114443	0.827921	0.123972	0.877962	0.175752	0.893716	0.177219	0.895153	0.140596	0.894019	0.0891738			0.8772	0.09153	0.87687	0.08799	0.82792	0.08498	0.87796	0.13547	0.89372	0.14155	0.89515	0.11266	0.89402	0.07127
0.878749	0.117677	0.878408	0.126068	0.829369	0.130273	0.879505	0.14862	0.895291	0.192918	0.896727	0.169249	0.895593	0.104886			0.87875	0.09087	0.87841	0.09727	0.82937	0.08961	0.8795	0.11496	0.89529	0.15463	0.89673	0.1361	0.89559	0.08413
0.880293	0.116839	0.879951	0.103681	0.830817	0.092221	0.881047	0.140185	0.896865	0.167022	0.898302	0.166042	0.897168	0.130998			0.88029	0.09054	0.87995	0.08028	0.83082	0.06366	0.88105	0.10882	0.89687	0.13435	0.8983	0.13399	0.89717	0.10544
0.881838	0.12057	0.881494	0.0969172	0.832265	0.111073	0.88259	0.145008	0.89844	0.175793	0.899876	0.205499	0.898742	0.137218			0.88184	0.09376	0.88149	0.07531	0.83227	0.07694	0.88259	0.11296	0.89844	0.1419	0.89988	0.16641	0.89874	0.11084
0.883383	0.1234	0.883036	0.107019	0.833713	0.10133	0.884133	0.131425	0.900014	0.185645	0.901451	0.175894	0.900317	0.107979			0.88338	0.0963	0.88304	0.08345	0.83371	0.07043	0.88413	0.10273	0.90001	0.15038	0.90145	0.14293	0.90032	0.08752
0.884927	0.117701	0.884579	0.102342	0.835161	0.102512	0.885675	0.131066	0.901589	0.167982	0.903025	0.128234	0.901891	0.117961			0.88493	0.09217	0.88458	0.08008	0.83516	0.0715	0.88568	0.10281	0.90159	0.13655	0.90303	0.10457	0.90189	0.09595
0.886472	0.11511	0.886121	0.119703	0.836609	0.121241	0.887218	0.147777	0.903163	0.177057	0.9046	0.181233	0.903466	0.0730501			0.88647	0.09046	0.88612	0.09399	0.83661	0.08486	0.88722	0.11632	0.90316	0.14443	0.9046	0.1483	0.90347	0.05963
0.888017	0.110943	0.887664	0.108924	0.838058	0.0964668	0.88876	0.123992	0.904738	0.175237	0.906174	0.192384	0.90504	0.110548			0.88802	0.08749	0.88766	0.08583	0.83806	0.06775	0.88876	0.09794	0.90474	0.14344	0.90617	0.15798	0.90504	0.09055
0.889561	0.110641	0.889207	0.0932926	0.839506	0.109293	0.890303	0.170145	0.906312	0.158686	0.907749	0.156943	0.906615	0.112117			0.88956	0.08755	0.88921	0.07377	0.83951	0.07703	0.8903	0.13486	0.90631	0.13034	0.90775	0.12932	0.90661	0.09215
0.891106	0.10894	0.890749	0.105414	0.840954	0.12567	0.891846	0.128962	0.907887	0.15393	0.909324	0.126605	0.908189	0.0890374			0.89111	0.08651	0.89075	0.08364	0.84095	0.08887	0.89185	0.10257	0.90789	0.12688	0.90932	0.10469	0.90819	0.07344
0.892651	0.110172	0.892292	0.106939	0.842402	0.102315	0.893388	0.115557	0.909461	0.175066	0.910898	0.175559	0.909764	0.10425			0.89265	0.08779	0.89229	0.08514	0.8424	0.07261	0.89339	0.09223	0.90946	0.1448	0.9109	0.14567	0.90976	0.08628
0.894195	0.116526	0.893835	0.111936	0.84385	0.108025	0.894931	0.135667	0.911036	0.161215	0.912473	0.215649	0.911338	0.101849			0.8942	0.09317	0.89383	0.08943	0.84385	0.07692	0.89493	0.10866	0.91104	0.13381	0.91247	0.17955	0.91134	0.08459
0.89574	0.109603	0.895377	0.0884946	0.845298	0.110667	0.896474	0.158233	0.912611	0.176379	0.914047	0.208048	0.912913	0.108146			0.89574	0.08794	0.89538	0.07095	0.8453	0.07907	0.89647	0.12717	0.91261	0.1469	0.91405	0.17382	0.91291	0.09013
0.897285	0.114865	0.89692	0.0880634	0.846746	0.120884	0.898016	0.129302	0.914185	0.144086	0.915622	0.147655	0.914488	0.121992			0.89728	0.09248	0.89692	0.07084	0.84675	0.08667	0.89802	0.10427	0.91419	0.12042	0.91562	0.12379	0.91449	0.10202
0.898829	0.110375	0.898463	0.109074	0.848194	0.107243	0.899559	0.178482	0.91576	0.169527	0.917196	0.14014	0.916062	0.13926			0.89883	0.08917	0.89846	0.08805	0.84819	0.07715	0.89956	0.14443	0.91576	0.14217	0.9172	0.11789	0.91606	0.11686
0.900374	0.109372	0.900005	0.115007	0.849642	0.118917	0.901102	0.164654	0.917334	0.158822	0.918771	0.154185	0.917637	0.055591			0.90037	0.08866	0.90001	0.09316	0.84964	0.08585	0.9011	0.1337	0.91733	0.13365	0.91877	0.13015	0.91764	0.04681
0.901919	0.105861	0.901548	0.0882735	0.85109	0.10581	0.902644	0.117468	0.918909	0.17749	0.920345	0.149263	0.919211	0.10772			0.90192	0.08611	0.90155	0.07175	0.85109	0.07664	0.90264	0.09571	0.91891	0.14987	0.92035	0.12643	0.91921	0.09102
0.903463	0.106596	0.903091	0.0867138	0.852538	0.111077	0.904187	0.132559	0.920483	0.174499	0.92192	0.194976	0.920786	0.113333			0.90346	0.08701	0.90309	0.07072	0.85254	0.08073	0.90419	0.10837	0.92048	0.14785	0.92192	0.16572	0.92079	0.09609
0.905008	0.110008	0.904633	0.099491	0.853986	0.113582	0.90573	0.15299	0.922058	0.185413	0.923494	0.152629	0.92236	0.0892109			0.90501	0.0901	0.90463	0.08142	0.85399	0.08283	0.90573	0.12551	0.92206	0.15764	0.92349	0.13017	0.92236	0.0759
0.906552	0.111454	0.906176	0.0846718	0.855434	0.107411	0.907272	0.104726	0.923632	0.183384	0.925069	0.231584	0.923935	0.107386			0.90655	0.0916	0.90618	0.06953	0.85543	0.0786	0.90727	0.0862	0.92363	0.15644	0.92507	0.19818	0.92393	0.09167
0.908097	0.103663	0.907719	0.0954845	0.856882	0.0820122	0.908815	0.105896	0.925207	0.129111	0.926643	0.208663	0.925509	0.111257			0.9081	0.08548	0.90772	0.07867	0.85688	0.06022	0.90881	0.08746	0.92521	0.11052	0.92664	0.17917	0.92551	0.0953
0.909642	0.101113	0.909261	0.0907964	0.85833	0.117776	0.910358	0.133125	0.926781	0.154764	0.928218	0.1813	0.927084	0.0897972			0.90964	0.08367	0.90926	0.07507	0.85833	0.08677	0.91036	0.11033	0.92678	0.13293	0.92822	0.15621	0.92708	0.07718
0.911186	0.110087	0.910804	0.107411	0.859778	0.106617	0.9119	0.156175	0.928356	0.164622	0.929792	0.108555	0.928658	0.110618			0.91119	0.0914	0.9108	0.0891	0.85978	0.07881	0.9119	0.12987	0.92836	0.14188	0.92979	0.09385	0.92866	0.0954
0.912731	0.105963	0.912346	0.0989421	0.861226	0.100327	0.913443	0.0966837	0.92993	0.15943	0.931367	0.182371	0.930233	0.149913			0.91273	0.08828	0.91235	0.08236	0.86123	0.07441	0.91344	0.08067	0.92993	0.13787	0.93137	0.1582	0.93023	0.12972
0.914276	0.112038	0.913889	0.100764	0.862675	0.112524	0.914985	0.151683	0.931505	0.152207	0.932941	0.17106	0.931807	0.108547			0.91428	0.09365	0.91389	0.08416	0.86267	0.08374	0.91499	0.12699	0.9315	0.13207	0.93294	0.14889	0.93181	0.09425
0.91582	0.105772	0.915432	0.110314	0.864123	0.0863764	0.916528	0.156088	0.933079	0.200691	0.934516	0.167135	0.933382	0.0831795			0.91582	0.08871	0.91543	0.09245	0.86412	0.0645	0.91653	0.13112	0.93308	0.17473	0.93452	0.14596	0.93338	0.07247
0.917365	0.0966742	0.916974	0.0885816	0.865571	0.106367	0.918071	0.139369	0.934654	0.153456	0.93609	0.150116	0.934956	0.139125			0.91737	0.08136	0.91697	0.07448	0.86557	0.07969	0.91807	0.11747	0.93465	0.13406	0.93609	0.13154	0.93496	0.12162
0.91891	0.0954866	0.918517	0.101282	0.867019	0.0885374	0.919613	0.0912309	0.936228	0.16367	0.937665	0.16635	0.936531	0.107537			0.91891	0.08063	0.91852	0.08545	0.86702	0.06656	0.91961	0.07715	0.93623	0.14346	0.93766	0.14626	0.93653	0.09432
0.920454	0.103625	0.92006	0.0889531	0.868467	0.109379	0.921156	0.147857	0.937803	0.163329	0.93924	0.133435	0.938105	0.10123			0.92045	0.08779	0.92006	0.0753	0.86847	0.0825	0.92116	0.12546	0.9378	0.14364	0.93924	0.11771	0.93811	0.08909
0.921999	0.105663	0.921602	0.103556	0.869915	0.113381	0.922699	0.127216	0.939377	0.185123	0.940814	0.103424	0.93968	0.098021			0.922	0.08982	0.9216	0.08796	0.86991	0.0858	0.9227	0.10831	0.93938	0.16336	0.94081	0.09154	0.93968	0.08655
0.923544	0.0883252	0.923145	0.079987	0.871363	0.0954281	0.924241	0.115799	0.940952	0.198105	0.942389	0.16813	0.941254	0.0608402			0.92354	0.07534	0.92315	0.06816	0.87136	0.07246	0.92424	0.09892	0.94095	0.1754	0.94239	0.14932	0.94125	0.0539
0.925088	0.0957937	0.924688	0.0811966	0.872811	0.104721	0.925784	0.128669	0.942527	0.135137	0.943963	0.18944	0.942829	0.0880912			0.92509	0.08198	0.92469	0.06943	0.87281	0.07978	0.92578	0.11028	0.94253	0.12005	0.94396	0.1688	0.94283	0.07831
0.926633	0.0970161	0.92623	0.092385	0.874259	0.0979105	0.927327	0.131133	0.944101	0.16399	0.945538	0.162356	0.944403	0.0696648			0.92663	0.0833	0.92623	0.07926	0.87426	0.07484	0.92733	0.11277	0.9441	0.14617	0.94554	0.14515	0.9444	0.06213
0.928178	0.0967159	0.927773	0.0977624	0.875707	0.110225	0.928869	0.138236	0.945676	0.153018	0.947112	0.206299	0.945978	0.126426			0.92818	0.08332	0.92777	0.08415	0.87571	0.08453	0.92887	0.11927	0.94568	0.13684	0.94711	0.18505	0.94598	0.11314
0.929722	0.100504	0.929316	0.0914338	0.877155	0.0788321	0.930412	0.0950237	0.94725	0.169193	0.948687	0.176387	0.947553	0.119297			0.92972	0.08687	0.92932	0.07896	0.87716	0.06065	0.93041	0.08226	0.94725	0.15181	0.94869	0.15875	0.94755	0.10711
0.931267	0.0935864	0.930858	0.0912548	0.878603	0.113692	0.931955	0.149485	0.948825	0.168694	0.950261	0.158285	0.949127	0.0878973			0.93127	0.08116	0.93086	0.07907	0.8786	0.08776	0.93195	0.12983	0.94882	0.15187	0.95026	0.14293	0.94913	0.07918
0.932812	0.095275	0.932401	0.0669016	0.880051	0.0903531	0.933497	0.159969	0.950399	0.117239	0.951836	0.139312	0.950702	0.129487			0.93281	0.0829	0.9324	0.05816	0.88005	0.06998	0.9335	0.1394	0.9504	0.1059	0.95184	0.12622	0.9507	0.11703
0.934356	0.0931221	0.933944	0.0893571	0.881499	0.0827251	0.93504	0.158716	0.951974	0.164534	0.95341	0.175566	0.952276	0.08414			0.93436	0.0813	0.93394	0.07794	0.8815	0.06428	0.93504	0.13877	0.95197	0.14911	0.95341	0.15959	0.95228	0.0763
0.935901	0.0872262	0.935486	0.0951168	0.882947	0.0999414	0.936583	0.133565	0.953548	0.181944	0.954985	0.199482	0.953851	0.0885643			0.9359	0.0764	0.93549	0.08324	0.88295	0.07791	0.93658	0.11716	0.95355	0.16543	0.95498	0.18193	0.95385	0.08058
0.937446	0.0839425	0.937029	0.103057	0.884395	0.0881433	0.938125	0.131961	0.955123	0.181846	0.956559	0.156601	0.955425	0.138111			0.93745	0.07377	0.93703	0.09049	0.8844	0.06894	0.93813	0.11614	0.95512	0.16589	0.95656	0.14329	0.95543	0.12607
0.93899	0.0921262	0.938572	0.0698704	0.885843	0.104719	0.939668	0.148611	0.956697	0.17674	0.958134	0.181655	0.957	0.123828			0.93899	0.08123	0.93857	0.06155	0.88584	0.08218	0.93967	0.13122	0.9567	0.16176	0.95813	0.16676	0.957	0.11341
0.940535	0.0884608	0.940114	0.0877222	0.887292	0.0982344	0.94121	0.13938	0.958272	0.181546	0.959708	0.138538	0.958574	0.0498824			0.94053	0.07825	0.94011	0.07753	0.88729	0.07734	0.94121	0.12347	0.95827	0.16671	0.95971	0.1276	0.95857	0.04584
0.94208	0.0874521	0.941657	0.0900757	0.88874	0.100776	0.942753	0.130178	0.959846	0.164913	0.961283	0.184943	0.960149	0.0451754			0.94208	0.07761	0.94166	0.07987	0.88874	0.0796	0.94275	0.1157	0.95985	0.15194	0.96128	0.1709	0.96015	0.04165
0.943624	0.0948101	0.943199	0.0884963	0.890188	0.102462	0.944296	0.142963	0.961421	0.171913	0.962857	0.135939	0.961723	0.115015			0.94362	0.08442	0.9432	0.07873	0.89019	0.08119	0.9443	0.12748	0.96142	0.1589	0.96286	0.12603	0.96172	0.10638
0.945169	0.0888477	0.944742	0.0900621	0.891636	0.0957217	0.945838	0.086667	0.962995	0.164534	0.964432	0.156631	0.963298	0.135475			0.94517	0.07937	0.94474	0.08038	0.89164	0.0761	0.94584	0.07753	0.963	0.15258	0.96443	0.14569	0.9633	0.12571
0.946714	0.0841412	0.946285	0.0953534	0.893084	0.0752173	0.947381	0.148665	0.96457	0.158258	0.966006	0.149246	0.964872	0.0823571			0.94671	0.07541	0.94628	0.08538	0.89308	0.05999	0.94738	0.13343	0.96457	0.14724	0.96601	0.13927	0.96487	0.07667
0.948258	0.0801984	0.947827	0.0978011	0.894532	0.0937643	0.948924	0.127367	0.966144	0.182815	0.967581	0.131867	0.966447	0.0775528			0.94826	0.07211	0.94783	0.08786	0.89453	0.07503	0.94892	0.11469	0.96614	0.17065	0.96758	0.12346	0.96645	0.07244
0.949803	0.0840348	0.94937	0.0990278	0.89598	0.105418	0.950466	0.118071	0.967719	0.182529	0.969155	0.188692	0.968021	0.0488326			0.9498	0.07581	0.94937	0.08925	0.89598	0.08463	0.95047	0.10666	0.96772	0.17093	0.96916	0.17723	0.96802	0.04576
0.951348	0.0834453	0.950913	0.0787613	0.897428	0.0912632	0.952009	0.115808	0.969293	0.17293	0.97073	0.126704	0.969596	0.0762694			0.95135	0.07552	0.95091	0.07122	0.89743	0.0735	0.95201	0.10496	0.96929	0.16247	0.97073	0.1194	0.9696	0.0717
0.952892	0.0816893	0.952455	0.101462	0.898876	0.0819778	0.953552	0.119037	0.970868	0.137802	0.972305	0.151295	0.97117	0.109631			0.95289	0.07417	0.95246	0.09204	0.89888	0.06624	0.95355	0.10824	0.97087	0.12989	0.9723	0.14303	0.97117	0.1034
0.954437	0.0766052	0.953998	0.0817506	0.900324	0.0794265	0.955094	0.151913	0.972443	0.190381	0.973879	0.208583	0.972745	0.0563191			0.95444	0.06978	0.954	0.0744	0.90032	0.06438	0.95509	0.13858	0.97244	0.18003	0.97388	0.19783	0.97274	0.05329
0.955982	0.0668194	0.955541	0.0829003	0.901772	0.0914951	0.956637	0.111392	0.974017	0.121967	0.975454	0.0936476	0.974319	0.131747			0.95598	0.06107	0.95554	0.07569	0.90177	0.0744	0.95664	0.10194	0.97402	0.11571	0.97545	0.08911	0.97432	0.12507
0.957526	0.0890721	0.957083	0.0923951	0.90322	0.106553	0.95818	0.157421	0.975592	0.174981	0.977028	0.15554	0.975894	0.101062			0.95753	0.08167	0.95708	0.08463	0.90322	0.08693	0.95818	0.14453	0.97559	0.16654	0.97703	0.14848	0.97589	0.09625
0.959071	0.0762806	0.958626	0.0959804	0.904668	0.094457	0.959722	0.137163	0.977166	0.163171	0.978603	0.160861	0.977469	0.115206			0.95907	0.07016	0.95863	0.0882	0.90467	0.07731	0.95972	0.12634	0.97717	0.1558	0.9786	0.15405	0.97747	0.11007
0.960616	0.085476	0.960169	0.0680408	0.906116	0.101795	0.961265	0.117985	0.978741	0.149416	0.980177	0.135078	0.979043	0.0611129			0.96062	0.07888	0.96017	0.06273	0.90612	0.08358	0.96126	0.10902	0.97874	0.14313	0.98018	0.12978	0.97904	0.05858
0.96216	0.0784956	0.961711	0.0680753	0.907564	0.0973344	0.962808	0.11899	0.980315	0.118848	0.981752	0.180647	0.980618	0.0885845			0.96216	0.07267	0.96171	0.06296	0.90756	0.08017	0.96281	0.1103	0.98032	0.11421	0.98175	0.17411	0.98062	0.08518
0.963705	0.0767313	0.963254	0.078731	0.909012	0.0960976	0.96435	0.0901972	0.98189	0.152301	0.983326	0.154928	0.982192	0.0820258			0.9637	0.07126	0.96325	0.07305	0.90901	0.07941	0.96435	0.08388	0.98189	0.14683	0.98333	0.1498	0.98219	0.07913
0.96525	0.0920706	0.964797	0.0866944	0.91046	0.0759261	0.965893	0.131345	0.983464	0.138669	0.984901	0.135703	0.983767	0.105966			0.96525	0.08578	0.9648	0.0807	0.91046	0.06294	0.96589	0.12254	0.98346	0.13412	0.9849	0.13164	0.98377	0.10255
0.966794	0.0755958	0.966339	0.0904393	0.911909	0.0911072	0.967436	0.122526	0.985039	0.120183	0.986475	0.20413	0.985341	0.061702			0.96679	0.07066	0.96634	0.08445	0.91191	0.07576	0.96744	0.11468	0.98504	0.11661	0.98648	0.19865	0.98534	0.05991
0.968339	0.0855122	0.967882	0.0713166	0.913357	0.0880753	0.968978	0.127988	0.986613	0.130503	0.98805	0.169495	0.986916	0.091379			0.96834	0.08018	0.96788	0.06681	0.91336	0.07347	0.96898	0.12017	0.98661	0.12703	0.98805	0.16547	0.98692	0.089
0.969884	0.0810556	0.969424	0.0648087	0.914805	0.101426	0.970521	0.141044	0.988188	0.125188	0.989624	0.125181	0.98849	0.0554265			0.96988	0.07625	0.96942	0.06091	0.9148	0.08488	0.97052	0.13285	0.98819	0.12225	0.98962	0.1226	0.98849	0.05416
0.971428	0.0822373	0.970967	0.0677813	0.916253	0.0973052	0.972063	0.125544	0.989762	0.122323	0.991199	0.132343	0.990065	0.0979914			0.97143	0.07761	0.97097	0.0639	0.91625	0.08169	0.97206	0.11863	0.98976	0.11983	0.9912	0.13002	0.99006	0.09605
0.972973	0.0704582	0.97251	0.078799	0.917701	0.0821818	0.973606	0.131589	0.991337	0.168507	0.992773	0.087322	0.991639	0.0544944			0.97297	0.0667	0.97251	0.07453	0.9177	0.06921	0.97361	0.12473	0.99134	0.1656	0.99277	0.08606	0.99164	0.05359
0.974518	0.080347	0.974052	0.0872237	0.919149	0.0747629	0.975149	0.107025	0.992911	0.149584	0.994348	0.133644	0.993214	0.119315			0.97452	0.0763	0.97405	0.08276	0.91915	0.06316	0.97515	0.10177	0.99291	0.14747	0.99435	0.13214	0.99321	0.1177
0.976062	0.0744336	0.975595	0.0676193	0.920597	0.0879605	0.976691	0.12922	0.994486	0.172109	0.995922	0.179148	0.994788	0.0864232			0.97606	0.07091	0.9756	0.06436	0.9206	0.07455	0.97669	0.12327	0.99449	0.17022	0.99592	0.17769	0.99479	0.08552
0.977607	0.0744925	0.977138	0.0712985	0.922045	0.0922375	0.978234	0.0901808	0.99606	0.141686	0.997497	0.166516	0.996363	0.0690284			0.97761	0.07119	0.97714	0.06808	0.92204	0.07842	0.97823	0.0863	0.99606	0.14057	0.9975	0.16568	0.99636	0.06853
0.979151	0.0745703	0.97868	0.0729944	0.923493	0.0981958	0.979777	0.083516	0.997635	0.120764	0.999071	0.139983	0.997937	0.117202			0.97915	0.07149	0.97868	0.06992	0.92349	0.08375	0.97978	0.08017	0.99763	0.12019	0.99907	0.13972	0.99794	0.11672
0.980696	0.0679097	0.980223	0.090054	0.924941	0.0820267	0.981319	0.134661	0.999209	0.145075	1.00065	0.171862	0.999512	0.0313544			0.9807	0.06531	0.98022	0.08653	0.92494	0.07018	0.98132	0.12968	0.99921	0.14485	1.00065	0.17208	0.99951	0.03132
0.982241	0.0663475	0.981766	0.0851885	0.926389	0.0678109	0.982862	0.133675	1.00078	0.139233	1.00222	0.199208	1.00109	0.0198285			0.98224	0.06401	0.98177	0.08211	0.92639	0.0582	0.98286	0.12913	1.00078	0.13945	1.00222	0.20009	1.00109	0.01987
0.983785	0.0734306	0.983308	0.0885874	0.927837	0.102529	0.984405	0.0733572	1.00236	0.148195	1.0038	0.202861	1.00266	0.107885			0.98379	0.07107	0.98331	0.08565	0.92784	0.08826	0.9844	0.07109	1.00236	0.1489	1.0038	0.2044	1.00266	0.10846
0.98533	0.0711377	0.984851	0.0820034	0.929285	0.0963567	0.985947	0.129005	1.00393	0.173016	1.00537	0.180621	1.00424	0.109902			0.98533	0.06907	0.98485	0.07954	0.92929	0.08321	0.98595	0.1254	1.00393	0.17438	1.00537	0.18257	1.00424	0.11084
0.986875	0.0645059	0.986394	0.071915	0.930733	0.0891504	0.98749	0.0892559	1.00551	0.194817	1.00694	0.13001	1.00581	0.0696045			0.98687	0.06282	0.98639	0.06997	0.93073	0.07723	0.98749	0.08704	1.00551	0.19697	1.00694	0.13182	1.00581	0.07042
0.988419	0.0718134	0.987936	0.0842223	0.932181	0.0733594	0.989033	0.126329	1.00708	0.133537	1.00852	0.137818	1.00738	0.0886147			0.98842	0.07016	0.98794	0.0822	0.93218	0.06375	0.98903	0.12357	1.00708	0.13543	1.00852	0.14018	1.00738	0.08993
0.989964	0.075076	0.989479	0.0709104	0.933629	0.08045	0.990575	0.103552	1.00866	0.146495	1.01009	0.220669	1.00896	0.126204			0.98996	0.07358	0.98948	0.06943	0.93363	0.07013	0.99058	0.10161	1.00866	0.14904	1.01009	0.22515	1.00896	0.12848
0.991509	0.0636098	0.991022	0.0954189	0.935077	0.0851706	0.992118	0.138149	1.01023	0.139294	1.01167	0.119193	1.01053	0.0686463			0.99151	0.06253	0.99102	0.09371	0.93508	0.07447	0.99212	0.13598	1.01023	0.14216	1.01167	0.12199	1.01053	0.0701
0.993053	0.0694846	0.992564	0.0839971	0.936526	0.0765321	0.993661	0.132836	1.01181	0.150413	1.01324	0.159498	1.01211	0.0834225			0.99305	0.06852	0.99256	0.08275	0.93653	0.06712	0.99366	0.13116	1.01181	0.15399	1.01324	0.16375	1.01211	0.08545
0.994598	0.0680326	0.994107	0.0903488	0.937974	0.089919	0.995203	0.095918	1.01338	0.182591	1.01482	0.137176	1.01368	0.0486825			0.9946	0.0673	0.99411	0.08929	0.93797	0.07911	0.9952	0.095	1.01338	0.18751	1.01482	0.14127	1.01368	0.05002
0.996143	0.0714624	0.995649	0.0760825	0.939422	0.0825277	0.996746	0.0824354	1.01495	0.136118	1.01639	0.189762	1.01526	0.0712136			0.99614	0.07091	0.99565	0.07542	0.93942	0.07283	0.99675	0.0819	1.01495	0.14022	1.01639	0.19603	1.01526	0.0734
0.997687	0.0745842	0.997192	0.0824981	0.94087	0.0805107	0.998288	0.142886	1.01653	0.110793	1.01797	0.170012	1.01683	0.0977335			0.99769	0.07424	0.99719	0.08204	0.94087	0.07127	0.99829	0.1424	1.01653	0.11449	1.01797	0.17618	1.01683	0.10105
0.999232	0.0684676	0.998735	0.0774085	0.942318	0.0681428	0.999831	0.0870053	1.0181	0.139658	1.01954	0.141619	1.01841	0.0580999			0.99923	0.06836	0.99873	0.07721	0.94232	0.06051	0.99983	0.08698	1.0181	0.14476	1.01954	0.14721	1.01841	0.06026
1.00078	0.0648402	1.00028	0.0536039	0.943766	0.104708	1.00137	0.107863	1.01968	0.134357	1.02111	0.118793	1.01998	0.101852			1.00078	0.06494	1.00028	0.05363	0.94377	0.09326	1.00137	0.10816	1.01968	0.1397	1.02111	0.12386	1.01998	0.10596
1.00232	0.0599745	1.00182	0.0780187	0.945214	0.0672618	1.00292	0.0948075	1.02125	0.139196	1.02269	0.126708	1.02156	0.11372			1.00232	0.06025	1.00182	0.0783	0.94521	0.06009	1.00292	0.09536	1.02125	0.14518	1.02269	0.13252	1.02156	0.11867
1.00387	0.0606339	1.00336	0.0726088	0.946662	0.086112	1.00446	0.084415	1.02283	0.188753	1.02426	0.145476	1.02313	0.0690908			1.00387	0.0611	1.00336	0.0731	0.94666	0.07717	1.00446	0.08517	1.02283	0.19747	1.02426	0.15262	1.02313	0.07232
1.00541	0.0633379	1.00491	0.0654645	0.94811	0.0783038	1.006	0.132171	1.0244	0.173974	1.02584	0.08012	1.0247	0.116235			1.00541	0.06403	1.00491	0.06611	0.94811	0.07039	1.006	0.13376	1.0244	0.18257	1.02584	0.08431	1.0247	0.12205
1.00696	0.0667922	1.00645	0.077782	0.949558	0.07501	1.00754	0.104385	1.02598	0.149981	1.02741	0.126048	1.02628	0.0658758			1.00696	0.06772	1.00645	0.07879	0.94956	0.06763	1.00754	0.10597	1.02598	0.15787	1.02741	0.13305	1.02628	0.06938
1.0085	0.0586036	1.00799	0.0485383	0.951006	0.0841692	1.00909	0.115895	1.02755	0.166821	1.02899	0.118968	1.02785	0.114779			1.0085	0.0596	1.00799	0.04932	0.95101	0.07612	1.00909	0.11801	1.02755	0.17614	1.02899	0.12597	1.02785	0.12126
1.01004	0.0654142	1.00953	0.0691212	0.952454	0.0964586	1.01063	0.0672453	1.02913	0.143158	1.03056	0.113029	1.02943	0.0911805			1.01004	0.06673	1.00953	0.07045	0.95245	0.0875	1.01063	0.06868	1.02913	0.15162	1.03056	0.12004	1.02943	0.09663
1.01159	0.0565774	1.01108	0.0730384	0.953902	0.0761482	1.01217	0.119802	1.0307	0.138296	1.03214	0.202402	1.031	0.131452			1.01159	0.0579	1.01108	0.07467	0.9539	0.06929	1.01217	0.12274	1.0307	0.14692	1.03214	0.21562	1.031	0.13973
1.01313	0.0606009	1.01262	0.0576072	0.95535	0.0741445	1.01371	0.0975272	1.03227	0.156674	1.03371	0.202558	1.03258	0.0653158			1.01313	0.0622	1.01262	0.05907	0.95535	0.06767	1.01371	0.10022	1.03227	0.16695	1.03371	0.21645	1.03258	0.06964
1.01468	0.0637813	1.01416	0.0554089	0.956798	0.0699411	1.01526	0.141733	1.03385	0.125442	1.03529	0.107108	1.03415	0.0929802			1.01468	0.06567	1.01416	0.05699	0.9568	0.06403	1.01526	0.14609	1.03385	0.13408	1.03529	0.1148	1.03415	0.09944
1.01622	0.0627451	1.0157	0.0744899	0.958246	0.0765493	1.0168	0.122941	1.03542	0.148569	1.03686	0.153445	1.03573	0.0320997			1.01622	0.0648	1.0157	0.07685	0.95825	0.07029	1.0168	0.12711	1.03542	0.15928	1.03686	0.16497	1.03573	0.03443
1.01777	0.0625541	1.01725	0.0781965	0.959694	0.0740221	1.01834	0.0975737	1.037	0.121679	1.03843	0.134173	1.0373	0.0486386			1.01777	0.0648	1.01725	0.08092	0.95969	0.06818	1.01834	0.10119	1.037	0.13085	1.03843	0.14468	1.0373	0.05233
1.01931	0.0640894	1.01879	0.0638553	0.961142	0.0623165	1.01989	0.134717	1.03857	0.133069	1.04001	0.180924	1.03888	0.146911			1.01931	0.06659	1.01879	0.06628	0.96114	0.05757	1.01989	0.14013	1.03857	0.14353	1.04001	0.19569	1.03888	0.15856
1.02086	0.0565591	1.02033	0.0758766	0.962591	0.0835986	1.02143	0.109927	1.04015	0.153671	1.04158	0.165666	1.04045	0.0964894			1.02086	0.05894	1.02033	0.07899	0.96259	0.07746	1.02143	0.11469	1.04015	0.16626	1.04158	0.17973	1.04045	0.10445
1.0224	0.0612132	1.02187	0.0711584	0.964039	0.0655853	1.02297	0.0982702	1.04172	0.118437	1.04316	0.186588	1.04202	0.0661023			1.0224	0.06399	1.02187	0.07431	0.96404	0.06095	1.02297	0.10284	1.04172	0.12853	1.04316	0.20304	1.04202	0.07177
1.02395	0.0644058	1.02342	0.0589579	0.965487	0.0763553	1.02451	0.0971638	1.0433	0.156075	1.04473	0.144905	1.0436	0.0411138			1.02395	0.06753	1.02342	0.06175	0.96549	0.07118	1.02451	0.10199	1.0433	0.16988	1.04473	0.15816	1.0436	0.04478
1.02549	0.0719891	1.02496	0.0686636	0.966935	0.100445	1.02606	0.0970082	1.04487	0.12175	1.04631	0.161469	1.04517	0.0618548			1.02549	0.07571	1.02496	0.07213	0.96693	0.09391	1.02606	0.10213	1.04487	0.13292	1.04631	0.17677	1.04517	0.06757
1.02704	0.0519809	1.0265	0.0488446	0.968383	0.0863029	1.0276	0.0767145	1.04645	0.124257	1.04788	0.167554	1.04675	0.119717			1.02704	0.05483	1.0265	0.05147	0.96838	0.08093	1.0276	0.08101	1.04645	0.13607	1.04788	0.18398	1.04675	0.13117
[truncated: 389 more rows]

## Sheet: Figure 3c
Concentration (mg/mL)	Viscosity (mPa*s)
20	16.4
[truncated: 5 more rows]

## Sheet: Figure 3d
Time (min)	relative light transmittance (%)	relative light transmittance (%)
[truncated: 100 more rows]

[truncated: 90 more sheets: Figure 3e, Figure 3g, Figure  3h, Figure 3j, Figure 4b, Figure 4c, Figure 4d, Figure 4e, Figure 4g, Figure 4h, Figure 4i, Figure 4j, Figure 4k, Figure 6d, Figure 6g, Figure 6h, Supplementary Figure 1b, Supplementary Figure 1c, Supplementary Figure 1d, Supplementary Figure 1e-f …]
